# Supplementary material for: Plug-and-play metabolic transducers expand the chemical detection space of cell-free biosensors
Source: Nat Commun. 2019 Apr 12;10:1697. doi: 10.1038/s41467-019-09722-9 (PMC6461607; doi:10.1038/s41467-019-09722-9)
Supplement: Supplementary file 3 — Supplementary Data 1 [file 41467_2019_9722_MOESM3_ESM.xlsx]

## Sheet: HMDB list
Name	InChI	Disease	Disease count
HMDB0000190;L-Lactic acid;(+)-Lactate; (+)-Lactic acid; (alpha)-Lactate; (alpha)-Lactic acid; (S)-(+)-2-Hydroxypropanoate; (S)-(+)-2-Hydroxypropanoic acid; (S)-2-hydroxy-Propanoate; (S)-2-hydroxy-Propanoic acid; (S)-2-Hydroxypropanoate; (S)-2-Hydroxypropanoic acid; (S)-2-Hydroxypropionate; (S)-2-Hydroxypropionic acid; (S)-Lactate; (S)-Lactic acid; 1-Hydroxyethane 1-carboxylate; 1-Hydroxyethane 1-…	InChI=1S/C3H6O3/c1-2(4)3(5)6/h2,4H,1H3,(H,5,6)	2-Ketoglutarate dehydrogenase complex deficiency|3-Hydroxy-3-methylglutaryl-CoA lyase deficiency|Ethanol intoxication|Anoxia|Cytochrome C oxidase deficiency|Dementia|Diabetes mellitus type 1|Schizophrenia|Hepatic and biliary malignancies|Paraquat poisoning|Propionic acidemia|Chronic progressive external ophthalmoplegia and Kearns-Sayre syndrome|Mitochondrial complex I deficiency due to ACAD9 defi…	23
HMDB0000063;Cortisol;11-beta-Hydrocortisone; 11-beta-Hydroxycortisone; 11-Hydrocortisone; 11a-Hydroxycorticosterone; 11alpha-Hydroxycorticosterone; 11b,17,21-Trihydroxyprogesterone; 11b-Hydrocortisone; 11b-Hydroxycortisone; 11beta,17,21-Trihydroxyprogesterone; 11beta-Hydrocortisone; 11beta-Hydroxycortisone; 17-Hydroxycorticosterone; 17a-Hydroxycorticosterone; 17alpha-Hydroxycorticosterone; 4-Preg…	InChI=1S/C21H30O5/c1-19-7-5-13(23)9-12(19)3-4-14-15-6-8-21(26,17(25)11-22)20(15,2)10-16(24)18(14)19/h9,14-16,18,22,24,26H,3-8,10-11H2,1-2H3	Adrenal hyperplasia, congenital, due to 3-beta-hydroxysteroid dehydrogenase 2 deficiency|3-Hydroxy-3-methylglutaryl-CoA lyase deficiency|Anorexia nervosa|Benign gynecological diseases|Bipolar disorder|Schizophrenia|Functional hypothalamic amenorrhea|Rheumatoid arthritis|Stress|Tic disorder|ACTH deficiency, isolated|Congenital Adrenal Hyperplasia, due to 17-Hydroxylase-Deficiency|Adrenal insuffici…	20
HMDB0000122;D-Glucose; Roferose ST; (+)-Glucose; Anhydrous dextrose; Cerelose; Cerelose 2001; Clearsweet 95; Clintose L; Corn sugar; CPC hydrate; D(+)-Glucose; Dextropur; Dextrose; Dextrosol; Glucodin; Glucolin; Glucose; Goldsugar; Grape sugar; Meritose; Staleydex 111; Staleydex 95M; Tabfine 097(HS); Vadex;HMDB0000143;D-Galactose;(+)-Galactose; 5abp; 8abp; alpha D-Galactose; alpha-D-Galactopyrano…	InChI=1S/C6H12O6/c7-1-2-3(8)4(9)5(10)6(11)12-2/h2-11H,1H2	21-Hydroxylase deficiency|Adrenal hyperplasia, congenital, due to 3-beta-hydroxysteroid dehydrogenase 2 deficiency|3-Hydroxy-3-methylglutaryl-CoA lyase deficiency|Acute myelogenous leukemia|Addison's Disease|Alzheimer's disease|3-Methyl-crotonyl-glycinuria|Diabetes mellitus type 2|Schizophrenia|Glucose transporter type 1 deficiency syndrome|Growth hormone deficiency|Primary hypomagnesemia|Short/b…	19
HMDB0000123;Glycine;2-Aminoacetate; 2-Aminoacetic acid; Aciport; Amino-Acetate; Amino-Acetic acid; Aminoacetate; Aminoacetic acid; Aminoethanoate; Aminoethanoic acid; Glicoamin; Glycocoll; Glycolixir; Glycosthene; Gyn-Hydralin; Padil	InChI=1S/C2H5NO2/c3-1-2(4)5/h1,3H2,(H,4,5)	3-Phosphoglycerate dehydrogenase deficiency|Alzheimer's disease|Carbamoyl Phosphate Synthetase Deficiency|Schizophrenia|Juvenile myoclonic epilepsy|Leukemia|Lung Cancer|Maple syrup urine disease|Phenylketonuria|Propionic acidemia|Refractory localization-related epilepsy|Sarcosinemia|Tyrosinemia I|Iminoglycinuria|Nonketotic Hyperglycinemia|Obesity	16
HMDB0000742;Homocysteine;(+-)-homocysteine; (S)-2-amino-4-mercapto-Butanoate; (S)-2-amino-4-mercapto-Butanoic acid; 2-Amino-4-mercapto-Butanoate; 2-Amino-4-mercapto-Butanoic acid; 2-Amino-4-mercapto-Butyric acid; 2-Amino-4-mercapto-DL-Butyrate; 2-Amino-4-mercapto-DL-Butyric acid; 2-Amino-4-mercaptobutyric acid; 2-Amino-4-sulfanylbutanoate; 2-Amino-4-sulfanylbutanoic acid; D,L-Homocysteine; DL-2-a…	InChI=1S/C4H9NO2S/c5-3(1-2-8)4(6)7/h3,8H,1-2,5H2,(H,6,7)	Alzheimer's disease|Chronic renal failure|Continuous ambulatory peritoneal dialysis|Creutzfeldt-Jakob disease|Cystathioninuria|Dementia|Hemodialysis|Homocystinuria|Methylenetetrahydrofolate reductase deficiency|Multiple sclerosis|Parkinson's disease|Peripheral neuropathy|Sickle cell anemia|Stroke|Sulfite oxidase deficiency, ISOLATED|Dementia (Alzheimer's and non-Alzheimer's)	16
HMDB0000118;Homovanillic acid;(4-Hydroxy-3-methoxyphenyl)acetate; (4-Hydroxy-3-methoxyphenyl)acetic acid; 3-Methoxy-4-hydroxy-phenylacetic acid; 3-Methoxy-4-hydroxyphenylacetate; 3-Methoxy-4-hydroxyphenylacetic acid; 4-hydroxy 3-methoxyphenylacetic acid; 4-Hydroxy-3-methoxybenzeneacetate; 4-Hydroxy-3-methoxybenzeneacetic acid; 4-Hydroxy-3-methoxyphenylacetic acid; Homovanilate; Homovanilic acid; …	InChI=1S/C9H10O4/c1-13-8-4-6(5-9(11)12)2-3-7(8)10/h2-4,10H,5H2,1H3,(H,11,12)	Aromatic L-amino acid decarboxylase deficiency|Autism|Celiac disease|Major depressive disorder|Epilepsy|Schizophrenia|Friedreich's ataxia|Growth hormone deficiency|Hypothyroidism|Narcolepsy|Olivopontocerebral atrophy|Panic disorder|Parkinson's disease|Sepiapterin reductase deficiency|Hereditary spastic paraplegia|Schizophrenia	16
HMDB0000067;Cholesterol;(+)-ent-Cholesterol; (-)-Cholesterol; (20bFH)-cholest-5-en-3b-ol; (3b)-cholest-5-en-3-ol; (3beta)-Cholest-5-en-3-ol; 20-Epi-cholesterol; 20-Iso-cholesterol; 20bFH-cholest-5-en-3b-ol; 3beta-Hydroxycholest-5-ene; 5-Cholesten-3B-ol; 5-Cholesten-3beta-ol; 5:6-Cholesten-3-ol; 5:6-Cholesten-3beta-ol; Cholest-5-en-3-ol; Cholest-5-en-3b-ol; Cholest-5-en-3beta-ol; Cholesterin; Chol…	InChI=1S/C27H46O/c1-18(2)7-6-8-19(3)23-11-12-24-22-10-9-20-17-21(28)13-15-26(20,4)25(22)14-16-27(23,24)5/h9,18-19,21-25,28H,6-8,10-17H2,1-5H3	Abetalipoproteinemia|Acute myelogenous leukemia|Cerebrotendinous xanthomatosis|Cholelithiasis|Schizophrenia|Gallbladder disease|Stomach cancer|Hyperlipoproteinemia|Multiple sclerosis|Cholesteryl ester storage disease|Cystinosis|Antley-Bixler syndrome with genital anomalies and disordered steroidogenesis|3-Hydroxy-3-Methylglutaryl-CoA Synthase Deficiency|Gallstone disease	14
HMDB0000562;Creatinine;1-Methylglycocyamidine; 1-Methylhydantoin-2-imide; 2-Amino-1-methyl-1,5-dihydroimidazol-4-one; 2-Amino-1-methylimidazolin-4-one; Creatine anhydride; Creatinine	InChI=1S/C4H7N3O/c1-7-2-3(8)6-4(7)5/h2H2,1H3,(H2,5,6,8)	21-Hydroxylase deficiency|Canavan disease|Chronic renal failure|Schizophrenia|Maple syrup urine disease|Paraquat poisoning|Phenylketonuria|Propionic acidemia|Tyrosinemia I|Primary hypomagnesemia|Bartter Syndrome, Type 2, Antenatal|Bartter Syndrome, Type 4A, Neonatal, with Sensorineural Deafness|21-hydroxylase deficiency	13
HMDB0000357;3-Hydroxybutyric acid;3-Hydroxy-butanoate; 3-Hydroxy-butanoic acid; 3-Hydroxy-butyrate; 3-Hydroxy-butyric acid; 3-Hydroxybutanoate; 3-Hydroxybutanoic acid; 3-Hydroxybutyrate; 3-Hydroxybutyric acid; 3-OH-butyric acid; b-Hydroxy-N-butyrate; b-Hydroxy-N-butyric acid; b-Hydroxybutanoate; b-Hydroxybutanoic acid; b-Hydroxybutyrate; b-Hydroxybutyric acid; beta-Hydroxy-N-butyrate; beta-Hydrox…	InChI=1S/C4H8O3/c1-3(5)2-4(6)7/h3,5H,2H2,1H3,(H,6,7)	Adrenal hyperplasia, congenital, due to 3-beta-hydroxysteroid dehydrogenase 2 deficiency|2-Ketoglutarate dehydrogenase complex deficiency|3-Hydroxy-3-methylglutaryl-CoA lyase deficiency|Medium Chain Acyl-CoA Dehydrogenase Deficiency|Anoxia|Diabetes mellitus type 2|Schizophrenia|Fumarase deficiency|Obesity|3-Hydroxyisobutyric acid dehydrogenase deficiency|3-Hydroxy-3-Methylglutaryl-CoA Synthase De…	13
HMDB0000138;Glycocholic acid;3a,7a,12a-Trihydroxy-5b-cholan-24-oylglycine; 3a,7a,12a-Trihydroxy-5b-cholanic acid-24-glycine; 3a,7a,12a-Trihydroxy-N-(carboxymethyl)-5b-cholan-24-amide; Cholylglycine; Glycine cholate; Glycocholate; Glycocholic acid; Glycoreductodehydrocholic acid; Glycylcholate; Glycylcholic acid; N-(Carboxymethyl)-3a,7a,12a-trihydroxy-5b-Cholan-24-amide; N-Choloyl-Glycine; N-Cholo…	InChI=1S/C26H43NO6/c1-14(4-7-22(31)27-13-23(32)33)17-5-6-18-24-19(12-21(30)26(17,18)3)25(2)9-8-16(28)10-15(25)11-20(24)29/h14-21,24,28-30H,4-13H2,1-3H3,(H,27,31)(H,32,33)	Alpha-1-antitrypsin deficiency|Biliary atresia|Choledochal cysts|Chronic active hepatitis|Cystic fibrosis|Acute liver failure|Galactosemia type 1|Glycogen storage disease|Hepatobiliary diseases|Intrahepatic biliary hypoplasia|Portal vein obstruction|Neonatal hepatitis|Celiac Disease	13
HMDB0001490;Vanylglycol;1-(4-Hydroxy-3-methoxyphenyl)-1,2-ethanediol; 3-Methoxy-4-hydroxyphenethylene glycol; 3-Methoxy-4-hydroxyphenyl glycol; 4-Hydroxy-3-methoxy-b-phenylglycol; 4-Hydroxy-3-methoxy-beta-phenylglycol; 4-Hydroxy-3-methoxyphenyl glycol; HMPG; Hydroxymethoxyphenylglycol; Methoxyhydroxyphenylglycol; MHPG; MOPEG; Vanylglycol	InChI=1S/C9H12O4/c1-13-9-4-6(8(12)5-10)2-3-7(9)11/h2-4,8,10-12H,5H2,1H3	Aromatic L-amino acid decarboxylase deficiency|Cognitive disorders|Major depressive disorder|Cortical myoclonus|Epilepsy|Schizophrenia|Friedreich's ataxia|Olivopontocerebral atrophy|Panic disorder|Sepiapterin reductase deficiency|Hereditary spastic paraplegia|Multi-infarct dementia|Schizophrenia	13
HMDB0000289;Uric acid;1H-Purine-2,6,8-triol; 2,6,8-Trihydroxypurine; 2,6,8-Trioxopurine; 2,6,8-Trioxypurine; Lithate; Lithic acid; Purine-2,6,8(1H,3H,9H)-trione; Urate; Uric acid	InChI=1S/C5H4N4O3/c10-3-1-2(7-4(11)6-1)8-5(12)9-3/h(H4,6,7,8,9,10,11,12)	Bacterial meningitis|Cachexia|Canavan disease|Degenerative disc disease|Diabetes mellitus type 2|Schizophrenia|Impaired glucose tolerance|Lesch-Nyhan syndrome|Meningitis|Multiple sclerosis|Xanthinuria type 1|Gout|Primary Hypomagnesemia	13
HMDB0000094;Citric acid;2-Hydroxy-1,2,3-propanetricarboxylate; 2-Hydroxy-1,2,3-propanetricarboxylic acid; 3-Carboxy-3-hydroxypentane-1,5-dioate; 3-Carboxy-3-hydroxypentane-1,5-dioic acid; Aciletten; Anhydrous citrate; Anhydrous citric acid; beta-Hydroxytricarballylate; beta-Hydroxytricarballylic acid; Chemfill; Citraclean; Citrate; Citretten; Citric acid; Citro; E 330; Hydrocerol A; Kyselina citr…	InChI=1S/C6H8O7/c7-3(8)1-6(13,5(11)12)2-4(9)10/h13H,1-2H2,(H,7,8)(H,9,10)(H,11,12)	2-Ketoglutarate dehydrogenase complex deficiency|Canavan disease|Schizophrenia|Lung Cancer|Maple syrup urine disease|Paraquat poisoning|Propionic acidemia|Rhabdomyolysis|Tyrosinemia I|Primary hypomagnesemia|Amish lethal microcephaly|Schizophrenia	12
HMDB0000232;Quinolinic acid;2,3-Pyridinedicarboxylate; 2,3-Pyridinedicarboxylic acid; 3,4-Pyridinedicarboxylic acid; Pyridin-2,3-dicarbonsaeure; Pyridine-2,3-carboxylate; Pyridine-2,3-dicarboxylate; Pyridine-2,3-dicarboxylic acid; Pyridine-3,4-dicarboxylic acid; Quinolinate; Quinolinic acid	InChI=1S/C7H5NO4/c9-6(10)4-2-1-3-8-5(4)7(11)12/h1-3H,(H,9,10)(H,11,12)	AIDS|Anemia|Traumatic brain injury|CNS infections|CNS tumors|Convulsion|Hepatic coma|Hydrocephalus|Intraventricular hemorrhage|Malaria|Tuberculous meningitis|Hepatic coma (fatal)	12
HMDB0000161;L-Alanine;(2S)-2-Aminopropanoate; (2S)-2-Aminopropanoic acid; (S)-(+)-Alanine; (S)-2-amino-Propanoate; (S)-2-amino-Propanoic acid; (S)-2-Aminopropanoate; (S)-2-Aminopropanoic acid; (S)-Alanine; 2-Aminopropanoate; 2-Aminopropanoic acid; 2-Aminopropionate; 2-Aminopropionic acid; 2-Ammoniopropanoate; 2-Ammoniopropanoic acid; a-Alanine; a-Aminopropionate; a-Aminopropionic acid; Ala; Alani…	InChI=1S/C3H7NO2/c1-2(4)3(5)6/h2H,4H2,1H3,(H,5,6)	Dengue fever|Epilepsy|Schizophrenia|Heart failure|Leukemia|Lung Cancer|Meningitis|Tuberculosis|Paraquat poisoning|Glucagon deficiency|Amish lethal microcephaly|Heart Transplant	12
HMDB0000053;Androstenedione;(4)-Androsten-3,17-dione; 17-Ketotestosterone; 3,17-Dioxoandrost-4-ene; 4-Androsten-3,17-dione; 4-Androstene-3,17-dione; 4-Androstenedione; Androst-4-ene-3,17-dione; Androstendione; Androstenedione; D4-Androstene-3,17-dione; Delta4-androstenedione; Fecundin; [4-14C]-androstenedione; [4-14C]androst-4-ene-3,17-dione	InChI=1S/C19H26O2/c1-18-9-7-13(20)11-12(18)3-4-14-15-5-6-17(21)19(15,2)10-8-16(14)18/h11,14-16H,3-10H2,1-2H3	11-beta-Hydroxylase deficiency|21-Hydroxylase deficiency|Adrenal hyperplasia, congenital, due to 3-beta-hydroxysteroid dehydrogenase 2 deficiency|Congenital Adrenal Hyperplasia, due to 21-Hydroxylase-Deficiency|Thyroid cancer |Cushing's Syndrome|Schizophrenia|Polycystic ovary syndrome|Rheumatoid arthritis|Adrenal insufficiency, congenital, with 46,XY sex reversal, partial or complete|Adrenal hype…	11
HMDB0000159;L-Phenylalanine;(-)-beta-Phenylalanine; (L)-Phenylalanine; (S)-(-)-Phenylalanine; (S)-2-amino-3-phenylpropanoate; (S)-2-amino-3-phenylpropanoic acid; (S)-2-Amino-3-phenylpropionate; (S)-2-Amino-3-phenylpropionic acid; (S)-alpha-Amino-benzenepropanoate; (S)-alpha-Amino-benzenepropanoic acid; (S)-alpha-Amino-beta-phenylpropionate; (S)-alpha-Amino-beta-phenylpropionic acid; (S)-alpha-Ami…	InChI=1S/C9H11NO2/c10-8(9(11)12)6-7-4-2-1-3-5-7/h1-5,8H,6,10H2,(H,11,12)	Alzheimer's disease|Bacterial infections|Dengue fever|Epilepsy|Schizophrenia|Hypothyroidism|Leukemia|Myocardial infarction|Phenylketonuria|Viral infection|Obesity	11
HMDB0000929;L-Tryptophan;(-)-tryptophan; (2S)-2-amino-3-(1H-indol-3-yl)propanoate; (2S)-2-amino-3-(1H-indol-3-yl)propanoic acid; (L)-tryptophan; (S)-1H-Indole-3-alanine; (S)-2-Amino-3-(3-indolyl)propionic acid; (S)-a-Amino-1H-indole-3-propanoate; (S)-a-Amino-1H-indole-3-propanoic acid; (S)-a-amino-b-indolepropionate; (S)-a-amino-b-indolepropionic acid; (S)-a-Aminoindole-3-propionate; (S)-a-Aminoi…	InChI=1S/C11H12N2O2/c12-9(11(14)15)5-7-6-13-10-4-2-1-3-8(7)10/h1-4,6,9,13H,5,12H2,(H,14,15)	Alzheimer's disease|Cachexia|Epilepsy|Schizophrenia|Friedreich's ataxia|Hartnup disease|Hypothyroidism|Leukemia|Olivopontocerebral atrophy|Hereditary spastic paraplegia|Schizophrenia	11
HMDB0000158;L-Tyrosine;(-)-a-Amino-p-hydroxyhydrocinnamate; (-)-a-Amino-p-hydroxyhydrocinnamic acid; (-)-alpha-Amino-p-hydroxyhydrocinnamate; (-)-alpha-Amino-p-hydroxyhydrocinnamic acid; (S)-(-)-Tyrosine; (S)-2-Amino-3-(p-hydroxyphenyl)propionate; (S)-2-Amino-3-(p-hydroxyphenyl)propionic acid; (S)-3-(p-Hydroxyphenyl)alanine; (S)-a-amino-4-hydroxy-Benzenepropanoate; (S)-a-amino-4-hydroxy-Benzenepr…	InChI=1S/C9H11NO3/c10-8(9(12)13)5-6-1-3-7(11)4-2-6/h1-4,8,11H,5,10H2,(H,12,13)	Alzheimer's disease|Cachexia|Epilepsy|Schizophrenia|Hawkinsinuria|Hypothyroidism|Leukemia|Myocardial infarction|Tyrosinemia I|Viral infection|Schizophrenia	11
HMDB0000115;Glycolic acid;2-Hydroxyacetate; 2-Hydroxyacetic acid; a-Hydroxyacetate; a-Hydroxyacetic acid; alpha-Hydroxyacetate; alpha-Hydroxyacetic acid; Glycocide; Glycolate; Glycolic acid; Glycollate; Glycollic acid; GlyPure; GlyPure 70; Hydroxyacetate; Hydroxyacetic acid; Hydroxyethanoate; Hydroxyethanoic acid; Sodium glycolate	InChI=1S/C2H4O3/c3-1-2(4)5/h3H,1H2,(H,4,5)	Biliary atresia|D-2-hydroxyglutaric aciduria|Ethylene glycol poisoning|Schizophrenia|Glutaric acidemia type 2|Glycolic aciduria|Hemodialysis|Lung Cancer|Transurethral resection of the prostate|Primary hyperoxaluria I|Hemodialysis	11
HMDB0000696;L-Methionine;(2S)-2-amino-4-(methylsulfanyl)butanoate; (2S)-2-amino-4-(methylsulfanyl)butanoic acid; (L)-methionine; (S)-(+)-methionine; (S)-2-amino-4-(methylthio)-Butanoate; (S)-2-amino-4-(methylthio)-Butanoic acid; (S)-2-Amino-4-(methylthio)butanoate; (S)-2-Amino-4-(methylthio)butanoic acid; (S)-2-amino-4-(methylthio)butyric acid; (S)-methionine; 2-Amino-4-(methylthio)butyrate; 2-Am…	InChI=1S/C5H11NO2S/c1-9-3-2-4(6)5(7)8/h4H,2-3,6H2,1H3,(H,7,8)	Epilepsy|Schizophrenia|Heart failure|Homocystinuria|Hypermethioninemia|Leukemia|Methionine adenosyltransferase deficiency|Methylenetetrahydrofolate reductase deficiency|Glycine N-methyltransferase deficiency|Adenosine kinase deficiency|Obesity	11
HMDB0000234;Testosterone;(+)-testosterone; (+-)-8-iso-testosterone; (+-)-retrotestosterone; (+-)-testosterone; (17b)-17-hydroxy-androst-4-en-3-one; 13-Iso-testosterone; 17-Hydroxy-10,13-dimethyl-1,2,6,7,8,9,10,11,12,13,14,15,16,17-tetradecahydro-cyclopenta[a]phenanthren-3-one; 17-Hydroxy-androst-4-en-3-one; 17-Hydroxy-D4-androsten-3-one; 17a-Hydroxy-(13a)-androst-4-en-3-one; 17a-Hydroxy-13a-andro…	InChI=1S/C19H28O2/c1-18-9-7-13(20)11-12(18)3-4-14-15-5-6-17(21)19(15,2)10-8-16(14)18/h11,14-17,21H,3-10H2,1-2H3	11-beta-Hydroxylase deficiency|21-Hydroxylase deficiency|Adrenal hyperplasia, congenital, due to 3-beta-hydroxysteroid dehydrogenase 2 deficiency|Cadmium exposure|Schizophrenia|Hypogonadism|Congenital Adrenal Hyperplasia, due to 17-Hydroxylase-Deficiency|Adrenal insufficiency, congenital, with 46,XY sex reversal, partial or complete|Aromatase deficiency|Adrenal insufficiency, congenital, with 46,…	10
HMDB0000070;Pipecolic acid;()-Piperidine-2-carboxylic acid; (+/-)-2-Piperidinecarboxylate; (+/-)-2-Piperidinecarboxylic acid; (+/-)-Pipecolate; (+/-)-Pipecolic acid; (+/-)-Pipecolinate; (+/-)-Pipecolinic acid; (.+/-.)-2-Piperidinecarboxylic acid; (RS)-2-Piperidinecarboxylate; (RS)-2-Piperidinecarboxylic acid; .alpha.-Pipecolinic acid; 2-Carboxypiperidine; 2-Pipecolinic acid; 2-Piperidinecarboxyla…	InChI=1S/C6H11NO2/c8-6(9)5-3-1-2-4-7-5/h5,7H,1-4H2,(H,8,9)	Adrenoleukodystrophy|Anemia|Traumatic brain injury|Convulsion|Schizophrenia|Malaria|Tuberculous meningitis|Peroxisomal biogenesis defect|Infantile Refsum's disease|Infantile Refsum disease	10
HMDB0001993;7a-Hydroxy-cholestene-3-one;7 alpha-3ox-C; 7 alpha-Hydroxy-4-cholesten-3-one; 7-a-Hydroxy-4-cholesten-3-one; 7-a-Hydroxycholest-4-en-3-one; 7-alpha-Hydroxy-4-cholesten-3-one; 7-alpha-Hydroxycholest-4-en-3-one; 7-Hydroxycholest-4-en-3-one; 7a-Hydroxy-4-cholesten-3-one-12alpha; 7alpha-Hydroxy-4-cholesten-3-one; 7alpha-Hydroxycholest-4-en-3-one; Cholest-4-en-7alpha-ol-3-one; HCO	InChI=1S/C27H44O2/c1-17(2)7-6-8-18(3)21-9-10-22-25-23(12-14-27(21,22)5)26(4)13-11-20(28)15-19(26)16-24(25)29/h15,17-18,21-25,29H,6-14,16H2,1-5H3	Alcoholism|Crohn's disease|Gallbladder disease|Irritable bowel syndrome|Diverticular disease|Ileocystoplasty|Meckels diverticulum|Atrophic gastritis|Chronic pancreatitis|Irritable bowel syndrome (IBS)	10
HMDB0000177;L-Histidine;(S)-1H-Imidazole-4-alanine; (S)-2-Amino-3-(4-imidazolyl)propionsaeure; (S)-4-(2-Amino-2-carboxyethyl)imidazole; (S)-a-Amino-1H-imidazole-4-propanoate; (S)-a-Amino-1H-imidazole-4-propanoic acid; (S)-alpha-Amino-1H-imidazole-4-propanoate; (S)-alpha-Amino-1H-imidazole-4-propanoic acid; (S)-alpha-Amino-1H-imidazole-4-propionate; (S)-alpha-Amino-1H-imidazole-4-propionic acid; (…	InChI=1S/C6H9N3O2/c7-5(6(10)11)1-4-2-8-3-9-4/h2-3,5H,1,7H2,(H,8,9)(H,10,11)	Alzheimer's disease|Dengue fever|Epilepsy|Schizophrenia|Histidinemia|Leukemia|Maple syrup urine disease|Propionic acidemia|Tyrosinemia I|Obesity	10
HMDB0000763;5-Hydroxyindoleacetic acid;5-HIAA; 5-Hydroxy-1H-indole-3-acetate; 5-Hydroxy-1H-indole-3-acetic acid; 5-Hydroxy-3-indolylacetate; 5-Hydroxy-IAA; 5-Hydroxy-Indole-3-acetate; 5-Hydroxy-Indole-3-acetic acid; 5-Hydroxyheteroauxin; 5-Hydroxyindol-3-ylacetate; 5-Hydroxyindol-3-ylacetic acid; 5-Hydroxyindole acetate; 5-Hydroxyindole-3-acetate; 5-Hydroxyindole-3-acetic acid; 5-Hydroxyindoleace…	InChI=1S/C10H9NO3/c12-7-1-2-9-8(4-7)6(5-11-9)3-10(13)14/h1-2,4-5,11-12H,3H2,(H,13,14)	Aromatic L-amino acid decarboxylase deficiency|Celiac disease|Major depressive disorder|Epilepsy|Schizophrenia|Friedreich's ataxia|Olivopontocerebral atrophy|Sepiapterin reductase deficiency|Hereditary spastic paraplegia|Schizophrenia	10
HMDB0003331;1-Methyladenosine;1-Methyladenosine; N1-Methyladenosine	InChI=1S/C11H15N5O4/c1-15-3-14-10-6(9(15)12)13-4-16(10)11-8(19)7(18)5(2-17)20-11/h3-5,7-8,11-12,17-19H,2H2,1H3	Cervical cancer|Cholangiocarcinoma|Colorectal cancer|Stomach cancer|Hepatocellular carcinoma|Kidney disease|Leukemia|Ovarian cancer|Uremia|Leukemia	10
HMDB0000374;17-Hydroxyprogesterone;17-alpha-Hydroxyprogesterone; 17-Hydroxypregn-4-ene-3,20-dione; 17-Hydroxyprogesterone; 17-OH Progesterone; 17-OHP; 17a-Hydroxypregn-4-ene-3,20-dione; 17a-Hydroxyprogesterone; 17alpha-hydroxyprogesterone; D4-Pregnen-17a-ol-3,20-dione; Gestageno; Gestageno Gador; Hydroxyprogesterone; Pregn-4-en-17a-ol-3,20-dione; Prodix; Prodox	InChI=1S/C21H30O3/c1-13(22)21(24)11-8-18-16-5-4-14-12-15(23)6-9-19(14,2)17(16)7-10-20(18,21)3/h12,16-18,24H,4-11H2,1-3H3	11-beta-Hydroxylase deficiency|21-Hydroxylase deficiency|Adrenal hyperplasia, congenital, due to 3-beta-hydroxysteroid dehydrogenase 2 deficiency|Congenital Adrenal Hyperplasia, due to 21-Hydroxylase-Deficiency|Rheumatoid arthritis|Adrenal insufficiency, congenital, with 46,XY sex reversal, partial or complete|Antley-Bixler syndrome with genital anomalies and disordered steroidogenesis|Bartter Sy…	9
HMDB0000060;Acetoacetic acid;3-Ketobutyrate; 3-Ketobutyric acid; 3-Oxo-butanoate; 3-Oxo-butanoic acid; 3-Oxobutyrate; 3-Oxobutyric acid; Acetoacetate; Diacetate; Diacetic acid	InChI=1S/C4H6O3/c1-3(5)2-4(6)7/h2H2,1H3,(H,6,7)	2-Ketoglutarate dehydrogenase complex deficiency|Anoxia|Diabetes mellitus type 2|Schizophrenia|Glucose transporter type 1 deficiency syndrome|Ketosis|Meningitis|3-Hydroxy-3-Methylglutaryl-CoA Synthase Deficiency|Heart Transplant	9
HMDB0000448;Adipic acid;1,6-Hexanedioate; 1,6-Hexanedioic acid; Acifloctin; Acinetten; Adi-pure; Adilactetten; Adipate; Adipic acid; Adipinate; Adipinic acid; Hexanedioate; Hexanedioic acid; Kyselina adipova; Molten adipate; Molten adipic acid	InChI=1S/C6H10O4/c7-5(8)3-1-2-4-6(9)10/h1-4H2,(H,7,8)(H,9,10)	3-Hydroxy-3-methylglutaryl-CoA lyase deficiency|Medium Chain Acyl-CoA Dehydrogenase Deficiency|Anorexia nervosa|Lung Cancer|Malonyl-Coa decarboxylase deficiency|Carnitine-acylcarnitine translocase deficiency|3-Hydroxy-3-Methylglutaryl-CoA Synthase Deficiency|3-Hydroxydicarboxylic aciduria|Colorectal Cancer	9
HMDB0000192;L-Cystine;(-)-Cystine; (R-(R*,R*))-3,3'-Dithiobis; 2-Amino-3-(2-amino-2-carboxy-ethyl)disulfanyl-propanoate; 2-Amino-3-(2-amino-2-carboxy-ethyl)disulfanyl-propanoic acid; 2-Amino-3-[(2-amino-2-carboxyethyl)dithio]propanoate; 2-Amino-3-[(2-amino-2-carboxyethyl)dithio]propanoic acid; 3,3'-Dithiobis; 3,3'-Dithiobis-L-Alanine; 3,3'-Dithiobis[2-amino-[R-(R*,R*)]-Propanoate; 3,3'-Dithiobis[…	InChI=1S/C6H12N2O4S2/c7-3(5(9)10)1-13-14-2-4(8)6(11)12/h3-4H,1-2,7-8H2,(H,9,10)(H,11,12)	Acute seizures|Alzheimer's disease|Cystinuria|Schizophrenia|Juvenile myoclonic epilepsy|Parkinson's disease|Refractory localization-related epilepsy|Hyperdibasic aminoaciduria I|Colorectal cancer	9
HMDB0001830;Progesterone;17a-Progesterone; 3,20-Pregnene-4; 4-Pregnen-3,20-dione; 4-Pregnene-3,20-dione; Agolutin; beta-Progesterone; Bio-luton; CIDR; Colprosterone; Corlutin; Corlutina; Corluvite; Corporin; Corpus luteum hormone; Crinone; Crinone progesterone gel; Curretab; Cyclogest; Cyclogesterin; D4-Pregnene-3,20-dione; Delalutin; delta(Sup 4)-Pregnene-3,20-dione; Duraprogen; Estima; Flavolut…	InChI=1S/C21H30O2/c1-13(22)17-6-7-18-16-5-4-14-12-15(23)8-10-20(14,2)19(16)9-11-21(17,18)3/h12,16-19H,4-11H2,1-3H3	Adrenal hyperplasia, congenital, due to 3-beta-hydroxysteroid dehydrogenase 2 deficiency|Alcoholism|Pregnancy|Major depressive disorder|Schizophrenia|Pregnene hydroxylation deficiency |Adrenal insufficiency, congenital, with 46,XY sex reversal, partial or complete|Antley-Bixler syndrome with genital anomalies and disordered steroidogenesis|Adrenal insufficiency, congenital, with 46,XY sex reversa…	9
HMDB0000883;L-Valine;(2S)-2-Amino-3-methylbutanoate; (2S)-2-Amino-3-methylbutanoic acid; (S)-2-amino-3-methyl-Butanoate; (S)-2-amino-3-methyl-Butanoic acid; (S)-2-Amino-3-methylbutanoate; (S)-2-Amino-3-methylbutanoic acid; (S)-2-Amino-3-methylbutyrate; (S)-2-Amino-3-methylbutyric acid; (S)-a-Amino-b-methylbutyrate; (S)-a-Amino-b-methylbutyric acid; (S)-alpha-Amino-beta-methylbutyrate; (S)-alpha-A…	InChI=1S/C5H11NO2/c1-3(2)4(6)5(7)8/h3-4H,6H2,1-2H3,(H,7,8)	Alzheimer's disease|Epilepsy|Schizophrenia|Leukemia|Lung Cancer|Maple syrup urine disease|Paraquat poisoning|Hypervalinemia|Oesophageal cancer	9
HMDB0000112;gamma-Aminobutyric acid;3-Carboxypropylamine; 4-Aminobutanoate; 4-Aminobutanoic acid; 4-Aminobutyrate; 4-Aminobutyric acid; Aminalon; GABA; Gaballon; Gamarex; gamma Aminobutyrate; gamma Aminobutyric acid; gamma-Aminobutyrate; gamma-Aminobutyric acid; Gammalon; Gammalone; Gammar; Gammasol; Mielogen; Mielomade; Omega-Aminobutyrate; Omega-Aminobutyric acid; Piperidate; Piperidic acid; Pi…	InChI=1S/C4H9NO2/c5-3-1-2-4(6)7/h1-3,5H2,(H,6,7)	Alzheimer's disease|Febrile seizures|Epilepsy|Hepatic encephalopathy|Hyper beta-alaninemia|Meningitis|Tuberculous meningitis|Gaba-transaminase deficiency|Hepatic encephalopathy	9
HMDB0001419;24-Hydroxycholesterol;(24S)-24-Hydroxycholesterol; (24S)-cholest-5-ene-3b,24-diol; (24S)-cholest-5-ene-3beta,24-diol; 24(S)-Hydroxycholesterol; 24-Hydroxycholesterol; 24S-Cholest-5-ene-3b,24-diol; 24S-Hydroxycholesterol; Cerebrosterin; Cerebrosterol; Cholest-5-en-3b,24S-diol; Cholest-5-en-3beta,24S-diol; Cholest-5-ene-3,24-diol; Cholest-5-ene-3b,24b-diol;HMDB0011643;(24R)-Cholest-5-en…	InChI=1S/C27H46O2/c1-17(2)25(29)11-6-18(3)22-9-10-23-21-8-7-19-16-20(28)12-14-26(19,4)24(21)13-15-27(22,23)5/h7,17-18,20-25,28-29H,6,8-16H2,1-5H3	Demyelinating polyneuropathy|Alzheimer's disease|Subarachnoid hemorrhage|Hypercholesterolemia|Meningitis|Mild cognitive impairment|Multiple sclerosis|Neuroborreliosis|Hypercholesterolemia	9
HMDB0001032;Dehydroepiandrosterone sulfate;(3beta)-3-(sulfooxy)-Androst-5-en-17-one; 17-Oxoandrost-5-en-3-yl hydrogen sulfate; 17-Oxoandrost-5-en-3-yl hydrogen sulphate; 17-Oxoandrost-5-en-3b-yl hydrogen sulfate; 17-Oxoandrost-5-en-3b-yl hydrogen sulphate; 17-Oxoandrost-5-en-3beta-yl hydrogen sulfate; 17-Oxoandrost-5-en-3beta-yl hydrogen sulphate; 3-b-Hydroxyandrost-5-en-17-one 3-sulfate; 3-b-Hyd…	InChI=1S/C19H28O5S/c1-18-9-7-13(24-25(21,22)23)11-12(18)3-4-14-15-5-6-17(20)19(15,2)10-8-16(14)18/h3,13-16H,4-11H2,1-2H3,(H,21,22,23)	11-beta-Hydroxylase deficiency|Adrenal hyperplasia, congenital, due to 3-beta-hydroxysteroid dehydrogenase 2 deficiency|Schizophrenia|Polycystic ovary syndrome|Rheumatoid arthritis|Congenital Adrenal Hyperplasia, due to 17-Hydroxylase-Deficiency|Aromatase deficiency|Adrenal hyperplasia, congenital, due to 3-beta-hydroxysteroid dehydrogenase 2 deficiency	8
HMDB0000243;Pyruvic acid;2-Oxopropanoate; 2-Oxopropanoic acid; 2-Oxopropionate; 2-Oxopropionic acid; a-Ketopropionate; a-Ketopropionic acid; Acetylformate; Acetylformic acid; alpha-Ketopropionate; alpha-Ketopropionic acid; BTS; Pyroracemate; Pyroracemic acid; Pyruvate	InChI=1S/C3H4O3/c1-2(4)3(5)6/h1H3,(H,5,6)	2-Ketoglutarate dehydrogenase complex deficiency|3-Hydroxy-3-methylglutaryl-CoA lyase deficiency|Anoxia|Schizophrenia|Fumarase deficiency|Meningitis|3-Hydroxy-3-Methylglutaryl-CoA Synthase Deficiency|Down syndrome pregnancy	8
HMDB0000208;Oxoglutaric acid;2-Ketoglutarate; 2-Ketoglutaric acid; 2-Oxo-1,5-pentanedioate; 2-Oxo-1,5-pentanedioic acid; 2-Oxoglutarate; 2-Oxoglutaric acid; 2-Oxopentanedioate; 2-Oxopentanedioic acid; alpha-Ketoglutaric acid; Oxoglutarate	InChI=1S/C5H6O5/c6-3(5(9)10)1-2-4(7)8/h1-2H2,(H,7,8)(H,9,10)	2-Ketoglutarate dehydrogenase complex deficiency|Anoxia|D-2-hydroxyglutaric aciduria|Schizophrenia|Fumarase deficiency|Hyperinsulinism-hyperammonemia syndrome|Amish lethal microcephaly|Schizophrenia	8
HMDB0000522;3-Methylglutaconic acid;3-Methylglutaconate; 3-Methylglutaconic acid; b-Methylglutaconate; b-Methylglutaconic acid; beta-Methylglutaconate; beta-Methylglutaconic acid	InChI=1S/C6H8O4/c1-4(2-5(7)8)3-6(9)10/h2H,3H2,1H3,(H,7,8)(H,9,10)	3-Hydroxy-3-methylglutaryl-CoA lyase deficiency|3-Methylglutaconic aciduria type I|3-methylglutaconic aciduria type II, X-linked|3-Methylglutaconic Aciduria type IV|3-Methylglutaconic Aciduria type V|3-Methylglutaconic Aciduria type VI|3-Methylglutaconic aciduria type VII|3-methylglutaconic aciduria type I	8
HMDB0000187;L-Serine;(-)-Serine; (S)-2-amino-3-hydroxy-Propanoate; (S)-2-amino-3-hydroxy-Propanoic acid; (S)-2-Amino-3-hydroxypropanoate; (S)-2-Amino-3-hydroxypropanoic acid; (S)-a-Amino-b-hydroxypropionate; (S)-a-Amino-b-hydroxypropionic acid; (S)-alpha-Amino-beta-hydroxypropionate; (S)-alpha-Amino-beta-hydroxypropionic acid; (S)-b-Amino-3-hydroxypropionate; (S)-b-Amino-3-hydroxypropionic acid; …	InChI=1S/C3H7NO3/c4-2(1-5)3(6)7/h2,5H,1,4H2,(H,6,7)	3-Phosphoglycerate dehydrogenase deficiency|Alzheimer's disease|Schizophrenia|Heart failure|Juvenile myoclonic epilepsy|Leukemia|Refractory localization-related epilepsy|Down syndrome pregnancy	8
HMDB0000148;L-Glutamic acid;(2S)-2-Aminopentanedioate; (2S)-2-Aminopentanedioic acid; (S)-(+)-Glutamate; (S)-(+)-Glutamic acid; (S)-2-Aminopentanedioate; (S)-2-Aminopentanedioic acid; (S)-Glutamate; (S)-Glutamic acid; 1-Amino-propane-1,3-dicarboxylate; 1-Amino-propane-1,3-dicarboxylic acid; 1-Aminopropane-1,3-dicarboxylate; 1-Aminopropane-1,3-dicarboxylic acid; 2-Aminoglutarate; 2-Aminoglutaric a…	InChI=1S/C5H9NO4/c6-3(5(9)10)1-2-4(7)8/h3H,1-2,6H2,(H,7,8)(H,9,10)	Alzheimer's disease|Anoxia|Epilepsy|Schizophrenia|Heart failure|Leukemia|N-acetylglutamate synthetase deficiency|Heart Transplant	8
HMDB0000214;Ornithine;(+)-S-Ornithine; (S)-2,5-Diaminopentanoate; (S)-2,5-Diaminopentanoic acid; (S)-a,D-Diaminovalerate; (S)-a,D-Diaminovaleric acid; (S)-Ornithine; 5-Amino-L-Norvaline; L-(-)-Ornithine; L-Ornithine;HMDB0003374;D-Ornithine;(2R)-2,5-diaminopentanoate; (2R)-2,5-diaminopentanoic acid; (R)-ornithine; Ornithine	InChI=1S/C5H12N2O2/c6-3-1-2-4(7)5(8)9/h4H,1-3,6-7H2,(H,8,9)	Alzheimer's disease|Cystinuria|Schizophrenia|Leukemia|Lysinuric protein intolerance|Uremia|Hyperdibasic aminoaciduria I|Down syndrome pregnancy	8
HMDB0000172;L-Isoleucine;(2S,3S)-2-amino-3-methyl-Pentanoate; (2S,3S)-2-amino-3-methyl-Pentanoic acid; (2S,3S)-2-Amino-3-methylpentanoate; (2S,3S)-2-Amino-3-methylpentanoic acid; (2S,3S)-a-Amino-b-methyl-N-valerate; (2S,3S)-a-Amino-b-methyl-N-valeric acid; (2S,3S)-a-Amino-b-methylvalerate; (2S,3S)-a-Amino-b-methylvaleric acid; (2S,3S)-alph-Amino-beta-methylvalerate; (2S,3S)-alph-Amino-beta-methyl…	InChI=1S/C6H13NO2/c1-3-4(2)5(7)6(8)9/h4-5H,3,7H2,1-2H3,(H,8,9)	Alzheimer's disease|Epilepsy|Schizophrenia|Heart failure|Leukemia|Maple syrup urine disease|Saccharopinuria|Oesophageal cancer	8
HMDB0000195;Inosine;(-)-Inosine; 1,9-Dihydro-9-b-D-ribofuranosyl-6H-Purin-6-one; 1,9-Dihydro-9-beta-D-ribofuranosyl-6H-purin-6-one; 1,9-Dihydro-9-beta-delta-ribofuranosyl-6H-purin-6-one; 9-b-D-Ribofuranosyl-Hypoxanthine; 9-b-D-Ribofuranosylhypoxanthine; 9-beta-D-Ribofuranosyl-Hypoxanthine; 9-beta-D-Ribofuranosylhypoxanthine; 9-beta-delta-Ribofuranosyl-Hypoxanthine; 9-beta-delta-Ribofuranosylhypox…	InChI=1S/C10H12N4O5/c15-1-4-6(16)7(17)10(19-4)14-3-13-5-8(14)11-2-12-9(5)18/h2-4,6-7,10,15-17H,1H2,(H,11,12,18)	Canavan disease|Coronary artery disease|Critical illnesses|Degenerative disc disease|Kidney disease|Purine nucleoside phosphorylase deficiency |Xanthinuria type 1|Canavan disease	8
HMDB0000292;Xanthine;1H-Purine-2,6-diol; 2,6(1,3)-Purinedion; 2,6-Dihydroxypurine; 2,6-Dioxopurine; 3,7-Dihydro-1H-purine-2,6-dione; 3,7-Dihydropurine-2,6-dione; 9H-Purine-2,6(1H,3H)-dione; 9H-Purine-2,6-diol; Dioxopurine; Isoxanthine; Pseudoxanthine; Purine-2,6(1H,3H)-dione; Purine-2,6-diol; Xanthic oxide; Xanthin; Xanthine	InChI=1S/C5H4N4O2/c10-4-2-3(7-1-6-2)8-5(11)9-4/h1H,(H3,6,7,8,9,10,11)	Canavan disease|Degenerative disc disease|Hydrocephalus|Lesch-Nyhan syndrome|Xanthinuria type 1|Xanthinuria type II|Adenosine kinase deficiency|Lesch-Nyhan syndrome	8
HMDB0059655;2-Hydroxyglutarate;?	InChI=1S/C5H8O5/c6-3(5(9)10)1-2-4(7)8/h3,6H,1-2H2,(H,7,8)(H,9,10)	Cerebrotendinous xanthomatosis|D-2-hydroxyglutaric aciduria|L-2-Hydroxyglutaric aciduria|Glutaric aciduria II|Eosinophilic esophagitis|D, L-2-hydroxyglutaric aciduria|3-Hydroxyacyl-CoA dehydrogenase deficiency|D-2-hydroxyglutaric aciduria	8
HMDB0000043;Betaine;(Carboxymethyl)trimethylammonium hydroxide inner salt; (Trimethylammonio)acetate; 1-Carboxy-N,N,N-trimethyl-Methanaminium; 1-Carboxy-N,N,N-trimethyl-Methanaminium hydroxide; 1-Carboxy-N,N,N-trimethylmethanaminium inner salt; a-Earleine; Abromine; alpha-Earleine; Aminocoat; Betafin; Betafin BCR; Betafin BP; Betaine; Cystadane; Ektasolve EE; FinnStim; Glycine betaine; Glycocoll …	InChI=1S/C5H11NO2/c1-6(2,3)4-5(7)8/h4H2,1-3H3	Chronic renal failure|Continuous ambulatory peritoneal dialysis|Schizophrenia|Hemodialysis|Hypermethioninemia|Lung Cancer|Propionic acidemia|Heart Transplant	8
HMDB0002103;27-Hydroxycholesterol;(25R)-26-Hydroxycholesterol; (25R)-Cholest-5-ene-3b,26-diol; (25R)-Cholest-5-ene-3beta,26-diol; (3-beta)-cholest-5-ene-3,26-diol; (3b,25R)-Cholest-5-ene-3,26-diol; (3beta,25R)-Cholest-5-ene-3,26,diol; 26-Hydroxycholesterol(25R); Cholest-(25R)-5-en-3beta,26-diol; Cholest-5-ene-3-b,27-diol; Cholest-5-ene-3-beta,26-diol; Cholest-5-ene-3-beta,27-diol; Cholest-5-ene-3…	InChI=1S/C27H46O2/c1-18(17-28)6-5-7-19(2)23-10-11-24-22-9-8-20-16-21(29)12-14-26(20,3)25(22)13-15-27(23,24)4/h8,18-19,21-25,28-29H,5-7,9-17H2,1-4H3	Demyelinating polyneuropathy|Alzheimer's disease|Subarachnoid hemorrhage|Meningitis|Mild cognitive impairment|Multiple sclerosis|Neuroborreliosis|Multiple sclerosis	8
HMDB0000251;Taurine;1-Aminoethane-2-sulfonate; 1-Aminoethane-2-sulfonic acid; 2-Aminoethanesulfonate; 2-Aminoethanesulfonic acid; 2-Aminoethylsulfonate; 2-Aminoethylsulfonic acid; 2-Sulfoethylamine; Aminoethylsulfonate; Aminoethylsulfonic acid; b-Aminoethylsulfonate; b-Aminoethylsulfonic acid; beta-Aminoethylsulfonate; beta-Aminoethylsulfonic acid; Taurine	InChI=1S/C2H7NO3S/c3-1-2-7(4,5)6/h1-3H2,(H,4,5,6)	Epilepsy|Schizophrenia|Heart failure|Leukemia|Lung Cancer|Maple syrup urine disease|Parkinson's disease|Sulfite oxidase deficiency	8
HMDB0000011;(R)-3-Hydroxybutyric acid;(R)-(-)-b-Hydroxybutyrate; (R)-(-)-b-Hydroxybutyric acid; (R)-(-)-beta-Hydroxybutyrate; (R)-(-)-beta-Hydroxybutyric acid; (R)-3-Hydroxybutanoate; (R)-3-Hydroxybutanoic acid; (R)-3-Hydroxybutyrate; 3-D-Hydroxybutyrate; 3-D-Hydroxybutyric acid; 3-delta-Hydroxybutyrate; 3-delta-Hydroxybutyric acid; BHIB; D-(-)-3-Hydroxybutyrate; D-3-Hydroxybutyrate; D-3-Hydroxyb…	InChI=1S/C4H8O3/c1-3(5)2-4(6)7/h3,5H,2H2,1H3,(H,6,7)	Long-chain-3-hydroxyacyl CoA dehydrogenase deficiency|Medium Chain Acyl-CoA Dehydrogenase Deficiency|Diabetes mellitus type 2|Meningitis|3-Hydroxyacyl-CoA dehydrogenase deficiency|Ketotic hypoglycemia|Short-chain L-3-hydroxyacyl-CoA dehydrogenase deficiency|3-Hydroxyacyl-CoA dehydrogenase deficiency (SCHAD)	8
HMDB0000673;Linoleic acid;(9Z,12Z)-9,12-Octadecadienoate; (9Z,12Z)-9,12-Octadecadienoic acid; (Z,Z)-9,12-Octadecadienoate; (Z,Z)-9,12-Octadecadienoic acid; 9-cis,12-cis-Linoleate; 9-cis,12-cis-Linoleic acid; 9Z,12Z-Linoleate; 9Z,12Z-Linoleic acid; 9Z,12Z-Octadecadienoate; 9Z,12Z-Octadecadienoic acid; All-cis-9,12-Octadecadienoate; All-cis-9,12-Octadecadienoic acid; cis,cis-Linoleate; cis,cis-Lino…	InChI=1S/C18H32O2/c1-2-3-4-5-6-7-8-9-10-11-12-13-14-15-16-17-18(19)20/h6-7,9-10H,2-5,8,11-17H2,1H3,(H,19,20)	Thyroid cancer |Cirrhosis|Essential hypertension|Schizophrenia|Gestational diabetes|Hypertension|Isovaleric acidemia|Gestational diabetes mellitus (GDM)	8
HMDB0000595;Hydrogen carbonate;Bicarbonate; Bicarbonate (HCO3-); Bicarbonate anion; Bicarbonate ion; Bicarbonate ion (HCO31-); Bicarbonate ions; Carbonate; Carbonate (HCO31-); Carbonate ion (HCO31-); Carbonic acid; Hydrocarbonate(1-); Hydrogen carbonate; Hydrogen carbonate (HCO3-); Hydrogen carbonate anion; Hydrogen carbonate ion; Hydrogen carbonate ion (HCO3-); Hydrogencarbonate; Hydrogentrioxoc…	InChI=1S/CH2O3/c2-1(3)4/h(H2,2,3,4)	21-Hydroxylase deficiency|2-Ketoglutarate dehydrogenase complex deficiency|3-Hydroxy-3-methylglutaryl-CoA lyase deficiency|Hawkinsinuria|Bartter Syndrome, Type 2, Antenatal|Bartter Syndrome, Type 4A, Neonatal, with Sensorineural Deafness|21-hydroxylase deficiency	7
HMDB0000077;Dehydroepiandrosterone;(+)-Dehydroisoandrosterone; (3-beta)-3-Hydroxyandrost-5-en-17-one; (3beta)-3-hydroxy-Androst-5-en-17-one; (3beta,16alpha)-3,16-dihydroxy-androst-5-en-17-one; 17-Chetovis; 17-Hormoforin; 3-beta-Hydroxy-5-androsten-17-one; 3-beta-Hydroxyandrost-5-en-17-one; 3b-Hydroxy-D5-androsten-17-one; 3b-Hydroxyandrost-5-en-17-one; 3beta-hydroxy-5-androsten-17-one; 3beta-hydro…	InChI=1S/C19H28O2/c1-18-9-7-13(20)11-12(18)3-4-14-15-5-6-17(21)19(15,2)10-8-16(14)18/h3,13-16,20H,4-11H2,1-2H3	21-Hydroxylase deficiency|Adrenal hyperplasia, congenital, due to 3-beta-hydroxysteroid dehydrogenase 2 deficiency|Rheumatoid arthritis|Adrenal insufficiency, congenital, with 46,XY sex reversal, partial or complete|Antley-Bixler syndrome with genital anomalies and disordered steroidogenesis|Aromatase deficiency|21-hydroxylase deficiency	7
HMDB0000098;D-Xylose;D-(+)-Xylose; D-Xylo-pentose; D-Xylose; Wood sugar; Xylo-pfan; Xylomed; Xylose; Xyloside;HMDB0000646;L-Arabinose;Arabinose; L-(+)-Arabinose; L-Arabinopyranose;HMDB0012194;beta-D-Ribopyranose;b-D-Ribopyranose; beta-D-Ribopyranose	InChI=1S/C5H10O5/c6-2-1-10-5(9)4(8)3(2)7/h2-9H,1H2	AIDS|Crohn's disease|Kidney disease|Lung Cancer|Small intestinal malabsorption|Small bowel bacterial overgrowth syndrome|Small intestinal malabsorption, HIV, & diarrhea	7
HMDB0000574;L-Cysteine;(+)-2-Amino-3-mercaptopropionic acid; (2R)-2-amino-3-mercaptopropanoate; (2R)-2-amino-3-mercaptopropanoic acid; (2R)-2-amino-3-sulfanylpropanoate; (2R)-2-amino-3-sulfanylpropanoic acid; (R)-(+)-cysteine; (R)-2-amino-3-mercapto-Propanoate; (R)-2-amino-3-mercapto-Propanoic acid; (R)-2-Amino-3-mercaptopropanoate; (R)-2-Amino-3-mercaptopropanoic acid; (R)-cysteine; 2-Amino-3-me…	InChI=1S/C3H7NO2S/c4-2(1-7)3(5)6/h2,7H,1,4H2,(H,5,6)	AIDS|Dementia|Multiple sclerosis|Peripheral neuropathy|Stroke|Sulfite oxidase deficiency, ISOLATED|Multiple sclerosis	7
HMDB0001659;Acetone;2-Propanone; Acetone; b-Ketopropane; beta-Ketopropane; Dimethyl ketone; Dimethylformaldehyde; Methyl ketone; Propanone; Pyroacetic ether	InChI=1S/C3H6O/c1-3(2)4/h1-2H3	Alcoholism|Diabetes mellitus type 2|Hepatic encephalopathy|Kidney disease|Lung Cancer|Paraquat poisoning|Heart Transplant	7
HMDB0000687;L-Leucine;(2S)-2-Amino-4-methylpentanoate; (2S)-2-Amino-4-methylpentanoic acid; (S)-(+)-Leucine; (S)-2-Amino-4-methylpentanoate; (S)-2-Amino-4-methylpentanoic acid; (S)-2-Amino-4-methylvalerate; (S)-2-Amino-4-methylvaleric acid; (S)-Leucine; 4-Methyl-L-Norvaline; L-(+)-Leucine; L-a-Aminoisocaproate; L-a-Aminoisocaproic acid; L-alpha-Aminoisocaproate; L-alpha-Aminoisocaproic acid; Leu;…	InChI=1S/C6H13NO2/c1-4(2)3-5(7)6(8)9/h4-5H,3,7H2,1-2H3,(H,8,9)	Alzheimer's disease|Epilepsy|Schizophrenia|Heart failure|Leukemia|Maple syrup urine disease|Down syndrome pregnancy	7
HMDB0000157;Hypoxanthine;1,7-Dihydro-6H-purin-6-one; 1,7-Dihydro-6H-purine-6-one; 1H,7H-Hypoxanthine; 3H-Purin-6-ol; 4-Hydroxy-1H-purine; 6(1H)-Purinone; 6-Hydroxy-1H-purine; 6-Hydroxypurine; 6-Oxopurine; 7H-Purin-6-ol; 9H-Purin-6(1H)-one; 9H-Purin-6-ol; Hypoxanthine enol; Purin-6(1H)-one; Purin-6(3H)-one; Purin-6-ol; Purine-6-ol; Sarcine; Sarkin; Sarkine	InChI=1S/C5H4N4O/c10-5-3-4(7-1-6-3)8-2-9-5/h1-2H,(H2,6,7,8,9,10)	Canavan disease|Degenerative disc disease|Hydrocephalus|Lesch-Nyhan syndrome|Lung Cancer|Xanthinuria type 1|Lesch-Nyhan syndrome	7
HMDB0000226;Orotic acid;1,2,3,6-Tetrahydro-2,6-dioxo-4-pyrimidecarboxylic acid; 1,2,3,6-Tetrahydro-2,6-dioxo-4-Pyrimidinecarboxylic acid; 1,2,3,6-Tetrahydro-2,6-dioxopyrimidin-4-carbonsaeure; 2,6-Dihydroxy-4-pyrimidinecarboxylic acid; 2,6-Dihydroxypyrimidine-4-carboxylic acid; 2,6-Dioxo-1,2,3,6-tetrahydro-pyrimidine-4-carboxylic acid; 2,6-Dioxo-1,2,3,6-tetrahydropyrimidine-4-carboxylic acid; 6-Ca…	InChI=1S/C5H4N2O4/c8-3-1-2(4(9)10)6-5(11)7-3/h1H,(H,9,10)(H2,6,7,8,11)	Canavan disease|Lysinuric protein intolerance|Ornithine transcarbamylase deficiency|N-acetylglutamate synthetase deficiency|Orotic aciduria I|Hyperornithinemia-hyperammonemia-homocitrullinuria|Canavan disease	7
HMDB0000037;Aldosterone;(+)-Aldosterone; (11b)-11,21-dihydroxy-3,20-dioxo-pregn-4-en-18-al; (11beta)-11,21-dihydroxy-3,20-dioxo-Pregn-4-en-18-al; 11,21-Dihydroxy-3,20-dioxopregn-4-en-18-al; 11-Hydroxy-17-(2-hydroxyacetyl)-10-methyl-3-oxo-1,2,6,7,8,9,10,11,12,13,14,15,16,17-tetradecahydrocyclopenta[a]phenanthrene-13-carbaldehyde; 11b,21-Dihydroxy-3,20-dioxo-pregn-4-en-18-al; 11beta,21-Dihydroxy-3,…	InChI=1S/C21H28O5/c1-20-7-6-13(24)8-12(20)2-3-14-15-4-5-16(18(26)10-22)21(15,11-23)9-17(25)19(14)20/h8,11,14-17,19,22,25H,2-7,9-10H2,1H3	Heart failure|Congenital Adrenal Hyperplasia, due to 17-Hydroxylase-Deficiency|Adrenal insufficiency, congenital, with 46,XY sex reversal, partial or complete|Bartter Syndrome, Type 1, Antenatal|Bartter Syndrome, Type 2, Antenatal|Bartter Syndrome, Type 4A, Neonatal, with Sensorineural Deafness|Heart failure	7
HMDB0000893;Suberic acid;1,6-Dicarboxyhexane; 1,6-Hexanedicarboxylate; 1,6-Hexanedicarboxylic acid; 1,8-Octanedioate; 1,8-Octanedioic acid; Cork acid; Hexamethylenedicarboxylate; Hexamethylenedicarboxylic acid; Octane-1,8-dioate; Octane-1,8-dioic acid; Octanedioate; Octanedioic acid; Suberate; Suberic acid	InChI=1S/C8H14O4/c9-7(10)5-3-1-2-4-6-8(11)12/h1-6H2,(H,9,10)(H,11,12)	Medium Chain Acyl-CoA Dehydrogenase Deficiency|Anorexia nervosa|Schizophrenia|Malonyl-Coa decarboxylase deficiency|Carnitine-acylcarnitine translocase deficiency|3-Hydroxy-3-Methylglutaryl-CoA Synthase Deficiency|Colorectal Cancer	7
HMDB0000925;Trimethylamine N-oxide;N,N-Dimethylmethanamine N-oxide; TMA-oxide; TMAO; Trimethylamine oxide; Trimethylamine-N-oxide; Triox	InChI=1S/C3H9NO/c1-4(2,3)5/h1-3H3	Schizophrenia|Kidney disease|Lung Cancer|Maple syrup urine disease|Propionic acidemia|Rhabdomyolysis|uremia	7
HMDB0000714;Hippuric acid;(benzoylamino)-Acetate; (benzoylamino)-Acetic acid; 2-Benzamidoacetate; 2-Benzamidoacetic acid; Benzamidoacetate; Benzamidoacetic acid; Benzoylglycine; Hippurate; N-Benzoylglycine; Phenylcarbonylaminoacetate; Phenylcarbonylaminoacetic acid;HMDB0062583;N-benzoylglycinate;2-Benzamidoacetate; 2-Benzamidoacetic acid; Hippurate; Hippuric acid; N-Benzoylglycinate anion; N-Benz…	InChI=1S/C9H9NO3/c11-8(12)6-10-9(13)7-4-2-1-3-5-7/h1-5H,6H2,(H,10,13)(H,11,12)	Schizophrenia|Lung Cancer|Paraquat poisoning|Phenylketonuria|Propionic acidemia|Tyrosinemia I|uremia	7
HMDB0000254;Succinic acid;1,2-Ethanedicarboxylate; 1,2-Ethanedicarboxylic acid; 1,4-Butanedioate; 1,4-Butanedioic acid; Amber acid; Asuccin; Dihydrofumarate; Dihydrofumaric acid; Katasuccin; Succinate; Wormwood acid	InChI=1S/C4H6O4/c5-3(6)1-2-4(7)8/h1-2H2,(H,5,6)(H,7,8)	2-Ketoglutarate dehydrogenase complex deficiency|Alzheimer's disease|Canavan disease|D-2-hydroxyglutaric aciduria|Lung Cancer|Down syndrome pregnancy	6
HMDB0000134;Fumaric acid;(2E)-But-2-enedioate; (2E)-But-2-enedioic acid; (E)-2-Butenedioate; (E)-2-Butenedioic acid; 2-(E)-Butenedioate; 2-(E)-Butenedioic acid; Allomaleate; Allomaleic acid; Boletate; Boletic acid; FC 33; Fumarate; Fumaric acid; Lichenate; Lichenic acid; Sodium fumarate; trans-1,2-Ethylenedicarboxylate; trans-1,2-Ethylenedicarboxylic acid; trans-2-Butenedioate; trans-2-Butenedioi…	InChI=1S/C4H4O4/c5-3(6)1-2-4(7)8/h1-2H,(H,5,6)(H,7,8)	2-Ketoglutarate dehydrogenase complex deficiency|Alzheimer's disease|Fumarase deficiency|Lung Cancer|Amish lethal microcephaly|Colorectal cancer	6
HMDB0000754;3-Hydroxyisovaleric acid;3-Hydroxy-3-methyl-Butanoate; 3-Hydroxy-3-methyl-Butanoic acid; 3-Hydroxy-3-methyl-Butyric acid; 3-Hydroxy-3-methylbutanoate; 3-Hydroxy-3-methylbutanoic acid; 3-Hydroxy-3-methylbutyrate; 3-Hydroxy-3-methylbutyric acid; 3-Hydroxy-isovaleric acid; 3-Hydroxyisovalerate; 3-Hydroxyisovaleric acid; 3-OH-isovaleric acid; B-Hydroxy-b-methylbutyrate; B-Hydroxy-b-methyl…	InChI=1S/C5H10O3/c1-5(2,8)3-4(6)7/h8H,3H2,1-2H3,(H,6,7)	3-Hydroxy-3-methylglutaryl-CoA lyase deficiency|3-Methylglutaconic aciduria type I|Biotinidase deficiency|Lung Cancer|3-Methylglutaconic Aciduria type VI|Biotinidase deficiency	6
HMDB0000661;Glutaric acid;1,3-Propanedicarboxylate; 1,3-Propanedicarboxylic acid; 1,5-Pentanedioate; 1,5-Pentanedioic acid; Glutarate; Glutaric acid; Pentandioate; Pentandioic acid; Pentanedioate; Pentanedioic acid	InChI=1S/C5H8O4/c6-4(7)2-1-3-5(8)9/h1-3H2,(H,6,7)(H,8,9)	3-Hydroxy-3-methylglutaryl-CoA lyase deficiency|Short Chain Acyl-Coa Dehydrogenase Deficiency|Anorexia nervosa|Malonyl-Coa decarboxylase deficiency|3-Hydroxy-3-Methylglutaryl-CoA Synthase Deficiency|Glutaric aciduria I	6
HMDB0000068;Epinephrine;(-)-(R)-Epinephrine; (-)-3,4-dihydroxy-a-[(methylamino)methyl]-Benzyl alcohol; (-)-3,4-Dihydroxy-a-[2-(methylamino)ethyl]benzyl alcohol; (-)-3,4-dihydroxy-alpha-[(methylamino)methyl]-Benzyl alcohol; (-)-3,4-Dihydroxy-alpha-[2-(methylamino)ethyl]benzyl alcohol; (-)-Adrenaline; (-)-Epinephrine; (R)-4-[1-hydroxy-2-(methylamino)ethyl]-1,2-Benzenediol; (R)-Adrenaline; (R)-Epine…	InChI=1S/C9H13NO3/c1-10-5-9(13)6-2-3-7(11)8(12)4-6/h2-4,9-13H,5H2,1H3	Addison's Disease|Subarachnoid hemorrhage|Schizophrenia|Head injury|Pheochromocytoma|Head trauma	6
HMDB0000151;Estradiol;(+)-3,17b-Estradiol; (17b)-Estra-1,3,5(10)-triene-3,17-diol; 13b-Methyl-1,3,5(10)-gonatriene-3,17b-ol; 17b-Estradiol; 17b-Oestradiol; 3,17-Epidihydroxyestratriene; 3,17b-Dihydroxyestra-1,3,5(10)-triene; 3,17b-Estradiol; Aerodiol; Agofollin; Altrad; Amnestrogen; Aquadiol; b-Estradiol; Bardiol; beta-Estradiol; Climaderm; Climara; Compudose; Corpagen; D-Estradiol; D-Oestradiol;…	InChI=1S/C18H24O2/c1-18-9-8-14-13-5-3-12(19)10-11(13)2-4-15(14)16(18)6-7-17(18)20/h3,5,10,14-17,19-20H,2,4,6-9H2,1H3	Adrenal hyperplasia, congenital, due to 3-beta-hydroxysteroid dehydrogenase 2 deficiency|Benign gynecological diseases|Menstrual cycle|Congenital Adrenal Hyperplasia, due to 17-Hydroxylase-Deficiency|Aromatase deficiency|Severe coronary artery disease	6
HMDB0000845;Neopterin;6-(D-Erythro-1,2,3-Trihydroxypropyl)pterin; 6-D-Erythro-Neopterin; D-Erythro-Neopterin; D-Neopterin; Neopterin; Neopterine; [S-(R*,S*)]-2-Amino-6-(1,2,3-trihydroxypropyl)-1H-pteridin-4-on; [S-(R*,S*)]-2-amino-6-(1,2,3-trihydroxypropyl)-1H-pteridin-4-one; [S-(R*,S*)]-2-amino-6-(1,2,3-trihydroxypropyl)-1H-pteridine-4-one	InChI=1S/C9H11N5O4/c10-9-13-7-5(8(18)14-9)12-3(1-11-7)6(17)4(16)2-15/h1,4,6,15-17H,2H2,(H3,10,11,13,14,18)	AIDS|CNS infections|CNS tumors|Hydrocephalus|Multiple sclerosis|AIDS	6
HMDB0000235;Thiamine;Aneurin; Antiberiberi factor; Apate drops; Beatine; Bedome; Begiolan; Benerva; Bequin; Berin; Betalin S; Betaxin; Bethiazine; Beuion; Bevitex; Bevitine; Bewon; Biamine; Bithiamin; Biuno; Bivatin; Bivita; Cernevit-12; Clotiamina; Eskapen; Eskaphen; Hybee; Lixa-beta; Metabolin; Slowten; THD; Thiadoxine; Thiamin; Thiaminal; Thiaminium; Thiamol; Thiavit; Tiamidon; Tiaminal; Troph…	InChI=1S/C12H17N4OS/c1-8-11(3-4-17)18-7-16(8)6-10-5-14-9(2)15-12(10)13/h5,7,17H,3-4,6H2,1-2H3,(H2,13,14,15)	Alcoholism|Friedreich's ataxia|Hemodialysis|Olivopontocerebral atrophy|Hereditary spastic paraplegia|Hemodialysis	6
HMDB0000073;Dopamine;2-(3,4-Dihydroxyphenyl)ethylamine; 3,4-Dihydroxyphenethylamine; 3,4-Dihydroxyphenylethylamine; 3-Hydroxytyramine; 4-(2-Aminoethyl)-1,2-benzenediol; 4-(2-Aminoethyl)-Pyrocatechol; 4-(2-Aminoethyl)catechol; 4-(2-Aminoethyl)pyrocatechol; a-(3,4-Dihydroxyphenyl)-b-aminoethane; alpha-(3,4-Dihydroxyphenyl)-beta-aminoethane; Deoxyepinephrine; Dopamin; Dopamine; Dopaminum; Dopastat; …	InChI=1S/C8H11NO2/c9-4-3-6-1-2-7(10)8(11)5-6/h1-2,5,10-11H,3-4,9H2	Alzheimer's disease|Aromatic L-amino acid decarboxylase deficiency|Schizophrenia|Hypothyroidism|Vitiligo|Alzheimer's disease	6
HMDB0000641;L-Glutamine;(2S)-2,5-diamino-5-oxopentanoate; (2S)-2,5-diamino-5-oxopentanoic acid; (2S)-2-amino-4-carbamoylbutanoate; (2S)-2-amino-4-carbamoylbutanoic acid; (S)-2,5-Diamino-5-oxopentanoate; (S)-2,5-Diamino-5-oxopentanoic acid; 2-Aminoglutaramic acid; Cebrogen; gamma-Glutamine; Glavamin; Glumin; Glutamic acid 5-amide; Glutamic acid amide; Glutamine; L-(+)-Glutamine; L-2-Aminoglutarami…	InChI=1S/C5H10N2O3/c6-3(5(9)10)1-2-4(7)8/h3H,1-2,6H2,(H2,7,8)(H,9,10)	Alzheimer's disease|Carbamoyl Phosphate Synthetase Deficiency|Epilepsy|Schizophrenia|Leukemia|Down syndrome pregnancy	6
HMDB0000904;Citrulline;(2S)-2-amino-5-(carbamoylamino)pentanoate; (2S)-2-amino-5-(carbamoylamino)pentanoic acid; (S)-2-amino-5-(aminocarbonyl)aminopentanoate; (S)-2-amino-5-(aminocarbonyl)aminopentanoic acid; (S)-2-Amino-5-ureidopentanoate; (S)-2-Amino-5-ureidopentanoic acid; 2-Amino-5-uredovalerate; 2-Amino-5-uredovaleric acid; 2-Amino-5-ureidovalerate; 2-Amino-5-ureidovaleric acid; A-Amino-D-ur…	InChI=1S/C6H13N3O3/c7-4(5(10)11)2-1-3-9-6(8)12/h4H,1-3,7H2,(H,10,11)(H3,8,9,12)	Alzheimer's disease|Citrullinemia type I|Epilepsy|Schizophrenia|Intestinal failure|Argininosuccinic aciduria (ASL)	6
HMDB0000167;L-Threonine;(2S,3R)-(-)-Threonine; (2S,3R)-2-Amino-3-hydroxybutyrate; (2S,3R)-2-Amino-3-hydroxybutyric acid; (R-(R*,S*))-2-Amino-3-hydroxybutanoate; (R-(R*,S*))-2-Amino-3-hydroxybutanoic acid; (S)-Threonine; 2-Amino-3-hydroxybutanoate; 2-Amino-3-hydroxybutanoic acid; 2-Amino-3-hydroxybutyrate; 2-Amino-3-hydroxybutyric acid; L-(-)-Threonine; L-2-Amino-3-hydroxybutyrate; L-2-Amino-3-hyd…	InChI=1S/C4H9NO3/c1-2(6)3(5)4(7)8/h2-3,6H,5H2,1H3,(H,7,8)	Alzheimer's disease|Epilepsy|Schizophrenia|Heart failure|Leukemia|Obesity	6
HMDB0000168;L-Asparagine;(-)-Asparagine; (S)-2,4-Diamino-4-oxobutanoate; (S)-2,4-Diamino-4-oxobutanoic acid; (S)-Asparagine; 2-Aminosuccinamate; 2-Aminosuccinamic acid; a-Aminosuccinamate; a-Aminosuccinamic acid; Agedoite; alpha Amminosuccinamate; alpha Amminosuccinamic acid; alpha-Aminosuccinamate; alpha-Aminosuccinamic acid; Altheine; Asn; Asparagine; Asparagine acid; Asparamide; Aspartamate; A…	InChI=1S/C4H8N2O3/c5-2(4(8)9)1-3(6)7/h2H,1,5H2,(H2,6,7)(H,8,9)	Alzheimer's disease|Epilepsy|Schizophrenia|Leukemia|Uremia|Pregnancy	6
HMDB0000202;Methylmalonic acid;1,1-Ethanedicarboxylate; 1,1-Ethanedicarboxylic acid; 2-Methylmalonate; 2-Methylmalonic acid; Isosuccinate; Isosuccinic acid; Methyl-Malonate; Methyl-Malonic acid; Methyl-Propanedioate; Methyl-Propanedioic acid; Methylmalonate; Methylmalonic acid; Methylpropanedioate; Methylpropanedioic acid	InChI=1S/C4H6O4/c1-2(3(5)6)4(7)8/h2H,1H3,(H,5,6)(H,7,8)	Alzheimer's disease|Vitamin B12 deficiency|Malonyl-Coa decarboxylase deficiency|Transcobalamin II deficiency|Cobalamin malabsorption|cobalamin deficiency	6
HMDB0000715;Kynurenic acid;2-Carboxy-4-hydroxyquinoline; 4-Hydroxy-2-Quinolinecarboxylic acid; 4-Hydroxy-Quinaldate; 4-Hydroxy-Quinaldic acid; 4-Hydroxyquinaldate; 4-Hydroxyquinaldic acid; 4-Hydroxyquinaldinate; 4-Hydroxyquinaldinic acid; 4-Hydroxyquinoline-2-carboxylate; 4-Hydroxyquinoline-2-carboxylic acid; Kynurenate; Kynurenic acid; Quinurenic acid	InChI=1S/C10H7NO3/c12-9-5-8(10(13)14)11-7-4-2-1-3-6(7)9/h1-5H,(H,11,12)(H,13,14)	Anemia|Convulsion|Schizophrenia|Malaria|Tuberculous meningitis|uremia	6
HMDB0000058;Cyclic AMP;3'5'-Cyclic AMP; 6-(6-Amino-9H-purin-9-yl)tetrahydro-4H-furo[3,2-D][1,3,2]dioxaphosphinine-2,7-diol 2-oxide; Acrasin; Adenosine 3',5'-cyclic monophosphate; Adenosine 3',5'-cyclic phosphate; Adenosine 3',5'-cyclophosphate; Adenosine 3',5'-monophosphate; Adenosine 3,5'-cyclic monophosphorate; Adenosine 3,5'-cyclic monophosphoric acid; Adenosine cyclic monophosphate; Adenosine…	InChI=1S/C10H12N5O6P/c11-8-5-9(13-2-12-8)15(3-14-5)10-6(16)7-4(20-10)1-19-22(17,18)21-7/h2-4,6-7,10,16H,1H2,(H,17,18)(H2,11,12,13)	Chronic renal failure|Hypoxic-ischemic encephalopathy|Idiopathic polyneuritis|Meningitis|Headache|Sildenafil-induced headache	6
HMDB0000294;Urea;Alphadrate; ARF; B-I-k; beta-I-k; Bromisovalum; Bubber shet; Calmurid; Calmurid HC; Carbaderm; Carbamide; Carbamide resin; Carbonyl diamide; Carbonyl diamine; Carbonyldiamide; Carbonyldiamine; Carmol; Helicosol; Hyanit; Isourea; Keratinamin; Keratinamin kowa; Mocovina; Onychomal; Panafil; URE; Urea; Ureaphil; Ureophil	InChI=1S/CH4N2O/c2-1(3)4/h(H4,2,3,4)	Cirrhosis|Meningitis|Tuberculous meningitis|Primary hypomagnesemia|Bartter Syndrome, Type 2, Antenatal|Breast cancer	6
HMDB0000064;Creatine;((amino(imino)methyl)(methyl)amino)acetate; ((amino(imino)methyl)(methyl)amino)acetic acid; (alpha-Methylguanido)acetate; (alpha-Methylguanido)acetic acid; Cosmocair C 100; Creatin; Creatine; Creatine hydrate; Kreatin; Krebiozon; Methylguanidoacetate; Methylguanidoacetic acid; N-(Aminoiminomethyl)-N-Methyl-Glycine; N-Methyl-N-guanylglycine; Phosphagen; [[Amino(imino)methyl](m…	InChI=1S/C4H9N3O2/c1-7(4(5)6)2-3(8)9/h2H2,1H3,(H3,5,6)(H,8,9)	Cirrhosis|Schizophrenia|Hypermethioninemia|Lung Cancer|Rhabdomyolysis|Heart Transplant	6
HMDB0000684;L-Kynurenine;(alphaS)-alpha,2-diamino-3-hydroxy-gamma-oxo-Benzenebutanoate; (alphaS)-alpha,2-diamino-3-hydroxy-gamma-oxo-Benzenebutanoic acid; (S)-alpha,2-diamino-3-hydroxy-gamma-oxo-Benzenebutanoate; (S)-alpha,2-diamino-3-hydroxy-gamma-oxo-Benzenebutanoic acid; 3-(3-Hydroxyanthraniloyl)-L-alanine; 3-Anthraniloyl-Alanine; 3-Anthraniloyl-L-alanine; 3-Anthraniloylalanine; 3-Hydroxy-L-ky…	InChI=1S/C10H12N2O3/c11-7-4-2-1-3-6(7)9(13)5-8(12)10(14)15/h1-4,8H,5,11-12H2,(H,14,15)	CNS infections|CNS tumors|Schizophrenia|Hydrocephalus|Intraventricular hemorrhage|Schizophrenia	6
HMDB0000139;Glyceric acid;(R)-glycerate; a,b-Hydroxypropionate; a,b-Hydroxypropionic acid; D-Glycerate; D-Glyceric acid; Glycerate; Glyceric acid;HMDB0006372;L-Glyceric acid;(2S)-2,3-dihydroxy-Propanoate; (2S)-2,3-dihydroxy-Propanoic acid; (S)-2,3-dihydroxy-Propanoate; (S)-2,3-dihydroxy-Propanoic acid; (S)-2,3-Dihydroxypropanoate; (S)-2,3-Dihydroxypropanoic acid; (S)-Glycerate; (S)-Glyceric acid;…	InChI=1S/C3H6O4/c4-1-2(5)3(6)7/h2,4-5H,1H2,(H,6,7)	D-Glyceric acidemia|Schizophrenia|Primary hyperoxaluria|Primary hyperoxaluria II|D-Glyceric acidura|D-Glyceric acidura	6
HMDB0000253;Pregnenolone;(3b)-3-hydroxy-Pregn-5-en-20-one; 3-Hydroxypregn-5-en-20-one; 3b-Hydroxypregn-5-en-20-one; 3beta-Hydroxypregn-5-en-20-one; 5-Pregnen-3b-ol-20-one; 5-Pregnen-3beta-ol-20-one; Natolone; Pregn-5-en-3b-ol-20-one; Pregn-5-ene-3b-ol-20-one; Pregnetan; Pregneton; Pregnolon; Prenolon; Regnosone; Skinostelon	InChI=1S/C21H32O2/c1-13(22)17-6-7-18-16-5-4-14-12-15(23)8-10-20(14,2)19(16)9-11-21(17,18)3/h4,15-19,23H,5-12H2,1-3H3	Schizophrenia|Postpartum depression|Premenstrual dysphoric disorder |Prepartum depression|Adrenal insufficiency, congenital, with 46,XY sex reversal, partial or complete|Adrenal insufficiency, congenital, with 46,XY sex reversal, partial or complete	6
HMDB0000622;Ethylmalonic acid;1,1-Propanedicarboxylate; 1,1-Propanedicarboxylic acid; a-Carboxybutyrate; a-Carboxybutyric acid; alpha-Carboxybutyrate; alpha-Carboxybutyric acid; Ethyl-Malonic acid; Ethylmalonate; Ethylmalonic acid	InChI=1S/C5H8O4/c1-2-3(4(6)7)5(8)9/h3H,2H2,1H3,(H,6,7)(H,8,9)	Short Chain Acyl-Coa Dehydrogenase Deficiency|Anorexia nervosa|Malonyl-Coa decarboxylase deficiency|Ethylmalonic encephalopathy|3-Hydroxy-3-Methylglutaryl-CoA Synthase Deficiency|Anorexia nervosa	6
HMDB0001341;ADP;Adenosindiphosphorsaeure; Adenosine 5'-pyrophosphate; Adenosine diphosphate; Adenosine pyrophosphate; Adenosine-5'-diphosphate; Adenosine-5-diphosphate; Adenosine-diphosphate; ADP	InChI=1S/C10H15N5O10P2/c11-8-5-9(13-2-12-8)15(3-14-5)10-7(17)6(16)4(24-10)1-23-27(21,22)25-26(18,19)20/h2-4,6-7,10,16-17H,1H2,(H,21,22)(H2,11,12,13)(H2,18,19,20)	Subarachnoid hemorrhage|Epilepsy|Neuroinfection|Rachialgia|Stroke|Rachialgia	6
HMDB0001201;Guanosine diphosphate;5'-GDP; GDP; Guanosine 5'-(trihydrogen pyrophosphate); Guanosine 5'-diphosphate; Guanosine 5'-pyrophosphate; Guanosine mono(trihydrogen diphosphate); Guanosine pyrophosphate; Guanosine-5'-diphosphate; Guanosine-diphosphate; PpG	InChI=1S/C10H15N5O11P2/c11-10-13-7-4(8(18)14-10)12-2-15(7)9-6(17)5(16)3(25-9)1-24-28(22,23)26-27(19,20)21/h2-3,5-6,9,16-17H,1H2,(H,22,23)(H2,19,20,21)(H3,11,13,14,18)	Subarachnoid hemorrhage|Epilepsy|Neuroinfection|Rachialgia|Stroke|Rachialgia	6
HMDB0000216;Norepinephrine;(-)-(R)-Norepinephrine; (-)-alpha-(Aminomethyl)protocatechuyl alcohol; (-)-Arterenol; (-)-Noradrenaline; (-)-Norepinephrine; (R)-(-)-Norepinephrine; (R)-4-(2-Amino-1-hydroxyethyl)-1,2-benzenediol; (R)-Noradrenaline; (R)-Norepinephrine; 4-(2-Amino-1-hydroxyethyl)-1,2-benzenediol; 4-[(1R)-2-Amino-1-hydroxyethyl]-1,2-benzenediol; Adrenor; Aktamin; Arterenol; L-2-Amino-1-(3…	InChI=1S/C8H11NO3/c9-4-8(12)5-1-2-6(10)7(11)3-5/h1-3,8,10-12H,4,9H2	Subarachnoid hemorrhage|Schizophrenia|Heat stress|Hypothyroidism|Pheochromocytoma|Heat stress	6
HMDB0002183;Docosahexaenoic acid;4,7,10,13,16,19-Docosahexaenoate; 4,7,10,13,16,19-Docosahexaenoic acid; All-Z-Docosahexaenoate; All-Z-Docosahexaenoic acid; Cervonate; Cervonic acid; cis-4,7,10,13,16,19-Docosahexanoate; cis-4,7,10,13,16,19-Docosahexanoic acid; Doconexent; Doconexento; Doconexentum; Docosahexaenoate; Docosahexaenoic acid; Doxonexent	InChI=1S/C22H32O2/c1-2-3-4-5-6-7-8-9-10-11-12-13-14-15-16-17-18-19-20-21-22(23)24/h3-4,6-7,9-10,12-13,15-16,18-19H,2,5,8,11,14,17,20-21H2,1H3,(H,23,24)	Thyroid cancer |Essential hypertension|Hypertension|Isovaleric acidemia|Stroke|Hypertension	6
HMDB0004030;21-Deoxycortisol;11b,17-Dihydroxy-Pregn-4-ene-3,20-dione; 11b,17-Dihydroxy-Progesterone; 11b,17a-Dihydroxypregn-4-ene-3,20-dione; 11b,17a-Dihydroxyprogesterone; 21-Dehydrohydrocortisone; 21-Deoxycortisol; 21-Deoxyhydrocortisone; 21-Desoxycortisol; 4-Pregnene-11beta,17alpha-diol-3,20-dione; Pregn-4-ene-11b,17a-diol-3,20-dione	InChI=1S/C21H30O4/c1-12(22)21(25)9-7-16-15-5-4-13-10-14(23)6-8-19(13,2)18(15)17(24)11-20(16,21)3/h10,15-18,24-25H,4-9,11H2,1-3H3	11-beta-Hydroxylase deficiency|Congenital Adrenal Hyperplasia, due to 21-Hydroxylase-Deficiency|Testicular adrenal rest tumors|Preterm birth|Preterm birth	5
HMDB0012141;(R)-2,3-Dihydroxy-isovalerate;(2R)-2,3-dihydroxy-3-methylbutanoate; (2R)-2,3-dihydroxy-3-methylbutanoic acid; (R)-2,3-dihydroxy-3-methylbutanoate; (R)-2,3-dihydroxy-3-methylbutanoic acid; (R)-2,3-Dihydroxy-isovaleric acid	InChI=1S/C5H10O4/c1-5(2,9)3(6)4(7)8/h3,6,9H,1-2H3,(H,7,8)	3-Hydroxyisobutyryl-coa hydrolase deficiency|Methylmalonyl-CoA mutase deficiency|Cobalamin A disease|Methylmalonic aciduria and homocystinuria, cblC type|Methylmalonyl-CoA mutase deficiency	5
HMDB0001893;alpha-Tocopherol;(+)-a-Tocopherol; (+)-alpha-Tocopherol; (2R)-3,4-Dihydro-2,5,7,8-tetramethyl-2-[(4R,8R)-4,8,12-trimethyltridecyl]-2H-1-benzopyran-6-ol; (2R,4'R,8'R)-a-Tocopherol; (2R,4'R,8'R)-alpha-Tocopherol; (R,R,R)-a-Tocopherol; (R,R,R)-alpha-Tocopherol; 5,7,8-Trimethyltocol; a-D-Tocopherol; a-Tocopherol; alpha-delta-Tocopherol; alpha-Tocopherol; D-alpha-Tocopherol; delta-alpha-To…	InChI=1S/C29H50O2/c1-20(2)12-9-13-21(3)14-10-15-22(4)16-11-18-29(8)19-17-26-25(7)27(30)23(5)24(6)28(26)31-29/h20-22,30H,9-19H2,1-8H3	Abetalipoproteinemia|Thyroid cancer |Cerebrotendinous xanthomatosis|Parkinson's disease|Colorectal, breast, or neuroendocrine cancer	5
HMDB0003550;Calcidiol;25-Hydroxy-cholecalciferol; 25-Hydroxycholecalciferol; 25-Hydroxyvitamin D3; 5,6-cis-25-Hydroxyvitamin D3; 9,10-Secocholesta-5,7,10(19)-triene-3b,25-diol; Calcidiol; Calcifediol; Calcifediol anhydrous; Calderol; Didrogyl; Hidroferol;HMDB0006721;5,6-trans-25-Hydroxyvitamin D3;(3b,5E,7E)-9,10-Secocholesta-5,7,10(19)-triene-3,25-diol; (3beta,5E,7E)-9,10-Secocholesta-5,7,10(19)-…	InChI=1S/C27H44O2/c1-19-10-13-23(28)18-22(19)12-11-21-9-7-17-27(5)24(14-15-25(21)27)20(2)8-6-16-26(3,4)29/h11-12,20,23-25,28-29H,1,6-10,13-18H2,2-5H3	Adrenal hyperplasia, congenital, due to 3-beta-hydroxysteroid dehydrogenase 2 deficiency|Anephric patients|Nephrotic syndrome|Bartter Syndrome, Type 4A, Neonatal, with Sensorineural Deafness|Anephrism	5
HMDB0000108;Ethanol;1-Hydroxyethane; Absolute alcohol; Absolute ethanol; Absolute ethyl alcohol; Aethanol; Aethylalkohol; Alcare Hand Degermer; Alcohol; Alcohols; Alcool ethylique; Alcool etilico; Algrain; Alkohol; Alkoholu etylowego; Anhydrol; Anhydrous alcohol; Cologne spirit; Cologne spirits; Dehydrated alcohol; Dehydrated ethanol; Denatured alcohol; Denatured ethanol; Desinfektol EL; Diluted …	InChI=1S/C2H6O/c1-2-3/h3H,2H2,1H3	Alcoholism|Cervical myelopathy|Kidney disease|Lung Cancer|Heart Transplant	5
HMDB0003759;5a-Pregnane-3,20-dione;3,20-Allopregnanedione; 3,20-Dioxo-5a-pregnane; 3,20-Dioxo-5alpha-pregnane; 5-alpha-Dihydroprogesterone; 5-alpha-Pregnane-3,20-dione; 5a-Dihydroprogesterone; 5a-Pregnan-3,20-dione; 5a-Pregnane-3,20-dione; 5alpha-Dihydroprogesterone; 5alpha-pregnan-3,20-dione; 5alpha-Pregnane-3,20-dione; 5b-Pregnane-3,20-dione; 5beta-Pregnane-3,20-dione; Allopregnan-3,20-dione; P…	InChI=1S/C21H32O2/c1-13(22)17-6-7-18-16-5-4-14-12-15(23)8-10-20(14,2)19(16)9-11-21(17,18)3/h14,16-19H,4-12H2,1-3H3	Alcoholism|Major depressive disorder|Schizophrenia|Prepartum depression|Prepartum depression	5
HMDB0000510;Aminoadipic acid;(+/-)-2-Aminoadipate; (+/-)-2-Aminoadipic acid; 2-Aminoadipate; 2-Aminoadipic acid; a-Aminoadipate; a-Aminoadipic acid; alpha-Amino-adipic acid; alpha-Aminoadipate; alpha-Aminoadipic acid; Aminoadipate; DL-2-Aminoadipate; DL-2-Aminoadipic acid; DL-2-Aminohexanedioate; DL-2-Aminohexanedioic acid; DL-a-Aminoadipate; DL-a-Aminoadipic acid; DL-alpha-Aminoadipate; DL-alpha…	InChI=1S/C6H11NO4/c7-4(6(10)11)2-1-3-5(8)9/h4H,1-3,7H2,(H,8,9)(H,10,11)	Alpha-aminoadipic aciduria|Schizophrenia|2-Ketoadipic acidemia|Alpha-aminoadipic and alpha-ketoadipic aciduria|alpha-Aminoadipic aciduria	5
HMDB0000099;L-Cystathionine;(R)-S-(2-amino-2-carboxyethyl)-L-Homocysteine; Cystathionine; L-(+)-Cystathionine; S-[(2R)-2-Amino-2-carboxyethyl]-L-Homocysteine; [R-(R*,S*)]-2-amino-4-[(2-amino-2-carboxyethyl)thio]-Butanoate; [R-(R*,S*)]-2-amino-4-[(2-amino-2-carboxyethyl)thio]-Butanoic acid;HMDB0000455;Allocystathionine;a-Amino-g-(2-amino-2-carboxyethylmercapto)-Butyric acid; alpha-Amino-gamma-(2-a…	InChI=1S/C7H14N2O4S/c8-4(6(10)11)1-2-14-3-5(9)7(12)13/h4-5H,1-3,8-9H2,(H,10,11)(H,12,13)	Alzheimer's disease|Autism|Cystathioninuria|Hypermethioninemia|Hypermethioninemia	5
HMDB0000452;L-alpha-Aminobutyric acid;(+)-2-Aminobutanoate; (+)-2-Aminobutanoic acid; (+)-2-Aminobutyric acid; (+)-alpha-Aminobutyric acid; (-)-2-Aminobutyric acid; (2S)-2-aminobutanoate; (2S)-2-aminobutanoic acid; (S)-(+)-alpha-Aminobutyric acid; (S)-2-amino-Butanoate; (S)-2-amino-Butanoic acid; (S)-2-Aminobutanoate; (S)-2-Aminobutanoic acid; (S)-2-Aminobutyric acid; 2-Aminobutanoate; 2-Aminobut…	InChI=1S/C4H9NO2/c1-2-3(5)4(6)7/h3H,2,5H2,1H3,(H,6,7)	Alzheimer's disease|Cancer with metastatic bone disease|Schizophrenia|Kidney disease|Colorectal cancer	5
HMDB0000191;L-Aspartic acid; Asp; (+)-Aspartate; (+)-Aspartic acid; (2S)-Aspartate; (2S)-Aspartic acid; (L)-Aspartate; (L)-Aspartic acid; (R)-2-aminosuccinate; (S)-(+)-Aspartate; (S)-(+)-Aspartic acid; (S)-2-aminosuccinate; (S)-2-aminosuccinic acid; (S)-amino-Butanedioate; (S)-amino-Butanedioic acid; (S)-Aminobutanedioate; (S)-Aminobutanedioic acid; (S)-Aspartate; (S)-Aspartic acid; 2-Amino-3-met…	InChI=1S/C4H7NO4/c5-2(4(8)9)1-3(6)7/h2H,1,5H2,(H,6,7)(H,8,9)	Alzheimer's disease|Cirrhosis|Epilepsy|Schizophrenia|Cirrhosis	5
HMDB0000479;3-Methylhistidine;(2S)-2-amino-3-(1-methyl-1H-imidazol-5-yl)propanoate; (2S)-2-amino-3-(1-methyl-1H-imidazol-5-yl)propanoic acid; 3-Methyl-L-histidine; 3-Methylhistidine; 3-N-Methyl-L-histidine; L-3-Methylhistidine; N(Pai)-Methyl-L-histidine; N(Pi)-methyl-L-histidine; N(Pros)-methyl-L-histidine; N3-Methyl-L-histidine; Pi-Methyl-L-histidine; Tau-Methyl-L-histidine; Tau-methylhistidine	InChI=1S/C7H11N3O2/c1-10-4-9-3-5(10)2-6(8)7(11)12/h3-4,6H,2,8H2,1H3,(H,11,12)	Alzheimer's disease|Diabetes mellitus type 2|Kidney disease|Obesity|Kidney disease	5
HMDB0000001;1-Methylhistidine;1 Methylhistidine; 1-Methyl histidine; 1-Methyl-Histidine; 1-Methyl-L-histidine; 1-MHis; 1-N-Methyl-L-histidine; L-1-Methylhistidine; N1-Methyl-L-histidine; Pi-methylhistidine	InChI=1S/C7H11N3O2/c1-10-3-5(9-4-10)2-6(8)7(11)12/h3-4,6H,2,8H2,1H3,(H,11,12)	Alzheimer's disease|Diabetes mellitus type 2|Kidney disease|Obesity|Pregnancy with fetuses with trisomy 18	5
HMDB0000162;L-Proline;(-)-(S)-Proline; (-)-2-Pyrrolidinecarboxylate; (-)-2-Pyrrolidinecarboxylic acid; (-)-Proline; (S)-(-)-Proline; (S)-(-)-Pyrrolidine-2-carboxylate; (S)-(-)-Pyrrolidine-2-carboxylic acid; (S)-2-Carboxypyrrolidine; (S)-2-Pyrralidinecarboxylate; (S)-2-Pyrralidinecarboxylic acid; (S)-2-Pyrrolidinecarboxylate; (S)-2-Pyrrolidinecarboxylic acid; (S)-Proline; 2-Pyrrolidinecarboxylate;…	InChI=1S/C5H9NO2/c7-5(8)4-2-1-3-6-4/h4,6H,1-3H2,(H,7,8)	Alzheimer's disease|Glutathione synthetase deficiency|Hemodialysis|Iminoglycinuria|Obesity	5
HMDB0000725;4-Hydroxyproline;(2S,4R)-4-hydroxy-2-pyrrolidinecarboxylic acid; (2S,4R)-4-hydroxypyrrolidine-2-carboxylic acid; (4R)-4-hydroxy-L-proline; 4-Hydroxy-2-pyrrolidinecarboxylic acid; 4-Hydroxy-L-proline; 4-L-Hydroxyproline; delta-Hydroxyproline; Hydroxiproline; Hydroxy-L-proline; Hydroxy-proline; Hydroxyproline; L-4-Hydroxyproline; L-Hydroxyproline; L-Threo-4-hydroxyproline; LS-hydroxypro…	InChI=1S/C5H9NO3/c7-3-1-4(5(8)9)6-2-3/h3-4,6-7H,1-2H2,(H,8,9)	Alzheimer's disease|Hemodialysis|Hydroxyprolinemia|Iminoglycinuria|Colorectal cancer	5
HMDB0000300;Uracil;2,4-Dihydroxypyrimidine; 2,4-Dioxopyrimidine; 2,4-Pyrimidinediol; 2,4-Pyrimidinedione; Hybar X; Pirod; Pyrod; Uracil	InChI=1S/C4H4N2O2/c7-3-1-2-5-4(8)6-3/h1-2H,(H2,5,6,7,8)	Argininemia|Canavan disease|Carbamoyl Phosphate Synthetase Deficiency|Hypertension|Canavan disease	5
HMDB0000259;Serotonin;3-(2-Aminoethyl)-1H-indol-5-ol; 3-(2-Aminoethyl)indol-5-ol; 3-(b-Aminoethyl)-5-hydroxyindole; 5-HT; 5-HTA; 5-Hydroxy-3-(b-aminoethyl)indole; 5-Hydroxy-tryptamine; 5-Hydroxyltryptamine; 5-Hydroxytriptamine; 5-Hydroxytryptamine; Antemovis; DS substance; Enteramin; Enteramine	InChI=1S/C10H12N2O/c11-4-3-7-6-12-10-2-1-8(13)5-9(7)10/h1-2,5-6,12-13H,3-4,11H2	Aromatic L-amino acid decarboxylase deficiency|Schizophrenia|Hypothyroidism|Parkinson's disease|Schizophrenia	5
HMDB0000870;Histamine;1H-Imidazole-4-ethanamine; 2-(1H-Imidazol-4-yl)ethanamine; 2-(1H-Imidazol-4-yl)ethylamine; 2-(1H-Imidazol-5-yl)ethanamine; 2-(1H-Imidazol-5-yl)ethylamine; 2-(4-Imidazolyl)ethanamine; 2-(4-Imidazolyl)ethylamine; 2-Imidazol-4-yl-Ethylamine; 2-Imidazol-4-ylethylamine; 4-(2-Aminoethyl)-1H-imidazole; 4-(2-Aminoethyl)imidazole; 4-Imidazoleethylamine; 5-Imidazoleethylamine; b-Imida…	InChI=1S/C5H9N3/c6-2-1-5-3-7-4-8-5/h3-4H,1-2,6H2,(H,7,8)	Continuous ambulatory peritoneal dialysis|Hemodialysis|Kidney disease|Nephrotic syndrome|Nephrotic syndrome	5
HMDB0000020;p-Hydroxyphenylacetic acid;(4-hydroxy-phenyl)-acetate; (4-hydroxy-phenyl)-acetic acid; (4-Hydroxy-phenyl)-essigsaeure; (4-hydroxyphenyl)acetate; (4-hydroxyphenyl)acetic acid; (p-hydroxyphenyl)-Acetate; (p-hydroxyphenyl)-Acetic acid; (p-Hydroxyphenyl)acetate; (p-Hydroxyphenyl)acetic acid; 4-Hydroxy-Benzeneacetate; 4-Hydroxy-Benzeneacetic acid; 4-Hydroxybenzeneacetate; 4-Hydroxybenzenea…	InChI=1S/C8H8O3/c9-7-3-1-6(2-4-7)5-8(10)11/h1-4,9H,5H2,(H,10,11)	Epilepsy|Schizophrenia|Lung Cancer|Spina Bifida|Breast cancer	5
HMDB0001043;Arachidonic acid;(all-Z)-5,8,11,14-Eicosatetraenoate; (all-Z)-5,8,11,14-Eicosatetraenoic acid; 5,8,11,14-All-cis-Eicosatetraenoate; 5,8,11,14-All-cis-Eicosatetraenoic acid; 5,8,11,14-Eicosatetraenoate; 5,8,11,14-Eicosatetraenoic acid; 5-cis,8-cis,11-cis,14-cis-Eicosatetraenoate; 5-cis,8-cis,11-cis,14-cis-Eicosatetraenoic acid; 5Z,8Z,11Z,14Z-Eicosatetraenoate; 5Z,8Z,11Z,14Z-Eicosatetra…	InChI=1S/C20H32O2/c1-2-3-4-5-6-7-8-9-10-11-12-13-14-15-16-17-18-19-20(21)22/h6-7,9-10,12-13,15-16H,2-5,8,11,14,17-19H2,1H3,(H,21,22)	Essential hypertension|Schizophrenia|Gestational diabetes|Hypertension|Hypertension	5
HMDB0002329;Oxalic acid;Ammonium oxalate; Ethane-1,2-dioate; Ethane-1,2-dioic acid; Ethanedioate; Ethanedioic acid; Ethanedioic acid dihydrate; Ethanedionate; Ethanedionic acid; Kyselina stavelova; Oxaalzuur; Oxalate; Oxalic acid; Oxalic acid 2-Hydrate; Oxalic acid anhydrous; Oxalic acid diammonium salt; Oxalic acid dihydrate	InChI=1S/C2H2O4/c3-1(4)2(5)6/h(H,3,4)(H,5,6)	Fumarase deficiency|Glycolic aciduria|Hemodialysis|Primary hyperoxaluria I|Hemodialysis	5
HMDB0000575;DL-Homocystine;4,4'-Dithiobis; DL-Homocystine; Homocystine	InChI=1S/C8H16N2O4S2/c9-5(7(11)12)1-3-15-16-4-2-6(10)8(13)14/h5-6H,1-4,9-10H2,(H,11,12)(H,13,14)	Homocystinuria|Methylmalonic acidemia|Methylenetetrahydrofolate reductase deficiency|Methylmalonic acidemia and homocystinuria|Methylmalonic acidemia and homocystinuria	5
HMDB0013127;Hydroxybutyrylcarnitine;?;HMDB0062735;(R)-3-hydroxybutyrylcarnitine;3-Hydroxybutyryl-L-carnitine; 3-Hydroxybutyrylcarnitine; Hydroxybutyrylcarnitine; O-3-Hydroxybutanoyl-(R)-carnitine	InChI=1S/C11H21NO5/c1-8(13)5-11(16)17-9(6-10(14)15)7-12(2,3)4/h8-9,13H,5-7H2,1-4H3	Ketosis|3-Hydroxyacyl-CoA dehydrogenase deficiency|3-Hydroxyisobutyryl-coa hydrolase deficiency|Short-chain L-3-hydroxyacyl-CoA dehydrogenase deficiency|3-Hydroxyacyl-CoA dehydrogenase deficiency (SCHAD)	5
HMDB0000142;Formic acid;Add-F; Ameisensaure; Aminate; Aminic acid; Bilorin; Collo-Bueglatt; Collo-Didax; Formate; Formira; Formisoton; Formylate; Formylic acid; Hydrogen carboxylate; Hydrogen carboxylic acid; Methanoate; Methanoic acid; Methanoic acid monomer; Myrmicyl; Sodium Formate ; Sybest; Wonderbond Hardener M 600L	InChI=1S/CH2O2/c2-1-3/h1H,(H,2,3)	Lung Cancer|Methanol poisoning|Methyl formate exposure|Formic acid intoxication|Heart Transplant	5
HMDB0001844;Methylsuccinic acid;(S)-2-Hydroxy-2-methylsuccinate; (S)-2-Hydroxy-2-methylsuccinic acid; (S)-Citramalate; (S)-Citramalic acid; 2-Methylbutanedioate; 2-Methylbutanedioic acid; 2-Methylsuccinate; 2-Methylsuccinic acid; Methyl Succinate; Methyl Succinic acid; Methylbutanedioate; Methylbutanedioic acid; Methylsuccinate; MEZ; Pyrotartarate; Pyrotartaric acid	InChI=1S/C5H8O4/c1-3(5(8)9)2-4(6)7/h3H,2H2,1H3,(H,6,7)(H,8,9)	Medium Chain Acyl-CoA Dehydrogenase Deficiency|Short Chain Acyl-Coa Dehydrogenase Deficiency|Isovaleric acidemia|Ethylmalonic encephalopathy|Irritable bowel syndrome	5
HMDB0001388;Alpha-Linolenic acid;(9,12,15)-linolenate; (9,12,15)-linolenic acid; (9Z,12Z,15Z)-Octadecatrienoate; (9Z,12Z,15Z)-Octadecatrienoic acid; (Z,Z,Z)-9,12,15-Octadecatrienoate; (Z,Z,Z)-9,12,15-Octadecatrienoic acid; 9,12,15-Octadecatrienoate; 9,12,15-Octadecatrienoic acid; 9-cis,12-cis,15-cis-Octadecatrienoate; 9-cis,12-cis,15-cis-Octadecatrienoic acid; a-Linolenate; a-Linolenic acid; All-…	InChI=1S/C18H30O2/c1-2-3-4-5-6-7-8-9-10-11-12-13-14-15-16-17-18(19)20/h3-4,6-7,9-10H,2,5,8,11-17H2,1H3,(H,19,20)	Thyroid cancer |Essential hypertension|Hypertension|Isovaleric acidemia|Depression	5
HMDB0000044;Ascorbic acid;(+)-ascorbate; (+)-ascorbic acid; (+)-Sodium L-ascorbate ; 3-Keto-L-gulofuranolactone; 3-Oxo-L-gulofuranolactone; Adenex; Allercorb; Antiscorbic vitamin; Antiscorbutic vitamin; Arco-cee; Ascoltin; Ascor-B.I.D.; Ascorb; Ascorbajen; Ascorbate; Ascorbic acid; Ascorbicab; Ascorbicap; Ascorbicin; Ascorbin; Ascorbutina; Ascorin; Ascorteal; Ascorvit; C-Level; C-Long; C-Quin; C-…	InChI=1S/C6H8O6/c7-1-2(8)5-3(9)4(10)6(11)12-5/h2,5,7-10H,1H2	Traumatic brain injury|Canavan disease|Hyperoxalemia|Meningitis|Hyperoxalemia	5
HMDB0000125;Glutathione;5-L-Glutamyl-L-cysteinylglycine; Agifutol S; Bakezyme RX; Copren; Deltathione; gamma-Glutamylcysteinylglycine; gamma-L-Glutamyl-L-cysteinyl-glycine; gamma-L-Glutamyl-L-cysteinylglycine; Glutathion; Glutathione; Glutathione red; Glutathione reduced; Glutathione-SH; Glutatiol; Glutatione; Glutide; Glutinal; GSH; Isethion; L-g-Glutamyl-L-cysteinyl-glycine; L-gamma-Glutamyl-L-…	InChI=1S/C10H17N3O6S/c11-5(10(18)19)1-2-7(14)13-6(4-20)9(17)12-3-8(15)16/h5-6,20H,1-4,11H2,(H,12,17)(H,13,14)(H,15,16)(H,18,19)	Traumatic brain injury|Canavan disease|Schizophrenia|Multiple sclerosis|Schizophrenia	5
HMDB0002030;Fructosamine;1-Amino-1-deoxy-D-fructose; D-Isoglucosamine	InChI=1S/C6H13NO5/c7-2-6(11)5(10)4(9)3(8)1-12-6/h3-5,8-11H,1-2,7H2	11-beta-Hydroxylase deficiency|Pregnancy|Diabetes mellitus type 2|Pregnancy	4
HMDB0000752;Methylglutaric acid;3-Methyl-Glutarate; 3-Methyl-Glutaric acid; 3-Methylglutarate; 3-Methylglutaric acid; 3-Methylpentanedioate; 3-Methylpentanedioic acid; b-Methyl-Glutaric acid; b-Methylglutarate; b-Methylglutaric acid; beta-Methyl-Glutaric acid; beta-Methylglutarate; beta-Methylglutaric acid; Methylglutarate	InChI=1S/C6H10O4/c1-4(2-5(7)8)3-6(9)10/h4H,2-3H2,1H3,(H,7,8)(H,9,10)	3-Hydroxy-3-methylglutaryl-CoA lyase deficiency|3-Methylglutaconic aciduria type I|3-Methylglutaconic Aciduria type V|Colorectal Cancer	4
HMDB0000396;2-Ethylhydracrylic acid;2-(Hydroxymethyl)-Butyrate; 2-(Hydroxymethyl)-Butyric acid; 2-(Hydroxymethyl)butyrate; 2-(Hydroxymethyl)butyric acid; 2-Ethyl-3-hydroxypropionate; 2-Ethyl-3-hydroxypropionic acid; 2-Ethylhydracrylate; 2-Ethylhydracrylic acid; 3-Hydroxy-2-ethylpropanoate; 3-Hydroxy-2-ethylpropanoic acid; 3-Hydroxy-2-ethylpropionate; 3-Hydroxy-2-ethylpropionic acid; 3-Hydroxy-pro…	InChI=1S/C5H10O3/c1-2-4(3-6)5(7)8/h4,6H,2-3H2,1H3,(H,7,8)	3-methylglutaconic aciduria type II, X-linked|Short/branched chain acyl-CoA dehydrogenase deficiency|3-Methylglutaconic Aciduria type V|3-Methylglutaconic Aciduria (Type V)	4
HMDB0000305;Vitamin A;(all-E)-3,7-Dimethyl-9-(2,6,6-trimethyl-1-cyclohexen-1-yl)-2,4,6,8-nonatetraen-1-ol; All-trans-Retinol; b-Retinol; beta-Retinol; Retinol; trans-Retinol; Vitamin A1;HMDB0006216;11-cis-Retinol;11-cis-Vitamin A alcohol; cis-11-Retinol;HMDB0006217;9-cis-Retinol;9-cis Retinol; 9-cis-Retinol;HMDB0006221;13-cis Retinol;(11-cis,13-cis)-Retinol acetate; 11,13-Di-cis-vitamin A acetate…	InChI=1S/C20H30O/c1-16(8-6-9-17(2)13-15-21)11-12-19-18(3)10-7-14-20(19,4)5/h6,8-9,11-13,21H,7,10,14-15H2,1-5H3	Abetalipoproteinemia|Thyroid cancer |Hemodialysis|Bladder cancer	4
HMDB0000912;Succinyladenosine;(S)-N-(1,2-dicarboxyethyl)-Adenosine; 6-(1,2-Dicarboxyethylamino)-9-b-D-ribofuranosylpurine; 6-(1,2-Dicarboxyethylamino)-9-beta-delta-ribofuranosylpurine; N-(9-b-D-Ribofuranosyl-9H-purin-6-yl)-L-Aspartate; N-(9-b-D-Ribofuranosyl-9H-purin-6-yl)-L-Aspartic acid; N-(9-beta-delta-Ribofuranosyl-9H-purin-6-yl)-L-Aspartate; N-(9-beta-delta-Ribofuranosyl-9H-purin-6-yl)-L-Asp…	InChI=1S/C14H17N5O8/c20-2-6-9(23)10(24)13(27-6)19-4-17-8-11(15-3-16-12(8)19)18-5(14(25)26)1-7(21)22/h3-6,9-10,13,20,23-24H,1-2H2,(H,21,22)(H,25,26)(H,15,16,18)	Adenylosuccinate lyase deficiency|Autism|Fumarase deficiency|Severe psychomotor delay and autism	4
HMDB0000050;Adenosine;1-(6-Amino-9H-purin-9-yl)-1-deoxy-beta-D-Ribofuranose; 1-(6-Amino-9H-purin-9-yl)-1-deoxy-beta-delta-Ribofuranose; 6-Amino-9beta-D-ribofuranosyl-9H-purine; 6-Amino-9beta-delta-ribofuranosyl-9H-purine; 9-beta-D-Arabinofuranosyladenine; 9-beta-D-Ribofuranosidoadenine; 9-beta-D-Ribofuranosyl-9H-purin-6-amine; 9-beta-D-Ribofuranosyladenine; 9-beta-delta-Arabinofuranosyladenine; 9…	InChI=1S/C10H13N5O4/c11-8-5-9(13-2-12-8)15(3-14-5)10-7(18)6(17)4(1-16)19-10/h2-4,6-7,10,16-18H,1H2,(H2,11,12,13)	Adenylosuccinate lyase deficiency|Septic shock|Adenosine kinase deficiency|Septic shock	4
HMDB0000363;17a-Hydroxypregnenolone;17-Hydroxy-D5-pregnenolone; 17-Hydroxypregnenolone; 17-OH-pregnenolone; 17a-Hydroxypregnolone; 17alpha-Hydroxypregnanolone ; 17alpha-hydroxypregnenolone; 3b,17-Dihydroxy-5-pregnen-20-one; 3b,17-Dihydroxy-Pregn-5-en-20-one; 3b,17a-Dihydroxypregn-5-en-20-one; 5-Pregnen-3b,17a-diol-20-one	InChI=1S/C21H32O3/c1-13(22)21(24)11-8-18-16-5-4-14-12-15(23)6-9-19(14,2)17(16)7-10-20(18,21)3/h4,15-18,23-24H,5-12H2,1-3H3	Adrenal hyperplasia, congenital, due to 3-beta-hydroxysteroid dehydrogenase 2 deficiency|Adrenal insufficiency, congenital, with 46,XY sex reversal, partial or complete|Antley-Bixler syndrome with genital anomalies and disordered steroidogenesis|Adrenal insufficiency, congenital, with 46,XY sex reversal, partial or complete	4
HMDB0002356;Hexacosanoic acid;Cerate; Ceratinate; Ceratinic acid; Ceric acid; Cerinate; Cerinic acid; Cerotate; Cerotic acid; Cerylate; Cerylic acid; Hexacosanoate; Hexacosanoate (N-C26:0); Hexacosanoic acid; N-Hexacosanoate; N-Hexacosanoic acid	InChI=1S/C26H52O2/c1-2-3-4-5-6-7-8-9-10-11-12-13-14-15-16-17-18-19-20-21-22-23-24-25-26(27)28/h2-25H2,1H3,(H,27,28)	Adrenomyeloneuropathy|Peroxisomal biogenesis defect|Adrenoleukodystrophy, neonatal|Adrenoleukodystrophy, neonatal	4
HMDB0002961;Dihydrotestosterone;17-Hydroxy-androstan-3-one; 17-Hydroxyandrostan-3-one; 17b-Hydroxy-3-androstanone; 17beta-hydroxy-5alpha-androstan-3-one; 17beta-Hydroxyandrostan-3-one; 4,5a-Dihydrotestosterone; 4-Dihydrotestosterone; 5-a-Androstanolone; 5-alpha-Androstanolone; 5a-Androstan-17b-ol-3-one; 5A-Androstan-3-on-17B-ol; 5a-Dihydrotestosterone; 5alpha-androstan-17beta-ol-3-one; 5alpha-Dih…	InChI=1S/C19H30O2/c1-18-9-7-13(20)11-12(18)3-4-14-15-5-6-17(21)19(15,2)10-8-16(14)18/h12,14-17,21H,3-11H2,1-2H3	Alcoholism|Major depressive disorder|Adrenal insufficiency, congenital, with 46,XY sex reversal, partial or complete|Adrenal insufficiency, congenital, with 46,XY sex reversal, partial or complete	4
HMDB0001449;Allopregnanolone;(+)-3a-Hydroxy-5a-pregnan-20-one; (3a)-Allopregnanolone; 3-a-Tetrahydroprogesterone; 3-alpha-Tetrahydroprogesterone; 3a,5a-Pregnanolone; 3a,5a-Tetrahydroprogesterone; 3a,5a-THP; 3a-Hydroxy-5a-dihydroprogesterone; 3a-Hydroxy-5a-pregnan-20-one; 3a-Hydroxy-5a-pregnane-20-one; 5a-Pregnan-3a-ol-20-one; 5a-Pregnane-3a-ol-20-one; Allopregnan-3a-ol-20-one; Allotetrahydroproge…	InChI=1S/C21H34O2/c1-13(22)17-6-7-18-16-5-4-14-12-15(23)8-10-20(14,2)19(16)9-11-21(17,18)3/h14-19,23H,4-12H2,1-3H3	Alcoholism|Major depressive disorder|Prepartum depression|Prepartum depression	4
HMDB0000879;Tetrahydrodeoxycorticosterone;3alpha,21-Dihydroxy-5beta-pregnan-20-one; 5-alpha-THDOC; Allotetrahydrodeoxycorticosterone; Deoxycorticosterone-21-aminopropane; Tetrahydro-11-deoxycorticosterone; Tetrahydrodeoxycorticosterone	InChI=1S/C21H34O3/c1-20-9-7-14(23)11-13(20)3-4-15-16-5-6-18(19(24)12-22)21(16,2)10-8-17(15)20/h13-18,22-23H,3-12H2,1-2H3	Alcoholism|Thyroid cancer |Major depressive disorder|Psychiatric disorder	4
HMDB0000211;myo-Inositol;cis-1,2,3,5-trans-4,6-Cyclohexanehexol; i-Inositol; Iso-Inositol; Meat sugar; Meso-Inositol; Meso-inositol; MI; Myo inositol; Myo-Inositol; Myoinosite; Myoinositol; Phaseomannite; Rat antispectacled eye factor; Vitamin B8;HMDB0006088;scyllo-Inositol;(1R,2R,3R,4R,5R,6R)-cyclohexane-1,2,3,4,5,6-hexol; 1,3,5/2,4,6-Cyclohexanehexol; Cocositol; Cyclohexane-1,2,3,4,5,6-hexol; E…	InChI=1S/C6H12O6/c7-1-2(8)4(10)6(12)5(11)3(1)9/h1-12H	Alzheimer's disease|Cachexia|Schizophrenia|Schizophrenia	4
HMDB0001336;3,4-Dihydroxybenzeneacetic acid;(3,4-dihydroxyphenyl)-Acetic acid; (3,4-Dihydroxyphenyl)acetate; (3,4-Dihydroxyphenyl)acetic acid; 2-(3,4-Dihydroxyphenyl)acetic acid; 3,4-DHPOP; 3,4-Dihydroxy-Benzeneacetic acid; 3,4-Dihydroxy-phenylacetic acid; 3,4-Dihydroxybenzeneacetate; 3,4-Dihydroxybenzeneacetic acid; 3,4-Dihydroxyphenyl acetate; 3,4-Dihydroxyphenyl acetic acid; 3,4-Dihydroxypheny…	InChI=1S/C8H8O4/c9-6-2-1-5(3-7(6)10)4-8(11)12/h1-3,9-10H,4H2,(H,11,12)	Alzheimer's disease|Encephalitis|Hypothyroidism|Encephalitis	4
HMDB0000121;Folic acid;Acifolic; Cytofol; Dosfolat B activ; Folacid; Folacin; Folate; Folbal; Folcidin; Foldine; Folettes; Foliamin; Folic acid; Folicet; Folipac; Folsan; Folsaure; Folsav; Folvite; Incafolic; Liver Lactobacillus casei factor; Millafol; N-(4-{[(2-Amino-4-oxo-3,4-dihydropteridin-6-yl)methyl]amino}benzoyl)-L-glutamic acid; N-Pteroyl-L-glutamic acid; N-[(4-{[(2-Amino-4-oxo-1,4-dihydr…	InChI=1S/C19H19N7O6/c20-19-25-15-14(17(30)26-19)23-11(8-22-15)7-21-10-3-1-9(2-4-10)16(29)24-12(18(31)32)5-6-13(27)28/h1-4,8,12,21H,5-7H2,(H,24,29)(H,27,28)(H,31,32)(H3,20,22,25,26,30)	Alzheimer's disease|Folate deficiency|Rheumatoid arthritis|Rheumatoid arthritis	4
HMDB0003933;Pentosidine;Pentosidine	InChI=1S/C17H26N6O4/c18-11(15(24)25)5-1-2-9-23-10-4-7-13-14(23)22-17(21-13)20-8-3-6-12(19)16(26)27/h4,7,10-12H,1-3,5-6,8-9,18-19H2,(H,20,21)(H,24,25)(H,26,27)	Alzheimer's disease|Kidney transplantation|Multi-infarct dementia|uremia	4
HMDB0013724;Thallium;81Tl; Talio; Thallium; Thallium chloride; Thallous chloride; Thallous chloride Tl 201; Tl	InChI=1S/ClH.Tl/h1H;	Alzheimer's disease|Multiple sclerosis|Parkinson's disease|Parkinson's disease	4
HMDB0004362;4-Hydroxynonenal;4-Hydroxy-2,3-nonenal; 4-Hydroxy-2-Nonenal; 4-Hydroxynon-2-enal; 4-Hydroxynonenal; trans-4-Hydroxy-2-nonenal	InChI=1S/C9H16O2/c1-2-3-4-6-9(11)7-5-8-10/h5,7-9,11H,2-4,6H2,1H3	Alzheimer's disease|Peripheral vascular disease|Parkinson's disease|Peripheral arterial disease	4
HMDB0000667;L-Thyronine;b-(p-Hydroxyphenoxy)phenylalanine; beta-(p-Hydroxyphenoxy)phenylalanine; Desiodothyroxine; L-Thyronine; O-(4-Hydroxyphenyl)tyrosine; Thyronine	InChI=1S/C15H15NO4/c16-14(15(18)19)9-10-1-5-12(6-2-10)20-13-7-3-11(17)4-8-13/h1-8,14,17H,9,16H2,(H,18,19)	Amyotrophic lateral sclerosis|Chronic kidney disease|Hyperthyroidism|Amyotrophic lateral sclerosis	4
HMDB0001438;25-Hydroxyvitamin D2;25-Hydroxycalciferol; 25-Hydroxyergocalciferol; 25-Hydroxyvitamin D; 9,10-Secoergosta-5,7,10(19),22-tetraene-3b,25-diol; Ercalcidiol	InChI=1S/C28H44O2/c1-19-10-14-24(29)18-23(19)13-12-22-8-7-17-28(6)25(15-16-26(22)28)20(2)9-11-21(3)27(4,5)30/h9,11-13,20-21,24-26,29-30H,1,7-8,10,14-18H2,2-6H3	Anephric patients|Nephrotic syndrome|Smith-Lemli-Opitz syndrome|Smith-Lemli-Opitz syndrome	4
HMDB0000678;Isovalerylglycine;2-(3-Methylbutanoylamino)ethanoate; 2-(3-Methylbutanoylamino)ethanoic acid; 3-Methylbutyrylglycine; Isovalerylglycine; N-Isovaleroylglycine; N-Isovaleryl-glycine; [(3-methylbutanoyl)amino]acetate; [(3-methylbutanoyl)amino]acetic acid	InChI=1S/C7H13NO3/c1-5(2)3-6(9)8-4-7(10)11/h5H,3-4H2,1-2H3,(H,8,9)(H,10,11)	Anorexia nervosa|Isovaleric acidemia|Short/branched chain acyl-CoA dehydrogenase deficiency|Isovaleric acidemia	4
HMDB0000866;N-Acetyl-L-tyrosine;(2S)-2-Acetylamino-3-(4-hydroxyphenyl)propanoate; (2S)-2-Acetylamino-3-(4-hydroxyphenyl)propanoic acid; L-N-Acetyl-Tyrosine; L-N-Acetyltyrosine; N-Acetyl-4-hydroxyphenylalanine; N-Acetyl-L-tyrosine; N-Acetyl-tyrosine; N-Acetyltyrosine	InChI=1S/C11H13NO4/c1-7(13)12-10(11(15)16)6-8-2-4-9(14)5-3-8/h2-5,10,14H,6H2,1H3,(H,12,13)(H,15,16)	Aromatic L-amino acid decarboxylase deficiency|Preterm birth|Tyrosinemia I|Preterm birth	4
HMDB0011134;5-HETE;5(S)-HETE; 5(S)-Hydroxy-6-trans-8,11,14-cis-eicosatetraenoate; 5(S)-Hydroxy-6-trans-8,11,14-cis-eicosatetraenoic acid; 5(S)-Hydroxyeicosatetraenoate; 5(S)-Hydroxyeicosatetraenoic acid; 5-HETE; 5-Hydroxy-6,8,11,14-eicosatetraenoate; 5-Hydroxy-6,8,11,14-eicosatetraenoic acid; 5-Hydroxyeicosatetraenoate; 5-Hydroxyeicosatetraenoic acid; 5-L-Hydroxy-6,8,11,14-eicosatetraenoate; 5-L-…	InChI=1S/C20H32O3/c1-2-3-4-5-6-7-8-9-10-11-12-13-14-16-19(21)17-15-18-20(22)23/h6-7,9-10,12-14,16,19,21H,2-5,8,11,15,17-18H2,1H3,(H,22,23)	Asthma|Rheumatoid arthritis|Rhinitis|Rhinitis	4
HMDB0001539;Asymmetric dimethylarginine;2-Amino-5-(amino-dimethylamino-methylidene)amino-pentanoate; 2-Amino-5-(amino-dimethylamino-methylidene)amino-pentanoic acid; ADMA; Asymmetric dimethylarginine; Dimethyl-L-arginine; N(Omega),N(omega)-dimethyl-L-arginine; NG,NG-Dimethyl-L-arginine; NG,NG-dimethylarginine; NG-dimethylarginine; Nomega,Nomega'-Dimethyl-L-arginine	InChI=1S/C8H18N4O2/c1-12(2)8(10)11-5-3-4-6(9)7(13)14/h6H,3-5,9H2,1-2H3,(H2,10,11)(H,13,14)	Autosomal dominant polycystic kidney disease|Essential hypertension|Kidney disease|uremia	4
HMDB0002061;Hyaluronic acid;Hyaluronan; Hyaluronate; Hyaluronic acid	InChI=1S/C14H23NO12/c1-3(17)15-5-7(19)6(18)4(2-16)25-14(5)27-10-8(20)9(21)13(24)26-11(10)12(22)23/h4-11,13-14,16,18-21,24H,2H2,1H3,(H,15,17)(H,22,23)	Biliary atresia|Epilepsy|Hepatitis|Biliary atresia	4
HMDB0000296;Uridine;1-b-D-Ribofuranosyl-2,4(1H,3H)-pyrimidinedione; 1-b-D-Ribofuranosyluracil; 1-beta-delta-Ribofuranosyl-2,4(1H,3H)-pyrimidinedione; 1-beta-delta-Ribofuranosyluracil; b-D-Ribofuranoside 2,4(1H,3H)-pyrimidinedione-1; b-Uridine; beta-delta-Ribofuranoside 2,4(1H,3H)-pyrimidinedione-1; beta-Uridine; Uridin	InChI=1S/C9H12N2O6/c12-3-4-6(14)7(15)8(17-4)11-2-1-5(13)10-9(11)16/h1-2,4,6-8,12,14-15H,3H2,(H,10,13,16)	Canavan disease|Degenerative disc disease|Lesch-Nyhan syndrome|Lesch-Nyhan syndrome	4
HMDB0004225;2-Oxoarginine;2-Oxo-5-guanidinovaleric acid; 5-(Diaminomethylideneamino)-2-oxopentanoate; 5-(Diaminomethylideneamino)-2-oxopentanoic acid; 5-Guanidino-2-oxovaleric acid; a-Keto-D-Guanidinovaleric acid; alpha-Keto-delta-Guanidinovaleric acid; D-Guanidino-a-oxovaleric acid; D-Guanido-a-ketovaleric acid; delta-Guanidino-alpha-oxovaleric acid; delta-Guanido-alpha-ketovaleric acid	InChI=1S/C6H11N3O3/c7-6(8)9-3-1-2-4(10)5(11)12/h1-3H2,(H,11,12)(H4,7,8,9)	Cirrhosis|Hyperthyroidism|Hypothyroidism|Hypothyroidism	4
HMDB0000606;D-2-Hydroxyglutaric acid;(R)-2-hydroxy-Pentanedioate; (R)-2-hydroxy-Pentanedioic acid; (R)-2-Hydroxyglutarate; (R)-2-Hydroxyglutaric acid; (R)-a-Hydroxyglutarate; (R)-a-Hydroxyglutaric acid; (R)-alpha-Hydroxyglutarate; (R)-alpha-Hydroxyglutaric acid; 2-Hydroxy-D-Glutarate; 2-Hydroxy-D-Glutaric acid; 2-Hydroxy-delta-Glutarate; 2-Hydroxy-delta-Glutaric acid; D-2-Hydroxyglutarate; D-2-Hy…	InChI=1S/C5H8O5/c6-3(5(9)10)1-2-4(7)8/h3,6H,1-2H2,(H,7,8)(H,9,10)	D-2-hydroxyglutaric aciduria|D, L-2-hydroxyglutaric aciduria|Spondyloenchondrodysplasia|D-2-hydroxyglutaric aciduria	4
HMDB0000898;1-Methylhistamine;1-Methyl-1H-imidazole-4-ethanamine; 1-Methyl-4-(2-aminoethyl)imidazole; 1-Methyl-4-(b-aminoethyl)imidazole; 1-Methyl-4-(beta-aminoethyl)imidazole; 1-Methyl-4-histamine; 1-Methylhistamine; 2-(1-Methyl-1H-imidazol-4-yl)ethanamine; 2-(1-Methyl-1H-imidazol-4-yl)ethylamine; 4-(2-Aminoethyl)-1-methyl-Imidazole; 4-(2-Aminoethyl)-1-methylimidazole; H137; Methylhistamine; N( …	InChI=1S/C6H11N3/c1-9-4-6(2-3-7)8-5-9/h4-5H,2-3,7H2,1H3	Dermal fibroproliferative disorder|Schizophrenia|Mastocytosis|Dermal fibroproliferative disorder (hypertrophic scarring)	4
HMDB0000087;Dimethylamine;Dimethylamine; Dimethylamine anhydrous; Dimethylamine anhydrous (dot); Dimethylamine aqueous solution; Dimethylamine hydrobromide; Dimethylamine solution; N,N-Dimethylamine; N-Methyl-Methanamine; N-Methylmethanamine; N-Methylmethanamine (ACD/Name 4.0)	InChI=1S/C2H7N/c1-3-2/h3H,1-2H3	Diabetes mellitus type 2|Kidney disease|Rhabdomyolysis|Early preeclampsia	4
HMDB0001185;S-Adenosylmethionine;(3S)-5'-[(3-amino-3-carboxypropyl)methylsulfonio]-5'-deoxyadenosine; 2-S-Adenosyl-L-methionine; 5'-Deoxyadenosine-5'-L-methionine disulfate ditosylate; 5'-Deoxyadenosine-5'-L-methionine disulphate ditosylate; Active methionine; Ademetionine; Adenosylmethionine; AdoMet; Donamet; L-S-Adenosylmethionine; S-(5'-Adenosyl)-L-methionine; S-(5'-Deoxyadenosin-5'-yl)-L-meth…	InChI=1S/C15H22N6O5S/c1-27(3-2-7(16)15(24)25)4-8-10(22)11(23)14(26-8)21-6-20-9-12(17)18-5-19-13(9)21/h5-8,10-11,14,22-23H,2-4,16H2,1H3,(H2-,17,18,19,24,25)	Diabetes mellitus type 2|Neurodegenerative disease|Adenosine kinase deficiency|Neurodegenerative diseases	4
HMDB0000131;Glycerol;1,2,3-Trihydroxypropane; Bulbold; Cristal; E 422; Emery 916; Glyceol Opthalgan; Glycerin; Glycerine; Glyceritol; Glycerol; Glycyl alcohol; Glyrol; Glysanin; IFP; Incorporation factor; Mackstat H 66; Osmoglyn; Pricerine 9091; Propanetriol; RG-S; Trihydroxypropane; Tryhydroxypropane	InChI=1S/C3H8O3/c4-1-3(6)2-5/h3-6H,1-2H2	Diabetes mellitus type 2|Schizophrenia|Glycerol kinase deficiency|Schizophrenia	4
HMDB0005199;(R)-Salsolinol;(+)-(R)-Salsolinol; (+)-Salsolinol; (R)-(+)-Salsolinol; (R)-Salsolinol ; 1-Methyl-6,7-dihydroxy-1,2,3,4-tetrahydroisoquinoline	InChI=1S/C10H13NO2/c1-6-8-5-10(13)9(12)4-7(8)2-3-11-6/h4-6,11-13H,2-3H2,1H3	Hypertension|Multiple system atrophy|Parkinson's disease|After alcohol intake	4
HMDB0000339;2-Methylbutyrylglycine;(2-methyl-butyrylamino)-acetate; (2-methyl-butyrylamino)-acetic acid; 2-MBG; 2-methylbutyryl glycine; 2-Methylbutyrylglycine; a-Methylbutyrylglycine; alpha-Methylbutyrylglycine; N-(2-Methylbutyryl)glycine; N-Sec-Valerylglycine	InChI=1S/C7H13NO3/c1-3-5(2)7(11)8-4-6(9)10/h5H,3-4H2,1-2H3,(H,8,11)(H,9,10)	Isovaleric acidemia|Propionic acidemia|Short/branched chain acyl-CoA dehydrogenase deficiency|2-Methylbutyryl-CoA dehydrogenase deficiency (SBACDD)	4
HMDB0000042;Acetic acid;Acetate; Ethanoate; Ethanoic acid; Ethylate; Ethylic acid; Glacial acetate; Glacial acetic acid; Kyselina octova; Methanecarboxylate; Methanecarboxylic acid; Vinegar; Vinegar acid	InChI=1S/C2H4O2/c1-2(3)4/h1H3,(H,3,4)	Lung Cancer|Multiple sclerosis|Phenylketonuria|Heart Transplant	4
HMDB0002786;Nitrite;Nitrite; Nitrite anion; Nitrite ion; Nitrogen dioxide; Nitrogen dioxide ion; Nitrogen peroxide ion	InChI=1S/HNO2/c2-1-3/h(H,2,3)	Malaria|Motor neuron disease|Trauma|Trauma	4
HMDB0000792;Sebacic acid;1,10-Decanedioate; 1,10-Decanedioic acid; 1,8-Octanedicarboxylate; 1,8-Octanedicarboxylic acid; 4,7-Dioxosebacic acid; 4-Oxodecanedioate; 4-Oxodecanedioic acid; Acide sebacique; Decanedicarboxylic acid; Decanedioate; Decanedioic acid; Dicarboxylic acid C10; Ipomic acid; N-Decanedioate; N-Decanedioic acid; Sebacate; Sebacic acid; Sebacic acids; Sebacinsaeure; Sebacinsaure;…	InChI=1S/C10H18O4/c11-9(12)7-5-3-1-2-4-6-8-10(13)14/h1-8H2,(H,11,12)(H,13,14)	Medium Chain Acyl-CoA Dehydrogenase Deficiency|Carnitine-acylcarnitine translocase deficiency|3-Hydroxy-3-Methylglutaryl-CoA Synthase Deficiency|non-inflamed (NI) control anaemic	4
HMDB0000939;S-Adenosylhomocysteine;(S)-5'-(S)-(3-Amino-3-carboxypropyl)-5'-thioadenosine; 2-S-Adenosyl-L-homocysteine; 5'-Deoxy-S-adenosyl-L-homocysteine; 5'-S-(3-Amino-3-carboxypropyl)-5'-thio-L-Adenosine; Adenosyl-homo-CYS; Adenosyl-L-homocysteine; Adenosylhomo-CYS; Adenosylhomocysteine; Adohcy; Formycinylhomocysteine; L-5'-S-(3-Amino-3-carboxypropyl)-5'-thior-Adenosine; L-S-Adenosyl-Homocystei…	InChI=1S/C14H20N6O5S/c15-6(14(23)24)1-2-26-3-7-9(21)10(22)13(25-7)20-5-19-8-11(16)17-4-18-12(8)20/h4-7,9-10,13,21-22H,1-3,15H2,(H,23,24)(H2,16,17,18)	Neurodegenerative disease|Parkinson's disease|Adenosine kinase deficiency|Neurodegenerative diseases	4
HMDB0062179;AICA-riboside;5-Amino-4-imidazolecarboxamide riboside; Acadesine	InChI=1S/C9H14N4O5/c10-7-4(8(11)17)12-2-13(7)9-6(16)5(15)3(1-14)18-9/h2-3,5-6,9,14-16H,1,10H2,(H2,11,17)	Non-Hodgkin's lymphoma|Lymphosarcomatosis|Refractory anemia|ATIC deficiency	4
HMDB0001563;1-Methylguanosine;1-Methyl-guanosine; Methylguanosine; N1-Methylguanosine; Trmd protein	InChI=1S/C11H15N5O5/c1-15-9(20)5-8(14-11(15)12)16(3-13-5)10-7(19)6(18)4(2-17)21-10/h3-4,6-7,10,17-19H,2H2,1H3,(H2,12,14)	Perillyl alcohol administration for cancer treatment|Kidney disease|Uremia|Kidney disease	4
HMDB0000153;Estriol; 16a,17b-Estriol; 13b-Methyl-1,3,5(10)-gonatriene-3,16a,17b-triol; 16-alpha,17-beta-Estriol; 16-alpha,17-beta-Oestriol; 16-alpha-Hydroxyestradiol; 16a-Estriol; 16a-Hydroxyestradiol; 16alpha,17beta-Estriol; 16alpha,17beta-Oestriol; 16alpha-Hydroxy-17beta-estradiol; 16alpha-Hydroxyestradiol; 16alpha-Hydroxyoestradiol; 3,16a,17b-Estriol; 3,16a,17b-Trihydroxyestra-1,3,5(10)-triene…	InChI=1S/C18H24O3/c1-18-7-6-13-12-5-3-11(19)8-10(12)2-4-14(13)15(18)9-16(20)17(18)21/h3,5,8,13-17,19-21H,2,4,6-7,9H2,1H3	Pregnancy|Diabetes mellitus type 2|Aromatase deficiency|Ambulant pregnancy	4
HMDB0000959;Tiglylglycine;(E)-N-(2-methyl-1-oxo-2-butenyl)-Glycine ; N-((E)-2-Methyl-but-2-enoyl)-glycine; N-Tigloylglycine; N-Tiglylglycine	InChI=1S/C7H11NO3/c1-3-5(2)7(11)8-4-6(9)10/h3H,4H2,1-2H3,(H,8,11)(H,9,10)	Propionic acidemia|Beta-ketothiolase deficiency|2-Methyl-3-hydroxybutyryl-CoA dehydrogenase deficiency|Beta-ketothiolase deficiency	4
HMDB0000801;Phytanic acid;3,7,11,15-Tetramethyl-hexadecanoate; 3,7,11,15-Tetramethyl-hexadecanoic acid; 3,7,11,15-Tetramethyl-hexadecansaeure; 3,7,11,15-Tetramethylhexadecanoate; 3,7,11,15-Tetramethylhexadecanoic acid; 3,7,11,15-Tetramethylhexadecoanoate; 3,7,11,15-Tetramethylhexadecoanoic acid; Phytanate; Phytanoate; Phytanoic acid	InChI=1S/C20H40O2/c1-16(2)9-6-10-17(3)11-7-12-18(4)13-8-14-19(5)15-20(21)22/h16-19H,6-15H2,1-5H3,(H,21,22)	Refsum's disease|Cerebrotendinous xanthomatosis|Alpha-Methylacyl-CoA racemase deficiency|Infantile Refsum disease	4
HMDB0000207;Oleic acid;(9Z)-9-Octadecenoate; (9Z)-9-Octadecenoic acid; (9Z)-Octadecenoate; (9Z)-Octadecenoic acid; (Z)-9-Octadecanoate; (Z)-9-Octadecanoic acid; (Z)-Octadec-9-enoate; (Z)-Octadec-9-enoic acid; 9,10-Octadecenoate; 9,10-Octadecenoic acid; 9-(Z)-Octadecenoate; 9-(Z)-Octadecenoic acid; 9-Octadecenoate; 9-Octadecenoic acid; Century cd fatty acid; cis-9-Octadecenoate; cis-9-Octadecenoic…	InChI=1S/C18H34O2/c1-2-3-4-5-6-7-8-9-10-11-12-13-14-15-16-17-18(19)20/h9-10H,2-8,11-17H2,1H3,(H,19,20)	Schizophrenia|Gestational diabetes|Isovaleric acidemia|Gestational diabetes mellitus (GDM)	4
HMDB0000267;Pyroglutamic acid;(-)-2-Pyrrolidone-5-carboxylate; (-)-2-Pyrrolidone-5-carboxylic acid; (-)-Pyroglutamate; (-)-Pyroglutamic acid; (5S)-2-Oxopyrrolidine-5-carboxylate; (5S)-2-Oxopyrrolidine-5-carboxylic acid; (S)-(-)-2-Pyrrolidone-5-carboxylate; (S)-(-)-2-Pyrrolidone-5-carboxylic acid; (S)-(-)-g-Butyrolactam-g-carboxylate; (S)-(-)-g-Butyrolactam-g-carboxylic acid; (S)-(-)-gamma-Butyrol…	InChI=1S/C5H7NO3/c7-4-2-1-3(6-4)5(8)9/h3H,1-2H2,(H,6,7)(H,8,9)	Schizophrenia|Glutathione synthetase deficiency|5-oxoprolinase deficiency|Glutathione synthetase deficiency	4
HMDB0000072;cis-Aconitic acid;(1Z)-1-Propene-1,2,3-tricarboxylate; (1Z)-1-Propene-1,2,3-tricarboxylic acid; (Z)-1-Propene-1,2,3-tricarboxylate; (Z)-1-Propene-1,2,3-tricarboxylic acid; (Z)-Aconitate; (Z)-Aconitic acid; 1-cis-2,3-Propenetricarboxylate; 1-cis-2,3-Propenetricarboxylic acid; 1-Propene-1,2,3-tricarboxylate; 1-Propene-1,2,3-tricarboxylic acid; cis-1-Propene-1,2,3-tricarboxylate; cis-1-P…	InChI=1S/C6H6O6/c7-4(8)1-3(6(11)12)2-5(9)10/h1H,2H2,(H,7,8)(H,9,10)(H,11,12)	Schizophrenia|Lung Cancer|Amish lethal microcephaly|Alzheimer's disease	4
HMDB0006112;Malondialdehyde;1,3-Propanedial; 1,3-Propanedialdehyde; 1,3-Propanedione; Malonaldehyde; Malonic aldehyde; Malonic dialdehyde; Malonodialdehyde; Malonyldialdehyde; MDD; Propanedial	InChI=1S/C3H4O2/c4-2-1-3-5/h2-3H,1H2	Schizophrenia|Parkinson's disease|Smoking|Schizophrenia	4
HMDB0001492;Gamma-Tocopherol;2,7,8-Trimethyl-2-(4,8,12-trimethyltridecyl)-6-chromanol; 3,4-Dihydro-2,7,8-trimethyl-2-(4,8,12-trimethyltridecyl)-2H-1-benzopyran-6-ol; 7,8-Dimethyltocol; 7,8-Dimethyltocolo-xylotocopherol; DL-alpha-Tocopherol; gamma-Tocopherol; Methyltocols; O-Xylotocopherol; Tocopherol; Tocopherols; Vitamin E gamma	InChI=1S/C28H48O2/c1-20(2)11-8-12-21(3)13-9-14-22(4)15-10-17-28(7)18-16-25-19-26(29)23(5)24(6)27(25)30-28/h19-22,29H,8-18H2,1-7H3	Schizophrenia|Prostate cancer|Endometrial cancer|Prostate cancer	4
HMDB0000027;Tetrahydrobiopterin;(1R,2S)-(2-Amino-3,4,5,6,7,8-hexahydro-4-oxo-6-pteridinyl)-1,2-propandiol; 2-Amino-6-(1,2-dihydroxypropyl)-5,6,7,8-tetrahydoro-4(1H)-5,6,7,8-Tetrahydro-2-amino-6-(1,2-dihydroxypropyl)-4(1H)-pteridinone; 2-Amino-6-(1,2-dihydroxypropyl)-5,6,7,8-tetrahydro-4(1H)-Pteridinone; 5,6,7,8-Erythro-tetrahydrobiopterin; 5,6,7,8-Tetra-H-biopterin; 5,6,7,8-Tetrahydro-2-amino-6-(…	InChI=1S/C9H15N5O3/c1-3(15)6(16)4-2-11-7-5(12-4)8(17)14-9(10)13-7/h3-4,6,12,15-16H,2H2,1H3,(H4,10,11,13,14,17)	Septic shock|Epilepsy|Myocardial infarction|Septic shock	4
HMDB0000688;Isovalerylcarnitine;Isovaleryl L-carnitine; Isovalerylcarnitine	InChI=1S/C12H23NO4/c1-9(2)6-12(16)17-10(7-11(14)15)8-13(3,4)5/h9-10H,6-8H2,1-5H3	Very Long Chain Acyl-CoA Dehydrogenase Deficiency|Celiac disease|Isovaleric acidemia|Celiac disease	4
HMDB0005972;Tetrahydrodeoxycortisol;11-Deoxytetrahydrocortisol; 3alpha,17alpha,21-Trihydroxy-5beta-pregnan-20-one; 5beta-Pregnane-3alpha,17alpha,21-triol-20-one; Tetrahydro-11-deoxycortisol; Tetrahydro-S; Tetrahydrocortexolone	InChI=1S/C21H34O4/c1-19-8-5-14(23)11-13(19)3-4-15-16(19)6-9-20(2)17(15)7-10-21(20,25)18(24)12-22/h13-17,22-23,25H,3-12H2,1-2H3	11-beta-Hydroxylase deficiency|Thyroid cancer |Pregnant with an anencephalic foetus	3
HMDB0000156;L-Malic acid;(-)-(S)-Malate; (-)-(S)-Malic acid; (-)-Hydroxysuccinate; (-)-Hydroxysuccinic acid; (-)-L-Malic acid; (-)-Malic acid; (2S)-2-Hydroxybutanedioate; (2S)-2-Hydroxybutanedioic acid; (S)-(-)-Hydroxysuccinate; (S)-(-)-Hydroxysuccinic acid; (S)-hydroxy-Butanedioate; (S)-hydroxy-Butanedioic acid; (S)-Hydroxybutanedioate; (S)-Hydroxybutanedioic acid; (S)-Malic acid; Apple acid; L-…	InChI=1S/C4H6O5/c5-2(4(8)9)1-3(6)7/h2,5H,1H2,(H,6,7)(H,8,9)	2-Ketoglutarate dehydrogenase complex deficiency|Anoxia|Anoxia	3
HMDB0061189;3-Hydroxyisovalerylcarnitine;?	InChI=1S/C12H23NO5/c1-12(2,17)7-11(16)18-9(6-10(14)15)8-13(3,4)5/h9,17H,6-8H2,1-5H3	3-Hydroxy-3-methylglutaryl-CoA lyase deficiency|Multiple carboxylase deficiency|3-Hydroxy-3-Methylglutaryl-CoA Lyase Deficiency	3
HMDB0000459;3-Methylcrotonylglycine;3-Methylcrotonyl glycine; 3-Methylcrotonyl-glycine; 3-Methylcrotonylglycin; 3-Methylcrotonylglycine; beta-Methylcrotonylglycine; N-(3-Methyl-1-oxo-2-butenyl)-Glycine	InChI=1S/C7H11NO3/c1-5(2)3-6(9)8-4-7(10)11/h3H,4H2,1-2H3,(H,8,9)(H,10,11)	3-Hydroxy-3-methylglutaryl-CoA lyase deficiency|Propionic acidemia|3-Methyl-Crotonyl-Glycinuria	3
HMDB0002203;3-Hydroxycapric acid;(+/-)3-hydroxy-decanoate; (+/-)3-hydroxy-decanoic acid; 10:0(3-OH); 3-HDA; 3-Hydroxy-decanoate; 3-Hydroxy-decanoic acid; 3-Hydroxydecanoate; 3-Hydroxydecanoic acid; beta-Hydroxydecanoate; beta-Hydroxydecanoic acid; Myrmicacin	InChI=1S/C10H20O3/c1-2-3-4-5-6-7-9(11)8-10(12)13/h9,11H,2-8H2,1H3,(H,12,13)	3-Hydroxy-3-Methylglutaryl-CoA Synthase Deficiency|3-Hydroxydicarboxylic aciduria|3-Hydroxy-3-Methylglutaryl-CoA Synthase Deficiency	3
HMDB0000201;L-Acetylcarnitine;(+-)-Acetylcarnitine; (-)-Acetylcarnitine; (R)-Acetylcarnitine; Acetyl-carnitine ; Acetyl-L-(-)-carnitine; Acetyl-L-carnitine; Acetylcarnitine; ALCAR; L-Acetylcarnitine; L-Carnitine acetyl ester; L-O-Acetylcarnitine; Levocarnitine acetyl; Nicetile; O-Acetyl-L-carnitine; O-Acetylcarnitine	InChI=1S/C9H17NO4/c1-7(11)14-8(5-9(12)13)6-10(2,3)4/h8H,5-6H2,1-4H3	3-Hydroxyacyl-CoA dehydrogenase deficiency|Short-chain L-3-hydroxyacyl-CoA dehydrogenase deficiency|short-chain L-3-hydroxyacyl-CoA dehydrogenase deficiency	3
HMDB0000245;Porphobilinogen;5-(Aminomethyl)-4-(carboxymethyl)-Pyrrole-3-propionate; 5-(Aminomethyl)-4-(carboxymethyl)-Pyrrole-3-propionic acid; PBG; Porphobilinogen	InChI=1S/C10H14N2O4/c11-4-8-7(3-10(15)16)6(5-12-8)1-2-9(13)14/h5,12H,1-4,11H2,(H,13,14)(H,15,16)	Acute intermittent porphyria|Porphyria|Porphyria	3
HMDB0000101;Deoxyadenosine;1-(6-Amino-9H-purin-9-yl)-1,2-dideoxy-b-D-Ribofuranose; 1-(6-Amino-9H-purin-9-yl)-1,2-dideoxy-beta-D-Ribofuranose; 1-(6-Amino-9H-purin-9-yl)-1,2-dideoxy-beta-delta-Ribofuranose; 2'-Deoxyadenosine; 2-Deoxyadenosine; 9-(2-Deoxy-b-D-erythro-pentofuranosyl)-9H-Purin-6-amine; 9-(2-Deoxy-b-D-erythro-pentofuranosyl)adenine; 9-(2-Deoxy-b-D-ribofuranosyl)-9H-Purin-6-amine; 9-(2-…	InChI=1S/C10H13N5O3/c11-9-8-10(13-3-12-9)15(4-14-8)7-1-5(17)6(2-16)18-7/h3-7,16-17H,1-2H2,(H2,11,12,13)	Adenosine deaminase deficiency|Adenylosuccinate lyase deficiency|Adenylosuccinase deficiency	3
HMDB0000795;Pristanic acid;(2S)-pristanic acid; (2S,6R,10R)-2,6,10,14-tetramethylpentadecanoate; (2S,6R,10R)-2,6,10,14-tetramethylpentadecanoic acid ; (2S,6R,10R)-pristanic acid; 2,6,10,14-Tetramethylpentadecanoate; 2,6,10,14-Tetramethylpentadecanoic acid; Pristanate:(2S,6R,10R)-pristanate	InChI=1S/C19H38O2/c1-15(2)9-6-10-16(3)11-7-12-17(4)13-8-14-18(5)19(20)21/h15-18H,6-14H2,1-5H3,(H,20,21)	Adrenoleukodystrophy, neonatal|Alpha-Methylacyl-CoA racemase deficiency|Adrenoleukodystrophy, neonatal	3
HMDB0002163;Trihydroxycoprostanoic acid;(3a,5b,7a,12a)-3,7,12-trihydroxy-Cholestane-5-carboxylate; (3a,5b,7a,12a)-3,7,12-trihydroxy-Cholestane-5-carboxylic acid; (3alpha,5beta,7alpha,12alpha)-3,7,12-Trihydroxycholestane-5-carboxylate; (3alpha,5beta,7alpha,12alpha)-3,7,12-Trihydroxycholestane-5-carboxylic acid; 3,7,12-Trihydroxycoprostanate; 3,7,12-Trihydroxycoprostanic acid; 3alpha,7alpha,12alpha…	InChI=1S/C28H48O5/c1-16(2)7-6-8-17(3)19-9-10-20-24-21(13-23(31)27(19,20)5)26(4)12-11-18(29)14-28(26,25(32)33)15-22(24)30/h16-24,29-31H,6-15H2,1-5H3,(H,32,33)	Adrenoleukodystrophy|Peroxisomal biogenesis defect|Zellweger syndrome	3
HMDB0000716;L-Pipecolic acid;(-)-Pipecolate; (-)-Pipecolic acid; (S)-(-)-2-Piperidinecarboxylate; (S)-(-)-2-Piperidinecarboxylic acid; (S)-(-)-Pipecolate; (S)-(-)-Pipecolic acid; (S)-2-Piperidinecarboxylate; (S)-2-Piperidinecarboxylic acid; (S)-Pipecolate; (S)-Pipecolic acid; (S)-Pipecolinate; (S)-Pipecolinic acid; (S)-Piperidine-2-carboxylate; (S)-Piperidine-2-carboxylic acid; L-(-)-Pipecolate; …	InChI=1S/C6H11NO2/c8-6(9)5-3-1-2-4-7-5/h5,7H,1-4H2,(H,8,9)	Adrenoleukodystrophy|Peroxisomal biogenesis defect|Zellweger syndrome	3
HMDB0002068;Erucic acid;(13Z)-13-Docosenoate; (13Z)-13-Docosenoic acid; (13Z)-Docosenoate; (13Z)-Docosenoic acid; (Z)-13-Docosenoate; (Z)-13-Docosenoic acid; 13-Docosenoate; 13-Docosenoic acid; 13-Docosenoic acid (ACD/Name 4.0); cis-13-Docosenoate; cis-13-Docosenoic acid; cis-Erucic acid; delta 13-cis-Docosenoate; delta 13-cis-Docosenoic acid; delta.13-cis-Docosenoate; delta.13-cis-Docosenoic aci…	InChI=1S/C22H42O2/c1-2-3-4-5-6-7-8-9-10-11-12-13-14-15-16-17-18-19-20-21-22(23)24/h9-10H,2-8,11-21H2,1H3,(H,23,24)	Adrenomyeloneuropathy|Isovaleric acidemia|Adrenomyeloneuropathy	3
HMDB0000990;Acetaldehyde;Acetaldehyde; Acetic aldehyde; Aldehyde; Ethanal; Ethyl aldehyde	InChI=1S/C2H4O/c1-2-3/h2H,1H3	Alcoholism|Aldehyde dehydrogenase deficiency|Aldehyde dehydrogenase deficiency	3
HMDB0000244;Riboflavin;(-)-Riboflavin; 1-Deoxy-1-(3,4-dihydro-7,8-dimethyl-2,4-dioxobenzo[g]pteridin-10(2H)-yl)-D-ribitol; 6,7-Dimethyl-9-D-ribitylisoalloxazine; 6,7-Dimethyl-9-ribitylisoalloxazine; 7,8-Dimethyl-10-(D-ribo-2,3,4,5-tetrahydroxypentyl)-Benzo[g]pteridine-2,4(3H,10H)-dione; Beflavin; Beflavine; Benzo[g]pteridine riboflavin deriv.; E 101; Flavaxin; Flavin BB; Flaxain; Food Yellow 15; …	InChI=1S/C17H20N4O6/c1-7-3-9-10(4-8(7)2)21(5-11(23)14(25)12(24)6-22)15-13(18-9)16(26)20-17(27)19-15/h3-4,11-12,14,22-25H,5-6H2,1-2H3,(H,20,26,27)	Alcoholism|Anorexia nervosa|Anorexia nervosa	3
HMDB0000863;Isopropyl alcohol;2-Propanol; 2-Propyl alcohol; Alcojel; Alkolave; Avantin; Avantine; Hartosol; Isopropanol; Isopropyl alcohol; Lavaco; Petrohol; Takineocol	InChI=1S/C3H8O/c1-3(2)4/h3-4H,1-2H3	Alcoholism|Isopropyl alcohol poisoning|Down syndrome pregnancy	3
HMDB0000225;Oxoadipic acid;2-Keto-adipate; 2-Ketoadipate; 2-Ketoadipic acid; 2-Oxo-hexanedioate; 2-Oxo-hexanedioic acid; 2-Oxoadipate; 2-Oxoadipic acid; 2-Oxohexanedioate; 2-Oxohexanedioic acid; 2-Oxohexanedionic acid; a-Ketoadipate; a-Ketoadipic acid; a-Oxoadipate; a-Oxoadipic acid; alpha-Ketoadipate; alpha-Ketoadipic acid; alpha-Oxoadipate; alpha-Oxoadipic acid; Oxoadipate	InChI=1S/C6H8O5/c7-4(6(10)11)2-1-3-5(8)9/h1-3H2,(H,8,9)(H,10,11)	Alpha-aminoadipic aciduria|2-Aminoadipic aciduria|2-Aminoadipic aciduria	3
HMDB0000321;2-Hydroxyadipic acid;2,3,4-Trideoxyhexarate; 2,3,4-Trideoxyhexaric acid; 2-Hydroxy-adipate; 2-Hydroxy-adipic acid; 2-Hydroxy-hexanedioate; 2-Hydroxy-hexanedioic acid; 2-Hydroxyadipate; 2-Hydroxyadipic acid; 2-Hydroxyhexanedioate; 2-Hydroxyhexanedioic acid; a-Hydroxyadipate; a-Hydroxyadipic acid; alpha-Hydroxyadipate; alpha-Hydroxyadipic acid; DL-2-Hydroxyadipate; DL-2-Hydroxyadipic ac…	InChI=1S/C6H10O5/c7-4(6(10)11)2-1-3-5(8)9/h4,7H,1-3H2,(H,8,9)(H,10,11)	Alpha-aminoadipic aciduria|2-Ketoadipic acidemia|Colorectal Cancer	3
HMDB0000181;L-Dopa;(-)-3-(3,4-dihydroxyphenyl)-L-alanine; (-)-Dopa; (2S)-2-amino-3-(3,4-dihydroxyphenyl)propanoate; (2S)-2-amino-3-(3,4-dihydroxyphenyl)propanoic acid; 3,4-Dihydroxy-L-phenylalanine; 3,4-Dihydroxyphenyl-L-alanine; 3,4-Dihydroxyphenylalanine; 3-(3,4-Dihydroxyphenyl)-L-alanine; 3-Hydroxy-L-tyrosine; b-(3,4-Dihydroxyphenyl)-a-L-alanine; b-(3,4-Dihydroxyphenyl)-L-alanine; b-(3,4-Dihyd…	InChI=1S/C9H11NO4/c10-6(9(13)14)3-5-1-2-7(11)8(12)4-5/h1-2,4,6,11-12H,3,10H2,(H,13,14)	Alzheimer's disease|Aromatic L-amino acid decarboxylase deficiency|Alzheimer's disease	3
HMDB0000033;Carnosine;b-Alanyl-L-histidine; b-Alanylhistidine; beta-Alanyl-L-histidine; beta-Alanylhistidine; Carnosine; Ignotine; Karnozin; Karnozzn; L-Carnosine; N-(3-Aminopropanoyl)histidine; N-(b-Alanyl)-L-histidine; N-b-Alanyl-L-Histidine; N-beta-Alanyl-L-Histidine; Sevitin	InChI=1S/C9H14N4O3/c10-2-1-8(14)13-7(9(15)16)3-6-4-11-5-12-6/h4-5,7H,1-3,10H2,(H,11,12)(H,13,14)(H,15,16)	Alzheimer's disease|Carnosinuria|Alzheimer's disease	3
HMDB0001372;Thiamine pyrophosphate;Thaimine pyrophosphate; Thiamin diphosphate; Thiamin pyrophosphate; Thiamin-PPi; Thiamine diphosphate; Thiamine pyrophosphate; Thiamine-PPi; Thiamine-pyrophosphate; ThPP; TPP	InChI=1S/C12H18N4O7P2S/c1-8-11(3-4-22-25(20,21)23-24(17,18)19)26-7-16(8)6-10-5-14-9(2)15-12(10)13/h5,7H,3-4,6H2,1-2H3,(H4-,13,14,15,17,18,19,20,21)	Alzheimer's disease|Cerebrocortical degeneration|Cerebrocortical Degeneration	3
HMDB0002032;8-Hydroxyguanine;1H-Purine-6,8-dione, 2-amino-7,9-dihydro-1H-purine-6,8-dione; 2-Amino-6,8-dihydroxypurine; 2-Amino-7,9-dihydro-1H-Purine-6,8-dione; 2-Amino-Purine-6,8-diol; 2-Aminopurine-6,8-diol; 7,8-Dihydro-8-oxoguanine; 8-Hydroxyguanine	InChI=1S/C5H5N5O2/c6-4-8-2-1(3(11)10-4)7-5(12)9-2/h(H5,6,7,8,9,10,11,12)	Alzheimer's disease|Diabetes mellitus type 2|Diabetes	3
HMDB0002712;1,5-Anhydrosorbitol;1,5-AG; 1,5-Anhydro-D-glucitol; 1,5-Anhydro-D-sorbitol; 1,5-Anhydroglucitol	InChI=1S/C6H12O5/c7-1-4-6(10)5(9)3(8)2-11-4/h3-10H,1-2H2	Alzheimer's disease|Diabetes mellitus type 2|Diabetes	3
HMDB0000107;Galactitol;Ambap5938; D-Dulcitol; Dulcite; Dulcitol; Dulcose; Euonymit; Galactitol; Hexitol; Melampyrin; Melampyrit; Melampyrite; Melampyrum; Meso-galactitol;HMDB0000247;Sorbitol;(-)-Sorbitol; D-Glucitol; D-Sorbitol; D-Sorbol; Diakarmon; Esasorb; Foodol D 70; Glucarine; Glucitol; Karion; Karion instant; Kyowa Powder 50M; L-Gulitol; Multitol; Neosorb; Neosorb 20/60DC; Neosorb 70/02; Ne…	InChI=1S/C6H14O6/c7-1-3(9)5(11)6(12)4(10)2-8/h3-12H,1-2H2	Alzheimer's disease|Galactosemia|Galactosemia	3
HMDB0003869;Epsilon-(gamma-Glutamyl)-lysine;epsilon-(gamma-Glu)-LYS; epsilon-(gamma-Glutamyl)-lysine; epsilon-(gamma-Glutamyl)lysine; epsilon-(gamma-Glutamyl)lysine isodipeptide; epsilon-(gamma-L-Glutamyl)-L-lysine; N(6)-L-gamma-Glutamyl-L-lysine; N(epsilon)-(gamma-Glutamyl)-lysine	InChI=1S/C11H21N3O5/c12-7(10(16)17)3-1-2-6-14-9(15)5-4-8(13)11(18)19/h7-8H,1-6,12-13H2,(H,14,15)(H,16,17)(H,18,19)	Alzheimer's disease|Huntington's disease|Alzheimer's disease	3
HMDB0000086;Glycerophosphocholine;2-[[(2,3-Dihydroxypropoxy)hydroxyphosphinyl]oxy]-N,N,N-trimethyl-Ethanaminium inner salt; a-Glycerophosphorylcholine; a-Glycerylphosphorylcholine; alpha-Glycerophosphorylcholine; alpha-Glycerylphosphorylcholine; Choline Alfoscerate; Choline glycerophosphate; Glycerol 3-phosphocholine; Glycerol phosphorylcholine; Glycerol-3-phosphatidylcholine; Glycerophosphatidyl…	InChI=1S/C8H20NO6P/c1-9(2,3)4-5-14-16(12,13)15-7-8(11)6-10/h8,10-11H,4-7H2,1-3H3	Alzheimer's disease|Multi-infarct dementia|Kidney cancer	3
HMDB0001565;Phosphorylcholine;Choline phosphate; N-Trimethyl-2-aminoethylphosphonate; O-Phosphocholine; Phosphocholine; Phosphoryl-choline	InChI=1S/C5H14NO4P/c1-6(2,3)4-5-10-11(7,8)9/h4-5H2,1-3H3,(H-,7,8,9)	Alzheimer's disease|Multi-infarct dementia|Lung cancer	3
HMDB0002044;8-Hydroxyguanosine;7,8-Dihydro-8-oxo-Guanosine; 8-Hydroxyguanosine; 8-Oxoguanosine; Purine-6,8(1H,9H)-dione, 2-amino-9-.beta.-D-ribofuranosyl- (7CI,8CI); Purine-6,8(1H,9H)-dione, 2-amino-9-.beta.-delta-ribofuranosyl- (7CI,8CI)	InChI=1S/C10H13N5O6/c11-9-13-6-3(7(19)14-9)12-10(20)15(6)8-5(18)4(17)2(1-16)21-8/h2,4-5,8,16-18H,1H2,(H,12,20)(H3,11,13,14,19)	Alzheimer's disease|Parkinson's disease|Parkinson's Disease	3
HMDB0000721;Glycylproline;1-(Aminoacetyl)proline; 1-Glycyl-L-Proline; 1-Glycylproline; GLY-pro; N-Glycyl-L-proline; N-Glycylproline	InChI=1S/C7H12N2O3/c8-4-6(10)9-3-1-2-5(9)7(11)12/h5H,1-4,8H2,(H,11,12)	Alzheimer's disease|Prolidase deficiency|Alzheimer's disease	3
HMDB0000508;Ribitol;1,2,3,4,5-Pentanepentol; Adonit; Adonite; Adonitol; Pentitol; Ribitol;HMDB0000568;D-Arabitol;Arabitol; D-(+)-Arabitol; D-Arabinitol; D-Arabinol; D-Lyxitol;HMDB0001851;L-Arabitol; L(-)-Arabitol; 1,2,3,4,5-Pentahydroxypentane; Adonite Adonitol; Arabinitol; L-(+)-Arabitol; L-(-)-Arabinitol; L-(-)-Arabitol; L-Arabinitol; L-Arabinol;HMDB0002917;D-Xylitol;D-Xylitol; Eutrit; Fluorett…	InChI=1S/C5H12O5/c6-1-3(8)5(10)4(9)2-7/h3-10H,1-2H2	Alzheimer's disease|Ribose-5-phosphate isomerase deficiency|Alzheimer's disease	3
HMDB0002878;Nitrate;Econazole Nitrate; Femstat 3; Ganite; Gynazole-1; Isordil; Isosorbide Dinitrate; Nitrate; Nitrate ion; Nitric acid; Sorbitrate; Trioxidonitrate; Trioxonitrate	InChI=1S/NO3/c2-1(3)4	Amyotrophic lateral sclerosis|Kidney disease|Kidney disease	3
HMDB0000876;Vitamin D3;(+)-Vitamin D3; (3beta,Z,7E)-9,10-Secocholesta-5,7,10(19)-trien-3-ol; (5E,7E)-9,10-Secocholesta-5,7,10-trien-3-ol; 3-beta,Z,7E-9,10-Secocholestr-5,7,10(19)-trien-3-ol; 9,10-Secocholesta-5,7,10(19)-trien-3-beta-ol; 9,10-Secocholesta-5,7,10(19)-trien-3-ol; 9,10-Secocholesta-5,7,10-trien-3-ol; Arachitol; Calciol; CC; Cholecalciferol; Cholecalciferol D3; Colecalciferol; D3-Viga…	InChI=1S/C27H44O/c1-19(2)8-6-9-21(4)25-15-16-26-22(10-7-17-27(25,26)5)12-13-23-18-24(28)14-11-20(23)3/h12-13,19,21,24-26,28H,3,6-11,14-18H2,1-2,4-5H3	Anephric patients|Cerebrotendinous xanthomatosis|27-hydroxylase deficiency	3
HMDB0000197;Indoleacetic acid;(1H-Indol-3-yl)-acetate; (1H-Indol-3-yl)-acetic acid; 1H-Indol-3-ylacetate; 1H-Indol-3-ylacetic acid; 1H-Indole-3-acetate; 1H-Indole-3-acetic acid; 2-(1H-Indol-3-yl)acetate; 2-(1H-Indol-3-yl)acetic acid; 2-(3-Indolyl)acetate; 2-(3-Indolyl)acetic acid; 3-(Carboxymethyl)indole; 3-IAA; 3-Indole-Acetic acid; 3-Indoleacetate; 3-Indoleacetic acid; 3-Indolylacetate; 3-Indol…	InChI=1S/C10H9NO2/c12-10(13)5-7-6-11-9-4-2-1-3-8(7)9/h1-4,6,11H,5H2,(H,12,13)	Appendicitis|Irritable bowel syndrome|uremia	3
HMDB0000052;Argininosuccinic acid;2-(N(Omega)-L-arginine)succinate; 2-(N(Omega)-L-arginine)succinic acid; 2-(N(Omega)-L-arginino)succinate; 2-(N(Omega)-L-arginino)succinic acid; 2-(Nw-L-arginino)butanedioate; 2-(Nw-L-arginino)butanedioic acid; Argininosuccinate; Argininosuccinic acid; Arginosuccinate; Arginosuccinic acid; ASA; L-Argininosuccinate; L-Argininosuccinic acid; L-Arginosuccinate; L-Arg…	InChI=1S/C10H18N4O6/c11-5(8(17)18)2-1-3-13-10(12)14-6(9(19)20)4-7(15)16/h5-6H,1-4,11H2,(H,15,16)(H,17,18)(H,19,20)(H3,12,13,14)	Argininosuccinic aciduria|Argininosuccinyl-CoA lyase deficiency|Argininosuccinic aciduria (ASL)	3
HMDB0000819;Normetanephrine;(+/-)-alpha-(aminomethyl)-4-hydroxy-3-methoxy-Benzenemethanol; (+/-)-Normetanephrine; 3-Methoxy-Noradrenaline; 3-O-Methyl-Noradrenaline; 4-(2-Amino-1-hydroxyethyl)-2-methoxyphenol; alpha-(Aminomethyl)-4-hydroxy-3-methoxy-Benzenemethanol; Dl-N-Normetanephrine; Dl-Normetanephrine; L-Normetanephrine; m-O-Methylnorepinephrine; N111; Normetadrenaline; O-Methylnoradrenaline	InChI=1S/C9H13NO3/c1-13-9-4-6(8(12)5-10)2-3-7(9)11/h2-4,8,11-12H,5,10H2,1H3	Aromatic L-amino acid decarboxylase deficiency|Amphetamine psychosis|Methamphetamine (MAP) psychosis	3
HMDB0002825;Theobromine; Teobromin; 2,6-Dihydroxy-3,7-dimethyl-purine; 3,7-Dimethyl-xanthine; Diurobromine; Theobromine	InChI=1S/C7H8N4O2/c1-10-3-8-5-4(10)6(12)9-7(13)11(5)2/h3H,1-2H3,(H,9,12,13)	Asthma|Malaria|Malaria	3
HMDB0001885;3-Chlorotyrosine;3-Chloro-L-tyrosine; Chlorotyrosine; L-(8CI)-3-chloro-Tyrosine; Monochlorotyrosine	InChI=1S/C9H10ClNO3/c10-6-3-5(1-2-8(6)12)4-7(11)9(13)14/h1-3,7,12H,4,11H2,(H,13,14)	Asthma|Myocardial infarction|Myocardial infarction	3
HMDB0003334;Symmetric dimethylarginine;Guanidino-N(1),N(2)-dimethylarginine; N(G1),N(G2)-Dimethylarginine; N,N'-Dimethylarginine; N5-((methylamino)(methylimino)methyl)-L-Ornithine; N5-(N,N'-dimethylamidino)-L-Ornithine; N5-[bis(methylamino)methylene]-L-Ornithine; NG,N'G-Dimethyl-L-arginine; NG,N'G-dimethylarginine; NG,NG'-dimethylarginine; SDMA	InChI=1S/C8H18N4O2/c1-10-8(11-2)12-5-3-4-6(9)7(13)14/h6H,3-5,9H2,1-2H3,(H,13,14)(H2,10,11,12)	Autosomal dominant polycystic kidney disease|Kidney disease|Kidney disease	3
HMDB0002349;trans-trans-Muconic acid;(2E,4E)-2,4-Hexadienedioate; (2E,4E)-2,4-Hexadienedioic acid; (E,E)-2,4-Hexadienedioate; (E,E)-2,4-Hexadienedioic acid; (E,E)-Muconate; (E,E)-Muconic acid; 1,3-Butadiene-1,4-dicarboxylate; 1,3-Butadiene-1,4-dicarboxylic acid; Hexa-2,4-dienedioate; Hexa-2,4-dienedioic acid; Muconic acid; trans,trans-Muconic acid; trans-trans-Muconate;HMDB0006331;cis,cis-Muconic…	InChI=1S/C6H6O4/c7-5(8)3-1-2-4-6(9)10/h1-4H,(H,7,8)(H,9,10)	Benzene exposure|Smoking|Smoking	3
HMDB0000354;2-Methyl-3-hydroxybutyric acid;2-Methyl-3-hydroxybutanoate; 2-Methyl-3-hydroxybutanoic acid; 2-Methyl-3-hydroxybutyrate; 2-Methyl-3-hydroxybutyric acid; 3-Hydroxy-2-methyl-Butyrate; 3-Hydroxy-2-methyl-Butyric acid; 3-Hydroxy-2-methylbutanoate; 3-Hydroxy-2-methylbutanoic acid; 3-Hydroxy-2-methylbutyrate; 3-Hydroxy-2-methylbutyric acid; a-Methyl-b-hydroxybutyrate; a-Methyl-b-hydroxybuty…	InChI=1S/C5H10O3/c1-3(4(2)6)5(7)8/h3-4,6H,1-2H3,(H,7,8)	Beta-ketothiolase deficiency|2-Methyl-3-hydroxybutyryl-CoA dehydrogenase deficiency|Beta-ketothiolase deficiency	3
HMDB0000079;Dihydrothymine;5,6-Dihydro-5-methyluracil; 5,6-Dihydrothymine; 5-Methyl-5,6-dihydrouracil; 5-Methyl-Hydrouracil; 5-Methyldihydropyrimidine-2,4(1H,3H)-dione; Dihydro-5-methyl-2,4(1H,3H)-Pyrimidinedione; Dihydrothymine	InChI=1S/C5H8N2O2/c1-3-2-6-5(9)7-4(3)8/h3H,2H2,1H3,(H2,6,7,8,9)	Beta-ureidopropionase deficiency|Dihydropyrimidinase deficiency|Dihydropyrimidinase deficiency	3
HMDB0000379;2-Methylcitric acid;(2S,3S)-2-methylcitrate; 2-Hydroxy-1,2,3-butanetricarboxylic acid; 2-Hydroxybutane-1,2,3-tricarboxylate; 2-Hydroxybutane-1,2,3-tricarboxylic acid; 2-Methylcitrate; 2-Methylcitric acid	InChI=1S/C7H10O7/c1-3(5(10)11)7(14,6(12)13)2-4(8)9/h3,14H,2H2,1H3,(H,8,9)(H,10,11)(H,12,13)	Biotinidase deficiency|Propionic acidemia|cobalamin deficiency	3
HMDB0000700;Hydroxypropionic acid;2-Deoxyglycerate; 2-Deoxyglyceric acid; 3-Hydroxypropanoate; 3-Hydroxypropanoic acid; 3-Hydroxypropionate; 3-Hydroxypropionic acid; b-Hydroxypropionate; b-Hydroxypropionic acid; b-Lactate; b-Lactic acid; beta-Hydroxypropionate; beta-Hydroxypropionic acid; beta-Lactate; beta-Lactic acid; Ethylenelactate; Ethylenelactic acid; Hydracrylic acid; Hydroxypropionate	InChI=1S/C3H6O3/c4-2-1-3(5)6/h4H,1-2H2,(H,5,6)	Biotinidase deficiency|Propionic acidemia|gastric cancer	3
HMDB0003252;Thromboxane B2;TXB2	InChI=1S/C20H34O6/c1-2-3-6-9-15(21)12-13-18-16(17(22)14-20(25)26-18)10-7-4-5-8-11-19(23)24/h4,7,12-13,15-18,20-22,25H,2-3,5-6,8-11,14H2,1H3,(H,23,24)	Brain tumors|Ischemic heart disease|Ischemic heart disease	3
HMDB0000273;Thymidine;1-(2-Deoxy-b-D-erythro-pentofuranosyl)-5-methyl-2,4(1H,3H)-pyrimidinedione; 1-(2-Deoxy-beta-delta-erythro-pentofuranosyl)-5-methyl-2,4(1H,3H)-pyrimidinedione; 1-[4-Hydroxy-5-(hydroxymethyl)oxolan-2-yl]-5-methyl-pyrimidine-2,4-dione; 2'-Deoxy-5-methyl-Uridine; 2'-Deoxythymidine; 5-Methyl-2'-deoxyuridine; 5-Methyldeoxyuridine; Deoxyribothymidine; Deoxythymidine; DT; DThyd; Thy…	InChI=1S/C10H14N2O5/c1-5-3-12(10(16)11-9(5)15)8-2-6(14)7(4-13)17-8/h3,6-8,13-14H,2,4H2,1H3,(H,11,15,16)	Canavan disease|Degenerative disc disease|Canavan disease	3
HMDB0001067;N-Acetylaspartylglutamic acid;a-Spaglumic acid; Acetyl-a-L-aspartylglutamic acid; Acetyl-alpha-L-aspartylglutamic acid; alpha-Spaglumic acid; Isospaglumic acid; N-(N-Acetylaspartyl)glutamic acid; N-Acetyl-a-aspartylglutamic acid; N-Acetyl-a-L-aspartyl-L-glutamic acid; N-Acetyl-alpha-aspartylglutamic acid; N-Acetyl-alpha-L-aspartyl-L-glutamic acid; N-Acetyl-L-aspartyl-L-glutamic acid; …	InChI=1S/C11H16N2O8/c1-5(14)12-7(4-9(17)18)10(19)13-6(11(20)21)2-3-8(15)16/h6-7H,2-4H2,1H3,(H,12,14)(H,13,19)(H,15,16)(H,17,18)(H,20,21)	Canavan disease|Schizophrenia|Canavan disease	3
HMDB0000812;N-Acetyl-L-aspartic acid;(2S)-2-acetamidobutanedioate; (2S)-2-acetamidobutanedioic acid; (S)-2-(acetylamino)butanedioate; (S)-2-(acetylamino)butanedioic acid; (S)-2-(acetylamino)succinic acid; Acetyl-L-aspartate; Acetyl-L-aspartic acid; Acetylaspartate; Acetylaspartic acid; L-N-Acetylaspartate; L-N-Acetylaspartic acid; N-Acetyl-L-aspartate; N-Acetyl-L-aspartic acid; N-Acetyl-S-asparta…	InChI=1S/C6H9NO5/c1-3(8)7-4(6(11)12)2-5(9)10/h4H,2H2,1H3,(H,7,8)(H,9,10)(H,11,12)	Canavan disease|Schizophrenia|Canavan disease	3
HMDB0001085;Leukotriene B4;(6z,8e,10e,14z)-(5S,12R)-5,12-dihydroxyicosa-6,8,10,14-tetraenoate; (6z,8e,10e,14z)-(5S,12R)-5,12-dihydroxyicosa-6,8,10,14-tetraenoic acid; 5,12-DiHETE; 5,12-Dihydroxy-6,10-trans -8,14-cis -eicosatetraenoate; 5,12-Dihydroxy-6,10-trans -8,14-cis -eicosatetraenoic acid; Leukotriene B4 ethanol solution;HMDB0005087;6-trans-Leukotriene B4;(6E,5S,12R)-Leukotriene B4; 5(S),12(…	InChI=1S/C20H32O4/c1-2-3-4-5-6-9-13-18(21)14-10-7-8-11-15-19(22)16-12-17-20(23)24/h6-11,14-15,18-19,21-22H,2-5,12-13,16-17H2,1H3,(H,23,24)	Cardiopulmonary bypass|Sjgren-Larsson syndrome|Postoperative pulmonary hypertension	3
HMDB0002886;6-Keto-prostaglandin F1a;6-Keto-PGF1a; 6-Keto-PGF1alpha; 6-Keto-prostaglandin F1a; 6-Keto-prostaglandin F1alpha; 6-Ketoprostaglandin F1 alpha; 6-Ketoprostaglandin F1alpha; 6-Oxo-9S,11R,15S-trihydroxy-13E-prostenoate; 6-Oxo-9S,11R,15S-trihydroxy-13E-prostenoic acid; 6-Oxo-PGF1a; 6-Oxo-PGF1alpha; 6-Oxo-prostaglandin F1alpha; 6-Oxoprostaglandin F1a; 6-Oxoprostaglandin F1alpha	InChI=1S/C20H34O6/c1-2-3-4-7-14(21)10-11-16-17(19(24)13-18(16)23)12-15(22)8-5-6-9-20(25)26/h10-11,14,16-19,21,23-24H,2-9,12-13H2,1H3,(H,25,26)	Cardiopulmonary resuscitation|Rheumatoid arthritis|Cardiopulmonary resuscitation	3
HMDB0000791;L-Octanoylcarnitine;(-)-Octanoylcarnitine; L-Carnitine octanoyl ester; L-O-Octanoylcarnitine; L-Octanoylcarnitine; Octanoic acid ester with L-(3-carboxy-2-hydroxypropyl)trimethylammonium hydroxide inner salt; Octanoyl-L-carnitine; Octanoylcarnitine	InChI=1S/C15H29NO4/c1-5-6-7-8-9-10-15(19)20-13(11-14(17)18)12-16(2,3)4/h13H,5-12H2,1-4H3	Celiac disease|Glutaric aciduria II|Celiac disease	3
HMDB0000651;Decanoylcarnitine;Decanoyl-L-carnitine; Decanoylcarnitine	InChI=1S/C17H33NO4/c1-5-6-7-8-9-10-11-12-17(21)22-15(13-16(19)20)14-18(2,3)4/h15H,5-14H2,1-4H3	Celiac disease|Glutaric aciduria II|Celiac disease	3
HMDB0005998;20-Hydroxyeicosatetraenoic acid;(5Z,8Z,11Z,14Z)-20-Hydroxyicosa-5,8,11,14-tetraenoate; (5Z,8Z,11Z,14Z)-20-Hydroxyicosa-5,8,11,14-tetraenoic acid; (all-Z)-20-hydroxy-5,8,11,14-Eicosatetraenoate; (all-Z)-20-hydroxy-5,8,11,14-Eicosatetraenoic acid; 20-HETE; 20-Hydroxy arachidonic acid; 20-Hydroxy-(5Z,8Z,11Z,14Z)-eicosatetraenoate; 20-Hydroxy-(5Z,8Z,11Z,14Z)-eicosatetraenoic acid; 20-Hydr…	InChI=1S/C20H32O3/c21-19-17-15-13-11-9-7-5-3-1-2-4-6-8-10-12-14-16-18-20(22)23/h1,3-4,6-7,9-10,12,21H,2,5,8,11,13-19H2,(H,22,23)	Cerebral vasospasm|Hypertension|Renovascular disease	3
HMDB0006111;12-HETE;(E,Z,Z,Z)-12-hydroxy-5,8,10,14-Eicosatetraenoate; (E,Z,Z,Z)-12-hydroxy-5,8,10,14-Eicosatetraenoic acid; 12-HETE; 12-Hydroxy-5,8,10,14-eicosatetraenoate; 12-Hydroxy-5,8,10,14-eicosatetraenoic acid; 12-Hydroxy-5E,8Z,10Z,14Z-eicosatetraenoate; 12-Hydroxy-5E,8Z,10Z,14Z-eicosatetraenoic acid; 12-Hydroxyeicosatetraenoate; 12-Hydroxyeicosatetraenoic acid;HMDB0062287;12S-hydroxy-5E,8Z…	InChI=1S/C20H32O3/c1-2-3-4-5-10-13-16-19(21)17-14-11-8-6-7-9-12-15-18-20(22)23/h7-11,13-14,17,19,21H,2-6,12,15-16,18H2,1H3,(H,22,23)	Cerebral vasospasm|Peroxisomal biogenesis defect|Cerebral Vasospasm	3
HMDB0001170;Lathosterol;(3beta)-Cholest-7-en-3-ol; (3beta,5alpha)-Cholest-7-en-3-ol; (3beta,alpha)-Cholest-7-en-3-ol; (7)-Cholestenol; 3b-Hydroxy-5-cholestene; 3beta-Hydroxy-5alpha-cholest-7-ene; 5-a-Cholest-7-en-3-beta-ol; 5-alpha-Cholest-7-en-3-beta-ol; 5alpha-cholest-7-en-3beta-ol; 7-Cholesten-3-beta-ol; 7-Cholestenol; 7-Cholesterol; Cholest-7-en-3-ol; Cholest-7-en-3beta-ol; Cholest-7-en-ol; C…	InChI=1S/C27H46O/c1-18(2)7-6-8-19(3)23-11-12-24-22-10-9-20-17-21(28)13-15-26(20,4)25(22)14-16-27(23,24)5/h10,18-21,23-25,28H,6-9,11-17H2,1-5H3	Cerebrotendinous xanthomatosis|Cirrhosis|Cerebrotendinous xanthomatosis (CTX)	3
HMDB0003474;3,5-Diiodo-L-tyrosine;3,5-Diiodotyrocine; 3,5-Iodo-L-tyrosine; 3,5-L-Diiodotyrosine; 4-Hydroxy-3,5-diiodophenylalanine; L-3,5-DiioDOTyrosine; L-Diiodotyrosine	InChI=1S/C9H9I2NO3/c10-5-1-4(2-6(11)8(5)13)3-7(12)9(14)15/h1-2,7,13H,3,12H2,(H,14,15)	Chronic kidney disease|Hyperthyroidism|Hyperthyroidism	3
HMDB0001842;Guanidine;(4-Aminobutyl) guanidine; Aminoformamidine; Aminomethanamidine; Carbamamidine; Carbamidine; Guanidin; Imidourea; Iminourea	InChI=1S/CH5N3/c2-1(3)4/h(H5,2,3,4)	Chronic renal failure|Cirrhosis|Chronic renal failure	3
HMDB0003157;Guanidinosuccinic acid;Guanidinosuccinate; L-N-Amidinoaspartic acid; N-(Aminoiminomethyl)-L-aspartic acid; N-Amidino-L-aspartate; N-Amidino-L-aspartic acid; N-Carbamimidoyl-L-aspartic acid	InChI=1S/C5H9N3O4/c6-5(7)8-2(4(11)12)1-3(9)10/h2H,1H2,(H,9,10)(H,11,12)(H4,6,7,8)	Chronic renal failure|Cirrhosis|Cirrhosis	3
HMDB0000128;Guanidoacetic acid;(carboxymethyl)-Guanidine; 2-[[Amino(imino)methyl]amino]acetate; 2-[[Amino(imino)methyl]amino]acetic acid; a-Guanidinoacetate; a-Guanidinoacetic acid; alpha-Guanidinoacetate; alpha-Guanidinoacetic acid; b-Guanidinoacetate; b-Guanidinoacetic acid; beta-Guanidinoacetate; beta-Guanidinoacetic acid; Betacyamine; Betasyamine; Glycocyamine; Guanidineacetate; Guanidineacet…	InChI=1S/C3H7N3O2/c4-3(5)6-1-2(7)8/h1H2,(H,7,8)(H4,4,5,6)	Chronic renal failure|Schizophrenia|Chronic renal failure	3
HMDB0000670;Homo-L-arginine;Homo-L-arginine; Homoarginine; L-Homoarginine; N6-(Aminoiminomethyl)-L-lysine; N6-amidino-L-Lysine; N6-amidino-Lysine	InChI=1S/C7H16N4O2/c8-5(6(12)13)3-1-2-4-11-7(9)10/h5H,1-4,8H2,(H,12,13)(H4,9,10,11)	Cirrhosis|Hyperargininemia|Cirrhosis	3
HMDB0000653;Cholesterol sulfate;5-Cholesten-3b-yl sulfate; 5-Cholesten-3b-yl sulphate; Cholest-5-en-3b-ol sulfate; Cholest-5-en-3b-ol sulphate; Cholesterol 3-sulfate; Cholesterol 3-sulphate; Cholesterol hydrogen sulfate; Cholesterol hydrogen sulphate; Cholesterol sulfate; Cholesterol sulphate; Cholesteryl sulfate; Cholesteryl sulphate	InChI=1S/C27H46O4S/c1-18(2)7-6-8-19(3)23-11-12-24-22-10-9-20-17-21(31-32(28,29)30)13-15-26(20,4)25(22)14-16-27(23,24)5/h9,18-19,21-25H,6-8,10-17H2,1-5H3,(H,28,29,30)	Cirrhosis|Hypercholesterolemia|Cirrhosis	3
HMDB0004825;p-Octopamine;(RS)-Octopamine; 1-(p-Hydroxyphenyl)-2-aminoethanol; 2-Amino-1-(4-hydroxyphenyl)ethanol; 4-Hydroxyphenethanolamine; 4-[2-Amino-1-hydroxyethyl]phenol; Analet; DL-Octopamine; ND 50; Norden; Norphen; Norsympathol; Norsympatol; Norsynephrine; Norton; Octopamine; p-Hydroxyphenylethanolamine; Racemic octopamine	InChI=1S/C8H11NO2/c9-5-8(11)6-1-3-7(10)4-2-6/h1-4,8,10-11H,5,9H2	Cirrhosis|Hypertension|Hypertension	3
HMDB0003227;Methanethiol;CH3SH; Mercaptan methylique; Mercaptomethane; Methanethiol; Methanethiole; Methanthiol; Methvtiolo; Methyl mercaptan; Methyl sulfhydrate; Methyl thioalcohol; Methylmercaptaan; Metilmercaptano; Thiomethane; Thiomethanol	InChI=1S/CH4S/c1-2/h2H,1H3	Cirrhosis|Liver disease|Cirrhosis	3
HMDB0001881;Propylene glycol;(RS)-1,2-Propanediol; 1,2-(RS)-Propanediol; 1,2-Dihydroxypropane; 1,2-Propanediol; 1,2-Propylene glycol; 1,2-Propylenglykol; 2,3-Propanediol; 2-Hydroxypropanol; a-Propylene glycol; Aliphatic alcohol; alpha-Propylene glycol; Chilisa FE; DL-1,2-Propanediol; Dl-Propylene glycol; Dowfrost; Glycol; Ilexan P; Inhibited 1,2-propylene glycol; Isopropylene glycol; Methyl glyco…	InChI=1S/C3H8O2/c1-3(5)2-4/h3-5H,2H2,1H3	Cirrhosis|Lung Cancer|Down syndrome pregnancy	3
HMDB0001496;7a-Hydroxycholesterol;7 alpha-Hydroxycholesterol; 7-a-Hydroxycholesterol; 7-alpha-Hydroxycholesterol; 7alpha-Hydroxycholesterol; Cholest-5-ene-3beta,7alpha-diol;HMDB0006119;7b-Hydroxycholesterol;(3beta,7beta)-cholest-5-ene-3,7-diol; 5-Cholestene-3beta,7beta-diol; 7-Hydroxycholesterol; 7beta-hydroxycholesterol; Cholest-5-ene-3beta,7beta-diol;HMDB0059592;Cholest-5-ene-3-beta,7-alpha-dio…	InChI=1S/C27H46O2/c1-17(2)7-6-8-18(3)21-9-10-22-25-23(12-14-27(21,22)5)26(4)13-11-20(28)15-19(26)16-24(25)29/h16-18,20-25,28-29H,6-15H2,1-5H3	Cirrhosis|Multiple sclerosis|Cirrhosis	3
HMDB0001452;Thromboxane A2;(1S-(1alpha,3alpha,3R*),4beta(Z),5alpha)-7-(3-(3-hydroxy-1-octenyl)-2,6-dioxabicyclo(3.1.1)hept-4-yl)-5-Heptenoate; (1S-(1alpha,3alpha,3R*),4beta(Z),5alpha)-7-(3-(3-hydroxy-1-octenyl)-2,6-dioxabicyclo(3.1.1)hept-4-yl)-5-Heptenoic acid; (5Z)-7-[(1S,3R,4S,5S)-3-[(1E,3S)-3-hydroxy-1-octenyl]-2,6-dioxabicyclo[3.1.1]hept-4-yl]-5-Heptenoate; (5Z)-7-[(1S,3R,4S,5S)-3-[(1E,3S)-3…	InChI=1S/C20H32O5/c1-2-3-6-9-15(21)12-13-17-16(18-14-20(24-17)25-18)10-7-4-5-8-11-19(22)23/h4,7,12-13,15-18,20-21H,2-3,5-6,8-11,14H2,1H3,(H,22,23)	Coronary heart disease|Hepatocellular carcinoma|Coronary heart disease	3
HMDB0004207;Glutamyllysine;Glutamyllysine; L-alpha-Glutamyl-L-Lysine; N2-a-glutamyl-lysine; N2-alpha-glutamyl-lysine; N2-L-a-glutamyl-Lysine; N2-L-a-Glutamyllysine; N2-L-alpha-glutamyl-Lysine; N2-L-alpha-Glutamyllysine	InChI=1S/C11H21N3O5/c12-6-2-1-3-8(11(18)19)14-10(17)7(13)4-5-9(15)16/h7-8H,1-6,12-13H2,(H,14,17)(H,15,16)(H,18,19)	Dementia|Huntington's disease|Dementia - unspecified cause	3
HMDB0002802;Cortisone;Andreson; Anusol HC; Balneol-Hc; beta-Hc; Colocort; Compound E; Corlin; Cortadren; Cortandren; Cortef; Cortef Acetate; Cortisal; Cortisate; Cortison; Cortisone Acetate; Cortistal; Cortivite; Cortogen; Cortone; Cortril; Dermacort; Dricort; Flexicort; Florinef; Fludrocortisone Acetate; Glycort; Hemsol-Hc; Hi-Cor; Incortin; Kendall'S compound; Kendall'S Compound E; Locoid; Loco…	InChI=1S/C21H28O5/c1-19-7-5-13(23)9-12(19)3-4-14-15-6-8-21(26,17(25)11-22)20(15,2)10-16(24)18(14)19/h9,14-15,18,22,26H,3-8,10-11H2,1-2H3	Depersonalization disorder|Rheumatoid arthritis|ovarian cancer	3
HMDB0000023;(S)-3-Hydroxyisobutyric acid;(S)-3-Hydroxyisobutyric acid; 2-Methyl-L-(+)-Hydracrylate; 2-Methyl-L-(+)-Hydracrylic acid; 3-Hydroxy(iso)butyric acid; 3-Hydroxy-2-methyl-(S)-Propanoate; 3-Hydroxy-2-methyl-(S)-Propanoic acid; 3-Hydroxy-2-methylpropanoate; 3-Hydroxy-2-methylpropanoic acid; 3-Hydroxy-isobutyrate; 3-Hydroxyisobutyrate; 3-Hydroxyisobutyric acid;HMDB0000336;(R)-3-Hydroxyisobu…	InChI=1S/C4H8O3/c1-3(2-5)4(6)7/h3,5H,2H2,1H3,(H,6,7)	Diabetes mellitus type 2|3-Hydroxyisobutyric aciduria|Diabetes	3
HMDB0004814;4-Heptanone;4-Oxoheptane; Butyrone; Di-N-Propyl ketone; Dipropyl ketone; Propyl ketone	InChI=1S/C7H14O/c1-3-5-7(8)6-4-2/h3-6H2,1-2H3	Diabetes mellitus type 2|Kidney disease|Kidney disease	3
HMDB0000076;Dihydrouracil;5,6-Dihydro-2,4(1H,3H)-pyrimidinedione; 5,6-Dihydro-2,4-dihydroxypyrimidine; 5,6-Dihydrouracil; Dihydro-2,4(1H,3H)-pyrimidinedione; Dihydro-pyrimidine-2,4-dione; Dihydrouracil; Dihydrouracile; Hydrouracil	InChI=1S/C4H6N2O2/c7-3-1-2-5-4(8)6-3/h1-2H2,(H2,5,6,7,8)	Dihydropyrimidine dehydrogenase deficiency|Hypertension|Dihydropyrimidine dehydrogenase (DPD) deficiency	3
HMDB0000262;Thymine;2,4-Dihydroxy-5-methylpyrimidine; 4-Hydroxy-5-methylpyrimidin-2(1H)-one; 5-Methyl-1,2,3,4-tetrahydropyrimidine-2,4-dione; 5-Methyl-2,4(1H,3H)-pyrimidinedione; 5-Methyl-2,4-dihydroxypyrimidine; 5-Methylpyrimidine-2,4-dione; 5-Methyluracil; Thymine	InChI=1S/C5H6N2O2/c1-3-2-6-5(9)7-4(3)8/h2H,1H3,(H2,6,7,8,9)	Dihydropyrimidine dehydrogenase deficiency|Thymidine treatment|Solid tumors	3
HMDB0002200;Leukotriene E4;20-Hydroxy-leukotriene E4; 20-OH-Leukotriene E4; LTE4; [5S-[5R*,6S*(S*),7E,9E,11Z,14Z]]- 6-[(2-amino-2-carboxyethyl)thio]-5-hydroxy-7,9,11,14-Eicosatetraenoate; [5S-[5R*,6S*(S*),7E,9E,11Z,14Z]]- 6-[(2-amino-2-carboxyethyl)thio]-5-hydroxy-7,9,11,14-Eicosatetraenoic acid;HMDB0062286;11-trans-LTE4;11-trans-Leukotriene e4; 11t-LTE4; 5S-Hydroxy-6R-(S-cysteinyl)-7E,9E,11E,14Z…	InChI=1S/C23H37NO5S/c1-2-3-4-5-6-7-8-9-10-11-12-13-16-21(30-18-19(24)23(28)29)20(25)15-14-17-22(26)27/h6-7,9-13,16,19-21,25H,2-5,8,14-15,17-18,24H2,1H3,(H,26,27)(H,28,29)	Eczema|Sjgren-Larsson syndrome|Eczema	3
HMDB0001999;Eicosapentaenoic acid;(5Z,8Z,11Z,14Z,17Z)-Eicosapentaenoate; (5Z,8Z,11Z,14Z,17Z)-Eicosapentaenoic acid; 5,8,11,14,17-Eicosapentaenoate; 5,8,11,14,17-Eicosapentaenoic acid; 5,8,11,14,17-Icosapentaenoate; 5,8,11,14,17-Icosapentaenoic acid; 5Z,8Z,11Z,14Z,17Z-Eicosapentaenoate; 5Z,8Z,11Z,14Z,17Z-Eicosapentaenoic acid; All-cis-icosapentaenoate; All-cis-icosapentaenoic acid; cis-5,8,11,14,1…	InChI=1S/C20H30O2/c1-2-3-4-5-6-7-8-9-10-11-12-13-14-15-16-17-18-19-20(21)22/h3-4,6-7,9-10,12-13,15-16H,2,5,8,11,14,17-19H2,1H3,(H,21,22)	Essential hypertension|Hypertension|Hypertension	3
HMDB0000707;4-Hydroxyphenylpyruvic acid;(p-hydroxyphenyl)-Pyruvate; (p-hydroxyphenyl)-Pyruvic acid; (p-Hydroxyphenyl)pyruvate; (p-Hydroxyphenyl)pyruvic acid; 3-(4-Hydroxyphenyl)-2-oxo-propanoate; 3-(4-Hydroxyphenyl)-2-oxo-propanoic acid; 3-(4-Hydroxyphenyl)-2-oxopropionate; 3-(4-Hydroxyphenyl)-2-oxopropionic acid; 3-(4-Hydroxyphenyl)pyruvate; 3-(4-Hydroxyphenyl)pyruvic acid; 3-(p-Hydroxyphenyl)-2…	InChI=1S/C9H8O4/c10-7-3-1-6(2-4-7)5-8(11)9(12)13/h1-4,10H,5H2,(H,12,13)	Hawkinsinuria|Phenylketonuria|Cardiosvacular risk	3
HMDB0000881;Xanthurenic acid;4,8-Dihydroxy-2-quinolinecarboxylate; 4,8-Dihydroxy-2-quinolinecarboxylic acid; 4,8-Dihydroxy-Quinaldate; 4,8-Dihydroxy-Quinaldic acid; 4,8-Dihydroxyquinaldate; 4,8-Dihydroxyquinaldic acid; 4,8-Dihydroxyquinaldinate; 4,8-Dihydroxyquinaldinic acid; 4,8-Dihydroxyquinoline-2-carboxylate; 4,8-Dihydroxyquinoline-2-carboxylic acid; 4-Oxoxanthurenic acid; 8-Hydroxykynurenate…	InChI=1S/C10H7NO4/c12-7-3-1-2-5-8(13)4-6(10(14)15)11-9(5)7/h1-4,12H,(H,11,13)(H,14,15)	Hemodialysis|Kynureninase deficiency|Hemodialysis	3
HMDB0000676;L-Homocystine;4,4'-Dithiobis(2-aminobutyric acid); 4,4'-Dithiobis-2-amino-L-Butyrate; 4,4'-Dithiobis-2-amino-L-Butyric acid; L-Homocystine; [S-(R*,R*)]-4,4'-dithiobis-2-amino-Butanoate; [S-(R*,R*)]-4,4'-dithiobis-2-amino-Butanoic acid	InChI=1S/C8H16N2O4S2/c9-5(7(11)12)1-3-15-16-4-2-6(10)8(13)14/h5-6H,1-4,9-10H2,(H,11,12)(H,13,14)	Homocystinuria|Homocystinuria due to defect of N(5,10)-methylene THF deficiency|Homocystinuria	3
HMDB0000056;beta-Alanine;2-Carboxyethylamine; 3-Amino-Propanoate; 3-Amino-Propanoic acid; 3-Aminopropanoate; 3-Aminopropanoic acid; 3-Aminopropionate; 3-Aminopropionic acid; Abufene; B-Alanine; b-Aminopropanoate; b-Aminopropanoic acid; b-Aminopropionate; b-Aminopropionic acid; beta Alanine; beta-Alanine; beta-Aminopropanoate; beta-Aminopropanoic acid; beta-Aminopropionate; beta-Aminopropionic aci…	InChI=1S/C3H7NO2/c4-2-1-3(5)6/h1-2,4H2,(H,5,6)	Hyper beta-alaninemia|Gaba-transaminase deficiency|Dihydropyrimidine dehydrogenase (DPD) deficiency	3
HMDB0003598;Retinyl ester;All-trans-Retinyl ester	InChI=1S/C20H30O2/c1-15(8-6-9-16(2)14-19(21)22)11-12-18-17(3)10-7-13-20(18,4)5/h6,8-9,11-12,14,17-18H,7,10,13H2,1-5H3,(H,21,22)	Idiopathic intracranial hypertension|Osteoporosis|Osteoporosis	3
HMDB0013128;Valerylcarnitine;Pentanoylcarnitine; Valeryl-L-carnitine	InChI=1S/C12H23NO4/c1-5-6-7-12(16)17-10(8-11(14)15)9-13(2,3)4/h10H,5-9H2,1-4H3	Isovaleric acidemia|Short/branched chain acyl-CoA dehydrogenase deficiency|Isovaleric acidemia	3
HMDB0000209;Phenylacetic acid;2-Phenylacetate; 2-Phenylacetic acid; 2-Phenylethanoate; 2-Phenylethanoic acid; a-Toluate; a-Toluic acid; alpha-Toluate; alpha-Toluic acid; Benzeneacetate; Benzeneacetic acid; Benzylformate; Benzylformic acid; Omega-Phenylacetate; Omega-Phenylacetic acid; Phenylacetate; Phenylacetic acid; Phenylethanoate; Phenylethanoic acid; w-Phenylacetate; w-Phenylacetic acid	InChI=1S/C8H8O2/c9-8(10)6-7-4-2-1-3-5-7/h1-5H,6H2,(H,9,10)	Kidney disease|Phenylketonuria|Kidney disease	3
HMDB0003333;8-Hydroxy-deoxyguanosine;7,8-Dihydro-8-oxo-2'-deoxyguanosine; 7,8-Dihydro-8-oxodeoxyguanosine; 8-Hydroxy-2'-deoxyguanosine; 8-Hydroxy-2'deoxyguanosine; 8-Hydroxy-2-deoxyguanosine; 8-Hydroxydeoxy-guanosine; 8-Hydroxydeoxyguanine; 8-Hydroxydeoxyguanosine; 8-OHdG; 8-Oxo-7,8-dihydro-2'-deoxyguanosine; 8-Oxo-7,8-dihydrodeoxyguanosine; 8-Oxo-dG; 8-Oxodg; Oh8dG	InChI=1S/C10H13N5O5/c11-9-13-7-6(8(18)14-9)12-10(19)15(7)5-1-3(17)4(2-16)20-5/h3-5,16-17H,1-2H2,(H,12,19)(H3,11,13,14,18)	Kidney disease|Smoking|Kidney disease	3
HMDB0000699;1-Methylnicotinamide;1-Methyl-3-carbamoylpyridinium; 1-Methyl-3-carbamoylpyridinium cation; 1-Methylnicotinamide; 3-Amido-N-methylpyridinium: 1-methyl-3-Pyridinecarboxamide; 3-Carbamoyl-1-methyl-Pyridinium; I-Methyl nicotinamide; N'-Methylnicotinamide; N'Methylnicotinamide; N-1-Methylnicotinamide; N-Methyl-3-carbamidopyridinium; N-Methyl-3-carbamoylpyridinium ion; N1-Methylnicotinamid…	InChI=1S/C7H8N2O/c1-9-4-2-3-6(5-9)7(8)10/h2-5H,1H3,(H-,8,10)	Lung Cancer|Pellagra|Cirrhosis	3
HMDB0000149;Ethanolamine;1-Amino-2-hydroxyethane; 2-Amino-1-ethanol; 2-Aminoethanol; 2-Aminoethyl alcohol; 2-Ethanolamine; 2-Hydroxyethanamine; 2-Hydroxyethylamine; Aethanolamin; Aminoethanol; b-Aminoethanol; b-Aminoethyl alcohol; b-Ethanolamine; b-Hydroxyethylamine; beta-Aminoethanol; beta-Aminoethyl alcohol; beta-Ethanolamine; beta-Hydroxyethylamine; Colamine; Envision Conditioner PDD 9020; eta…	InChI=1S/C2H7NO/c3-1-2-4/h4H,1-3H2	Maple syrup urine disease|Propionic acidemia|Colorectal Cancer	3
HMDB0000953;Suberylglycine;Suberylglycin; Suberylglycine	InChI=1S/C10H17NO5/c12-8(11-7-10(15)16)5-3-1-2-4-6-9(13)14/h1-7H2,(H,11,12)(H,13,14)(H,15,16)	Medium Chain Acyl-CoA Dehydrogenase Deficiency|Propionic acidemia|Medium Chain Acyl-CoA Dehydrogenase Deficiency	3
HMDB0003192;5-Aminoimidazole-4-carboxamide;4-Amino-5-Imidazolecarboxamide; 4-Aminoimidazole-5-carboxamide; 4-Carbamoyl-5-aminoimidazole; 4-Carboxamido-5-aminoimidazole; 5-Amino-1H-Imidazole-4-carboxamide; 5-Amino-4-imidazolecarboxamide; 5-Amino-Imidazole-4-carboxamide; 5-Aminoimidazol-4-carboxamide; 5-Aminoimidazole-4-carboxamide ribotide; AIC; AICA; AICAR; Colahepat	InChI=1S/C4H6N4O/c5-3-2(4(6)9)7-1-8-3/h1H,5H2,(H2,6,9)(H,7,8)	Melanoma|Sarcoma|Malignant melanoma or sarcoma	3
HMDB0001904;3-Nitrotyrosine;3-Nitrotyrosine; 5-Nitrotyrosine; m-Nitrotyrosine	InChI=1S/C9H10N2O5/c10-6(9(13)14)3-5-1-2-8(12)7(4-5)11(15)16/h1-2,4,6,12H,3,10H2,(H,13,14)	Meningitis|Oxidative stress|Oxidative and nitrosative stress	3
HMDB0000034;Adenine;1,6-Dihydro-6-iminopurine; 1H-Purin-6-amine; 1H-Purine-6-amine; 3,6-Dihydro-6-iminopurine; 6-Amino-1H-purine; 6-Amino-3H-purine; 6-Amino-7H-purine; 6-Amino-9H-purine; 6-Amino-Purine; 6-Aminopurine; 9H-Purin-6-amine; 9H-Purin-6-yl-amin; 9H-Purin-6-ylamine; 9H-Purine-6-amine; Ade; Adenin; Adenine; Adeninimine; Vitamin B4	InChI=1S/C5H5N5/c6-4-3-5(9-1-7-3)10-2-8-4/h1-2H,(H3,6,7,8,9,10)	Meningitis|Tuberculous meningitis|Solid tumors	3
HMDB0000145;Estrone;(+)-Estrone; 1,3,5(10)-Estratrien-3-ol-17-one; 3-Hydroxy-17-keto-estra-1,3,5-triene; 3-Hydroxyestra-1,3,5(10)-trien-17-one; 3-Hydroxyestra-1,3,5(10)-triene-17-one; 3-Hydroxyoestra-1,3,5(10)-trien-17-one; D1,3,5(10)-Estratrien-3-ol-17-one	InChI=1S/C18H22O2/c1-18-9-8-14-13-5-3-12(19)10-11(13)2-4-15(14)16(18)6-7-17(18)20/h3,5,10,14-16,19H,2,4,6-9H2,1H3	Menstrual cycle|Aromatase deficiency|Severe coronary artery disease	3
HMDB0004085;Tuberculostearic acid;10-Methyl-octadecanoate; 10-Methyl-octadecanoic acid; 10-Methylstearic acid; L-(+)-Tuberculostearic acid; Tuberculostearic acid	InChI=1S/C19H38O2/c1-3-4-5-6-9-12-15-18(2)16-13-10-7-8-11-14-17-19(20)21/h18H,3-17H2,1-2H3,(H,20,21)	Mycobacterium tuberculosis|Tuberculous meningitis|Mycobacterium tuberculosis	3
HMDB0000600;Galactosylhydroxylysine;5-(beta-D-Galactopyranosyloxy)-L-Lysine; 5-(beta-delta-Galactopyranosyloxy)-L-Lysine; 5-O-beta-D-Galactopyranosylhydroxy-L-lysine; 5-O-beta-delta-Galactopyranosylhydroxy-L-lysine; beta-1-Galactosyl-O-hydroxylysine; Galactopyranosylhydroxy-L-lysine; Galactosyl-delta-hydroxylysine; Galactosylhydroxylysine; Hydroxylysine-galactose; L-5-(beta-D-Galactopyranosyloxy)…	InChI=1S/C12H24N2O8/c13-4-2-1-3-6(12(19)20)14(21)11-10(18)9(17)8(16)7(5-15)22-11/h6-11,15-18,21H,1-5,13H2,(H,19,20)	Osteoporosis|Paget's disease|Paget's disease (osteitis deformans)	3
HMDB0000002;1,3-Diaminopropane;1,3-Diamino-N-propane; 1,3-Propanediamine; 1,3-Propylenediamine; 1,3-Trimethylenediamine; 3-Aminopropylamine; a,w-Propanediamine; Propane-1,3-diamine; Trimethylenediamine	InChI=1S/C3H10N2/c4-2-1-3-5/h1-5H2	Perillyl alcohol administration for cancer treatment|Leukemia|Breast cancer	3
HMDB0004586;Perillic acid;Perillate	InChI=1S/C10H14O2/c1-7(2)8-3-5-9(6-4-8)10(11)12/h5,8H,1,3-4,6H2,2H3,(H,11,12)	Perillyl alcohol administration for cancer treatment|Schizophrenia|Schizophrenia	3
HMDB0001276;N1-Acetylspermidine;1-N-Acetylspermidine; An N-acetylspermidine; N(1)-Acetylspermidine; N-(3-((4-Aminobutyl)amino)propyl)-Acetamide; N-(3-((4-Aminobutyl)amino)propyl)acetamide; N-Acetylspermidine; N1-Acetylspermidine	InChI=1S/C9H21N3O/c1-9(13)12-8-4-7-11-6-3-2-5-10/h11H,2-8,10H2,1H3,(H,12,13)	Perillyl alcohol administration for cancer treatment|Thyroid cancer |Breast cancer	3
HMDB0002189;N8-Acetylspermidine;N-[4-[(3-Aminopropyl)amino]butyl]-Acetamide; N8-Acetylspermidine;HMDB0060288;N(8)-Acetylspermidinium;?	InChI=1S/C9H21N3O/c1-9(13)12-8-3-2-6-11-7-4-5-10/h11H,2-8,10H2,1H3,(H,12,13)	Perillyl alcohol administration for cancer treatment|Thyroid cancer |Breast cancer	3
HMDB0000205;Phenylpyruvic acid;2-Hydroxy-3-phenyl-2-propenoic acid, 9CI; 2-Oxo-3-phenylpropanoate; 2-Oxo-3-phenylpropanoic acid; 2-Oxo-3-phenylpropanoic acid (Mixture oxo and keto); 3-Phenyl-2-oxopropanoate; 3-Phenyl-2-oxopropanoic acid; 3-Phenylpyruvate; 3-Phenylpyruvic acid; a-Hydroxycinnamic acid; a-Oxobenzenepropanoic acid, 9CI; alpha-Ketohydrocinnamate; alpha-Ketohydrocinnamic acid; b-Phenyl…	InChI=1S/C9H8O3/c10-8(9(11)12)6-7-4-2-1-3-5-7/h1-5H,6H2,(H,11,12)	Phenylketonuria|Primary biliary cirrhosis|Phenylketonuria	3
HMDB0000730;Isobutyrylglycine;?	InChI=1S/C6H11NO3/c1-4(2)6(10)7-3-5(8)9/h4H,3H2,1-2H3,(H,7,10)(H,8,9)	Propionic acidemia|Ethylmalonic encephalopathy|Propionic acidemia	3
HMDB0001855;5-Hydroxytryptophol;5-HTOL; 5-Hydroxy-1H-indole-3-ethanol; 5-Hydroxy-1H-Indole-3-ethanol(9CI); 5-Hydroxy-3-indole; 5-Hydroxy-3-indoleacetic acid; 5-Hydroxy-indole-acetic acid; 5-Hydroxyindoacetic acid; 5-Hydroxyindol; 5-Hydroxyindolacetate; 5-Hydroxyindolacetic acid; 5-Hydroxyindole-3-ethanol; 5-Hydroxyindole-acetic acid; 5-Hydroxytryptophol; Hydroxyindoleacetic acid; Hydroxytryptophol	InChI=1S/C10H11NO2/c12-4-3-7-6-11-10-2-1-8(13)5-9(7)10/h1-2,5-6,11-13H,3-4H2	Schizophrenia|Leukemia|Schizophrenia	3
HMDB0000462;Allantoin;(S)-allantoin; 2,5-Dioxo-4-imidazolidinyl-urea; 4-Ureido-2,5-Imidazolidinedione; 5-Ureido-Hydantoin; 5-Ureidohydantoin; 5-Ureidohydrantoin; Alantan; Allantoin; Allantol; Alloxantin; AVC/Dienestrolcream; Cordianine; D00121; Fancol TOIN; Glyoxyldiureid; Glyoxyldiureide; Glyoxylic diureide; N-(2,5-Dioxo-4-imidazolidinyl)urea; Psoralon; Sebical; Septalan	InChI=1S/C4H6N4O3/c5-3(10)6-1-2(9)8-4(11)7-1/h1H,(H3,5,6,10)(H2,7,8,9,11)	Schizophrenia|Meningitis|Chronic Renal Failure	3
HMDB0000008;2-Hydroxybutyric acid;(RS)-2-Hydroxybutyrate; (RS)-2-Hydroxybutyric acid; 2-Hydroxy-Butanoate; 2-Hydroxy-Butanoic acid; 2-Hydroxy-DL-Butyrate; 2-Hydroxy-DL-Butyric acid; 2-Hydroxy-N-butyrate; 2-Hydroxy-N-butyric acid; 2-Hydroxybutanoate; 2-Hydroxybutanoic acid; 2-Hydroxybutyrate; a-Hydroxy-N-butyrate; a-Hydroxy-N-butyric acid; a-Hydroxybutanoate; a-Hydroxybutanoic acid; a-Hydroxybutyr…	InChI=1S/C4H8O3/c1-2-3(5)4(6)7/h3,5H,2H2,1H3,(H,6,7)	Schizophrenia|Pyruvate dehydrogenase deficiency|Pregnancy with fetuses with trisomy 18	3
HMDB0000469;5-Hydroxymethyluracil;5-(Hydroxymethyl)-1,3-dihydropyrimidine-2,4-dione; 5-(Hydroxymethyl)-2,4(1H,3H)-pyrimidinedione; 5-(Hydroxymethyl)uracil; 5-Hydroxymethyluracil; a-Hydroxythymine; alpha-Hydroxythymine	InChI=1S/C5H6N2O3/c8-2-3-1-6-5(10)7-4(3)9/h1,8H,2H2,(H2,6,7,9,10)	Smoking|Thymidine treatment|Solid tumors	3
HMDB0000710;4-Hydroxybutyric acid;4-Hydroxy-Butanoate; 4-Hydroxy-Butanoic acid; 4-Hydroxy-butyric acid; 4-Hydroxybutanoate; 4-Hydroxybutanoic acid; 4-Hydroxybutyrate; 4-Hydroxybutyrate sodium; 4-Hydroxybutyric acid; 4-Hydroxybutyric acid monosodium salt; gamma-Hydroxy butyrate; gamma-Hydroxy sodium butyrate; gamma-Hydroxybutyrate sodium; gamma-Hydroxybutyric acid; Hydroxybutyric acid; Monosodium …	InChI=1S/C4H8O3/c5-3-1-2-4(6)7/h5H,1-3H2,(H,6,7)	Succinic semialdehyde dehydrogenase deficiency|Glutaric aciduria II|Succinic semialdehyde dehydrogenase deficiency	3
HMDB0000731;Cysteine-S-sulfate;Alaninethiosulfuric acid; Cysteine-S-sulfate; Cysteine-S-sulfonate; Cysteine-S-sulphate; Cysteinyl-S-sulfonate; Cysteinyl-S-sulfonic acid; L-Cysteine hydrogen sulfate (ester); L-Cysteine hydrogen sulphate (ester); L-Cysteine S-sulfate; L-Cysteine S-sulphate; L-Cysteine-S-sulfonate; L-Cysteinesulfonic acid; S-Cysteinesulfonic acid; S-Sulfo-L-cysteine; S-Sulfocysteine…	InChI=1S/C3H7NO5S2/c4-2(3(5)6)1-10-11(7,8)9/h2H,1,4H2,(H,5,6)(H,7,8,9)	Sulfite oxidase deficiency, ISOLATED|Molybdenum cofactor deficiency|Sulfite oxidase deficiency	3
HMDB0000755;Hydroxyphenyllactic acid;(RS)-3-(4-Hydroxyphenyl)lactate; (RS)-3-(4-Hydroxyphenyl)lactic acid; 2-Hydroxy-3-(4-hydroxyphenyl)propanoate; 2-Hydroxy-3-(4-hydroxyphenyl)propanoic acid; 2-Hydroxy-3-(p-hydroxyphenyl)propionate; 2-Hydroxy-3-(p-hydroxyphenyl)propionic acid; 3-(4-Hydroxyphenyl)-DL-lactate; 3-(4-Hydroxyphenyl)-DL-lactic acid; 3-(4-Hydroxyphenyl)lactate; 3-(4-Hydroxyphenyl)lacti…	InChI=1S/C9H10O4/c10-7-3-1-6(2-4-7)5-8(11)9(12)13/h1-4,8,10-11H,5H2,(H,12,13)	Supradiaphragmatic malignancy|Phenylketonuria|Morphine treatment	3
HMDB0002322;Cadaverine;1,5-Diaminopentane; 1,5-Diaminopentane dihydrochloride; 1,5-Pentamethylenediamine; 1,5-Pentanediamine; Cadaverin; Cadaverine dihydrochloride; Pentamethylenediamine; Pentamethylenediamine dihydrochloride; Pentane-1,5-diamine	InChI=1S/C5H14N2/c6-4-2-1-3-5-7/h1-7H2	Thyroid cancer |Kidney disease|Kidney disease	3
HMDB0000119;Glyoxylic acid;a-Ketoacetate; a-Ketoacetic acid; alpha-Ketoacetate; alpha-Ketoacetic acid; Formylformate; Formylformic acid; Glyoxalate; Glyoxalic acid; Glyoxylate; Glyoxylic acid; Oxalaldehydate; Oxalaldehydic acid; Oxoacetate; Oxoacetic acid; Oxoethanoate; Oxoethanoic acid	InChI=1S/C2H2O3/c3-1-2(4)5/h1H,(H,4,5)	Transurethral resection of the prostate|Primary hyperoxaluria I|Transurethral prostatectomy syndrome	3
HMDB0000906;Trimethylamine;Dimethylmethaneamine; N,N-Dimethyl-Methanamine; N-Trimethylamine; TMA; Trimethylamine anhydrous; Trimethylamine aqueous solution	InChI=1S/C3H9N/c1-4(2)3/h1-3H3	Trimethylaminuria|Kidney disease|uremia	3
HMDB0000413;3-Hydroxydodecanedioic acid;3-Hydroxydodecanedioate; 3-Hydroxydodecanedioic acid	InChI=1S/C12H22O5/c13-10(9-12(16)17)7-5-3-1-2-4-6-8-11(14)15/h10,13H,1-9H2,(H,14,15)(H,16,17)	3-Hydroxydicarboxylic aciduria|ovarian cancer	2
HMDB0001149;5-Aminolevulinic acid;5-Amino-4-oxo-Pentanoate; 5-Amino-4-oxo-Pentanoic acid; 5-Amino-4-oxopentanoate; 5-Amino-4-oxopentanoic acid; 5-Amino-4-oxovalerate; 5-Amino-4-oxovaleric acid; 5-Amino-Levulinate; 5-Amino-Levulinic acid; 5-Aminolaevulinate; 5-Aminolaevulinic acid; 5-Aminolevulinate; Aladerm; Amino-levulinic acid; Aminolevulinate; Aminolevulinic acid; delta-Aminolevulinate; delta-…	InChI=1S/C5H9NO3/c6-3-4(7)1-2-5(8)9/h1-3,6H2,(H,8,9)	Acute intermittent porphyria|Eosinophilic esophagitis	2
HMDB0011620;Arsenite;AArsenite (AsO33-); Arsenic (III) oxide; Arsenic (III) trioxide; Arsenic sesquioxide; Arsenic trioxide; Arsenite(3-); Arsenous acid anhydride; Arsenous acid ion(3-); Arsenous anhydride; Arsenous oxide anhydride; Arsenous trioxide; Diarsenic trioxide; Diarsonic trioxide; Trioxidoarsenate(3-); Trioxoarsenate(3-); Trioxoarsenate(III)	InChI=1S/AsH3O3/c2-1(3)4/h2-4H	Acute promyelocytic leukemia|Acute promyelocytic leukemia (APL)	2
HMDB0001532;Deoxyadenosine triphosphate;2'-Deoxy-5'-ATP; 2'-Deoxy-ATP; 2'-Deoxyadenosine 5'-triphosphate; 2'-Deoxyadenosine triphosphate; dATP; Deoxy-ATP; Deoxyadenosine 5'-triphosphate; Deoxyadenosine triphosphate; Deoxyadenosine-triphosphate	InChI=1S/C10H16N5O12P3/c11-9-8-10(13-3-12-9)15(4-14-8)7-1-5(16)6(25-7)2-24-29(20,21)27-30(22,23)26-28(17,18)19/h3-7,16H,1-2H2,(H,20,21)(H,22,23)(H2,11,12,13)(H2,17,18,19)	Adenosine deaminase deficiency|Adenosine deaminase (ADA) deficiency	2
HMDB0011599;1-Methyladenine;1, 9-Dihydro-1-methyl-6H-Purin-6-imine; 1-Methyl-1H-Purin-6-amine; 1-Methyl-1H-purin-6-ylamine; 1-Methyl-Adenine; 1-Methyladenine	InChI=1S/C6H7N5/c1-11-3-10-6-4(5(11)7)8-2-9-6/h2-3H,7H2,1H3	Adenosine deaminase deficiency|Adenosine deaminase(ADA) deficiency	2
HMDB0000039;Butyric acid;1-Butanoate; 1-Butanoic acid; 1-Butyrate; 1-Butyric acid; 1-Propanecarboxylate; 1-Propanecarboxylic acid; Butanate; Butanic acid; Butanoate; Butanoic acid; Buttersaeure; Butyrate; Butyric acid; Ethylacetate; Ethylacetic acid; Honey robber; Kyselina maselna; N-Butanoate; N-Butanoic acid; N-Butyrate; N-Butyric acid; Propanecarboxylate; Propanecarboxylic acid; Propylformate;…	InChI=1S/C4H8O2/c1-2-3-4(5)6/h2-3H2,1H3,(H,5,6)	AIDS|Autism	2
HMDB0001396;5-Methyltetrahydrofolic acid;5-Methyl tetrahydrofolate; 5-Methyl-5,6,7,8-tetrahydrofolate; 5-Methyl-tetrahydrofolate; 5-Methyltetrahydrofolate; 5-Methyltetrahydropteroylglutamate; Methyl folate; Methyl-tetrahydrofolate; N( 5)-Methyltetrahydrofolate; N-(4-(((2-Amino-1,4,5,6,7,8-hexahydro-5-methyl-4-oxo-6-pteridinyl)methyl)amino)benzoyl)-L-Glutamate; N-(4-(((2-Amino-1,4,5,6,7,8-hexahydr…	InChI=1S/C20H25N7O6/c1-27-12(9-23-16-15(27)18(31)26-20(21)25-16)8-22-11-4-2-10(3-5-11)17(30)24-13(19(32)33)6-7-14(28)29/h2-5,12-13,22H,6-9H2,1H3,(H,24,30)(H,28,29)(H,32,33)(H4,21,23,25,26,31)	AIDS|Rett syndrome	2
HMDB0011469;2-Butanol;1-Methyl propanol; 1-Methyl-1-propanol; 1-Methylpropyl alcohol; 2-Butanol; 2-Butyl alcohol; 2-Hydroxybutane; Alcool butylique secondaire; Alcool butylique secondaire (French); Butan-2-ol; Butanol secondaire; Butanol secondaire (French); Butanol-2; Butylene hydrate; D-Sec-butanol; Ethyl methyl carbinol; L-Sec-butanol; Methyl ethyl carbinol; N-Butan-2-ol; S-Butanol; S-Butyl al…	InChI=1S/C4H10O/c1-3-4(2)5/h4-5H,3H2,1-2H3	Alcoholism|Alcohol intoxication	2
HMDB0000474;Butanone;2-Butanone; Butan-2-one; Butanone; Ethyl methyl ketone; MEK; Methyl ethyl ketone	InChI=1S/C4H8O/c1-3-4(2)5/h3H2,1-2H3	Alcoholism|Alcohol intoxication	2
HMDB0000210;Pantothenic acid;(+)-Pantothenate; (+)-Pantothenic acid; (D)-(+)-Pantothenate; (D)-(+)-Pantothenic acid; (R)-pantothenate; Chick antidermatitis factor; D(+)-N-(2,4-Dihydroxy-3,3-dimethylbutyryl)-b-alanine; D(+)-N-(2,4-Dihydroxy-3,3-dimethylbutyryl)-beta-alanine; D-Pantothenate; D-Pantothenic acid; delta-Pantothenate; delta-Pantothenic acid; Pantothenate; Vitamin B5	InChI=1S/C9H17NO5/c1-9(2,5-11)7(14)8(15)10-4-3-6(12)13/h7,11,14H,3-5H2,1-2H3,(H,10,15)(H,12,13)	Alcoholism|Colorectal adenoma	2
HMDB0000609;DL-Dopa;(+/-) 3-(3,4-Dihydroxyphenyl)alanine; 2-Amino-3-(3,4-dihydroxyphenyl)propanoate; 2-Amino-3-(3,4-dihydroxyphenyl)propanoic acid; 3,4-Dihydroxy-DL-phenylalanine; 3,4-Dihydroxyphenylalanine; 3-(3,4-Dihydroxyphenyl)-DL-alanine; a-Amino-3,4-dihydroxy-Benzenepropanoate; a-Amino-3,4-dihydroxy-Benzenepropanoic acid; alpha-Amino-3,4-dihydroxy-Benzenepropanoate; alpha-Amino-3,4-dihydrox…	InChI=1S/C9H11NO4/c10-6(9(13)14)3-5-1-2-7(11)8(12)4-5/h1-2,4,6,11-12H,3,10H2,(H,13,14)	Alzheimer's disease|Progressive dementia	2
HMDB0002931;N-Acetylserine;Acetylserine; N-Acetyl-L-Serine; N-Acetylserine	InChI=1S/C5H9NO4/c1-3(8)6-4(2-7)5(9)10/h4,7H,2H2,1H3,(H,6,8)(H,9,10)	Aminoacylase I deficiency|Aminoacylase I deficiency	2
HMDB0001220;Prostaglandin E2;(-)-Prostaglandin E2; (5Z,13E)-(15S)-11alpha,15-Dihydroxy-9-oxoprost-13-enoate; (5Z,13E)-(15S)-11alpha,15-Dihydroxy-9-oxoprost-13-enoic acid; (5Z,13E)-(15S)-11alpha,15-Dihydroxy-9-oxoprosta-5,13-dienoate; (5Z,13E)-(15S)-11alpha,15-Dihydroxy-9-oxoprosta-5,13-dienoic acid; (5Z,13E,15S)-11-alpha,15-dihydroxy-9-oxoprost-5,13-dienoate; (5Z,13E,15S)-11-alpha,15-dihydroxy-9-…	InChI=1S/C20H32O5/c1-2-3-6-9-15(21)12-13-17-16(18(22)14-19(17)23)10-7-4-5-8-11-20(24)25/h4,7,12-13,15-17,19,21,23H,2-3,5-6,8-11,14H2,1H3,(H,24,25)	Amyotrophic lateral sclerosis|Pregnant women(nonlabor pain)	2
HMDB0000430;24,25-Dihydroxyvitamin D;(3b,5Z,7E)-9,10-Secocholesta-5,7,10(19)-triene-3,24,25-triol; 24,25-Dihydroxycholecalciferol; 24,25-Dihydroxyvitamin; 24,25-Dihydroxyvitamin D3; 24-Hydroxycalcidiol; Vitamin D;HMDB0006226;24R,25-Dihydroxyvitamin D3; Secalciferol; (24R)-24,25-Dihydroxyvitamin D3; (24R)-Hydroxycalcidiol; 24(R),25-Dihydroxycholecalciferol; 24R,25-Dihydroxyvitamin D3; K-DR; Osteo …	InChI=1S/C27H44O3/c1-18-8-12-22(28)17-21(18)11-10-20-7-6-16-27(5)23(13-14-24(20)27)19(2)9-15-25(29)26(3,4)30/h10-11,19,22-25,28-30H,1,6-9,12-17H2,2-5H3	Anephric patients|Anephrism	2
HMDB0001420;25,26-dihydroxyvitamin D;25,26-Dihydroxycholecalciferol; 25,26-Dihydroxyvitamin D3; 9,10-Secocholesta-5,7,10(19)-triene-3b,25,26-triol	InChI=1S/C27H44O3/c1-19-7-11-24(29)17-22(19)9-8-21-13-15-27(4)23(16-21)10-12-25(27)20(2)6-5-14-26(3,30)18-28/h8-9,20,23-25,28-30H,1,5-7,10-18H2,2-4H3	Anephric patients|Anephrism	2
HMDB0000900;Ergocalciferol;(+)-Vitamin D2; (5E,7E,22E)-9,10-Secoergosta-5,7,10,22-tetraen-3-ol; 22-Tetraen 3beta 9,10,Secoergosta-5,7,10(19)-ol; 4-Methylene-3-[2-[tetrahydro-7a-methyl-1-(1,4,5-trimethyl-2-hexenyl)-4(3aH)-indanylidene]ethylidene]-Cyclohexanol; 9,10-Secoergosta-5,7,10(19),22-tetraen-3b-ol; beta-Ol; Buco-D; Calciferol; Calciferon 2; Condacaps; Condocaps; Condol; Crtron; Crystallina;…	InChI=1S/C28H44O/c1-19(2)20(3)9-10-22(5)26-15-16-27-23(8-7-17-28(26,27)6)12-13-24-18-25(29)14-11-21(24)4/h9-10,12-13,19-20,22,25-27,29H,4,7-8,11,14-18H2,1-3,5-6H3	Anephric patients|Anephrism	2
HMDB0001520;Flavin Mononucleotide;Flanin; Flavine mononucleotide; Flavol; FMN; Riboflavin; Riboflavin 5'-monophosphate; Riboflavin 5'-phosphate; Riboflavin Mononucleotide; Riboflavin monophosphate; Riboflavin phosphate; Riboflavin-5'-phosphate na; Riboflavin-5-phosphate; Riboflavine 5'-monophosphate; Riboflavine 5'-phosphate; Riboflavine dihydrogen phosphate; Riboflavine monophosphate; Riboflavin…	InChI=1S/C17H21N4O9P/c1-7-3-9-10(4-8(7)2)21(15-13(18-9)16(25)20-17(26)19-15)5-11(22)14(24)12(23)6-30-31(27,28)29/h3-4,11-12,14,22-24H,5-6H2,1-2H3,(H,20,25,26)(H2,27,28,29)	Anorexia nervosa|Malnutrition (type kwashiorkor and marasmus)	2
HMDB0000291;Vanillylmandelic acid;(4-Hydroxy-3-methoxyphenyl)glycolate; (4-Hydroxy-3-methoxyphenyl)glycolic acid; 3-Methoxy-4-hydroxy-mandelic acid; 3-Methoxy-4-hydroxymandelate; 3-Methoxy-4-hydroxymandelic acid; 3-Methoxy-4-hydroxyphenylhydroxyacetate; 3-Methoxy-4-hydroxyphenylhydroxyacetic acid; 4'-Hydroxy-3'-methoxymandelate; 4'-Hydroxy-3'-methoxymandelic acid; 4-Hydroxy 3-methoxymandelic acid…	InChI=1S/C9H10O5/c1-14-7-4-5(2-3-6(7)10)8(11)9(12)13/h2-4,8,10-11H,1H3,(H,12,13)	Aromatic L-amino acid decarboxylase deficiency|Phenylketonuria	2
HMDB0001434;3-Methoxytyrosine;3-Methoxy-tyrosine; 3-Methoxytyrosine; 3-O-Methyldopa; L-3-Methoxy tyrosine; L-3-Methoxytyrosine; L-4-Hydroxy-3-methoxyphenylalanine; Vanilalanine	InChI=1S/C10H13NO4/c1-15-9-5-6(2-3-8(9)12)4-7(11)10(13)14/h2-3,5,7,12H,4,11H2,1H3,(H,13,14)	Aromatic L-amino acid decarboxylase deficiency|PNPO deficiency	2
HMDB0010738;1-Methylxanthine;?	InChI=1S/C6H6N4O2/c1-10-5(11)3-4(8-2-7-3)9-6(10)12/h2H,1H3,(H,7,8)(H,9,12)	Asthma|Colorectal adenoma	2
HMDB0001860;Paraxanthine;1,7-Dimethyl-Xanthine; 1,7-Dimethylxanthine	InChI=1S/C7H8N4O2/c1-10-3-8-5-4(10)6(12)11(2)7(13)9-5/h3H,1-2H3,(H,9,13)	Asthma|Colorectal adenoma	2
HMDB0001889;Theophylline;1,3-Dimethylxanthine; Accurbron; Acet-theocin; Aerolate; Aerolate III; Aerolate SR; Aminophylline; Aquaphyllin; Armophylline; Asbron; Asmax; Austyn; Bronkodyl; Bronkodyl SR; Choledyl SA; Constant-T; Diphyllin; Doraphyllin; Duraphyl; Dyspne-Inhal; Elixex; Elixicon; Elixomin; Elixophyllin; Elixophyllin SR; Elixophylline; Euphylline; Euphylong; Labid; Lanophyllin; Liquophyll…	InChI=1S/C7H8N4O2/c1-10-5-4(8-3-9-5)6(12)11(2)7(10)13/h3H,1-2H3,(H,8,9)	Asthma|Colorectal adenoma	2
HMDB0011103;1,7-Dimethyluric acid;?	InChI=1S/C7H8N4O3/c1-10-3-4(8-6(10)13)9-7(14)11(2)5(3)12/h1-2H3,(H,8,13)(H,9,14)	Asthma|Colorectal adenoma	2
HMDB0001857;1,3-Dimethyluric acid;1,3-Dimethylurate; 1,3-Dimethyluric acid; Oxytheophylline	InChI=1S/C7H8N4O3/c1-10-4-3(8-6(13)9-4)5(12)11(2)7(10)14/h1-2H3,(H2,8,9,13)	Asthma|Colorectal adenoma	2
HMDB0001847;Caffeine;1,3,7-Trimethyl-2,6-dioxopurine; 1,3,7-Trimethyl-3,7-dihydro-1H-purine-2,6-dione; 1,3,7-Trimethylxanthine; 1-Methyl-Theobromine; 3,7-Dihydro-1,3,7-trimethyl-1H-purine-2,6-dione; 7-Methyl Theophylline; Anhydrous caffeine (JP15); Guaranine; Hycomine; Lanorinal; Methyltheobromide; Methylxanthine theophylline; Monohydrate Caffeine; Propoxyphene; Thein	InChI=1S/C8H10N4O2/c1-10-4-9-6-5(10)7(13)12(3)8(14)11(6)2/h4H,1-3H3	Asthma|Colorectal adenoma	2
HMDB0002123;1,3,7-Trimethyluric acid;1,3, 7-Trimethyluric acid; 1,3,7-Trimethyl-7,9-dihydro-1H-purine-2,6,8(3H)-trione; 1,3,7-Trimethylurate; 2,6,8-Trihydroxy-1,3,7-trimethylpurine; 7,9-Dihydro-1,3,7-trimethyl-1H-purine-2,6,8(3H)-trione; 8-Hydroxy-1,3,7-trimethyl-3,7-dihydro-1H-purine-2,6-dione; 8-Oxy-caffeine; Trimethyl uric acid	InChI=1S/C8H10N4O3/c1-10-4-5(9-7(10)14)11(2)8(15)12(3)6(4)13/h1-3H3,(H,9,14)	Asthma|Colorectal adenoma	2
HMDB0001991;7-Methylxanthine;2,6-Dihydroxy-7-methylpurine; 3,7-Dihydro-7-methyl-1H-Purine-2,6-dione; 7-Methyl-3,7-dihydro-1H-purine-2,6-dione; 7-Methyl-7H-purine-2,6-diol; 7-Methylxanthin; Heteroxanthin; Heteroxanthine; Methylxanthine	InChI=1S/C6H6N4O2/c1-10-2-7-4-3(10)5(11)9-6(12)8-4/h2H,1H3,(H2,8,9,11,12)	Asthma|Colorectal Cancer	2
HMDB0001886;3-Methylxanthine;2,6-Dihydroxy-3-methylpurine; 3-Methyl Xanthine; 3-Methyl-3,9-dihydro-purine-2,6-dione; Purine analog	InChI=1S/C6H6N4O2/c1-10-4-3(7-2-8-4)5(11)9-6(10)12/h2H,1H3,(H,7,8)(H,9,11,12)	Asthma|Eosinophilic esophagitis	2
HMDB0000021;Iodotyrosine;(2S)-2-amino-3-(4-hydroxy-3-iodophenyl)propanoate; (2S)-2-amino-3-(4-hydroxy-3-iodophenyl)propanoic acid; 3-Iodo-4-hydroxyphenylalanine; 3-Iodo-L-tyrosine; 3-Iodo-tyrosine; 3-Iodotyrosine; 3-Monoiodo-L-tyrosine; 4-Hydroxy-3-iodophenylalanine; IYR; L-Tyrosine-3-iodo; MIT; Monoiodotyrosine	InChI=1S/C9H10INO3/c10-6-3-5(1-2-8(6)12)4-7(11)9(13)14/h1-3,7,12H,4,11H2,(H,13,14)	Athyreosis|Athyroic patients	2
HMDB0000797;SAICAR;(S)-2-(5-amino-1-(5-phospho-D-ribosyl)imidazole-4-carboxamido)succinate; (S)-2-(5-amino-1-(5-phospho-D-ribosyl)imidazole-4-carboxamido)succinic acid; (S)-2-(5-amino-1-(5-phospho-delta-ribosyl)imidazole-4-carboxamido)succinate; (S)-2-(5-amino-1-(5-phospho-delta-ribosyl)imidazole-4-carboxamido)succinic acid; (S)-2-[5-Amino-1-(5-phospho-D-ribosyl)imidazole-4-carboxamido]succinate;…	InChI=1S/C13H19N4O12P/c14-10-7(11(22)16-4(13(23)24)1-6(18)19)15-3-17(10)12-9(21)8(20)5(29-12)2-28-30(25,26)27/h3-5,8-9,12,20-21H,1-2,14H2,(H,16,22)(H,18,19)(H,23,24)(H2,25,26,27)	ATIC deficiency|Adenylosuccinate lyase (ASDL) deficiency	2
HMDB0002643;3-(3-Hydroxyphenyl)-3-hydroxypropanoic acid;(3-Hydroxyphenyl)hydracrylate; (3-Hydroxyphenyl)hydracrylic acid; 3'-Hydroxyphenylhydracrylic acid; 3-(3-Hydroxyphenyl)-3-hydroxypropanoate; 3-(3-Hydroxyphenyl)-3-hydroxypropanoic acid; 3-(3-Hydroxyphenyl)-3-hydroxypropionate; 3-(3-Hydroxyphenyl)-3-hydroxypropionic acid; 3-(3-Hydroxyphenyl)hydracrylate; 3-(3-Hydroxyphenyl)hydracrylic acid; 3…	InChI=1S/C9H10O4/c10-7-3-1-2-6(4-7)8(11)5-9(12)13/h1-4,8,10-11H,5H2,(H,12,13)	Autism|Eosinophilic esophagitis	2
HMDB0004667;13S-hydroxyoctadecadienoic acid;(13S)-Hydroxyoctadecadienoate; (13S)-Hydroxyoctadecadienoic acid; 13(S) HODE; 13-HODE; 13-Hydroxyoctadecadienoate; 13-Hydroxyoctadecadienoic acid;HMDB0061708;13-HODE;?;HMDB0112194;(9Z,‚Äã11E)-13-HODE;?	InChI=1S/C18H32O3/c1-2-3-11-14-17(19)15-12-9-7-5-4-6-8-10-13-16-18(20)21/h7,9,12,15,17,19H,2-6,8,10-11,13-14,16H2,1H3,(H,20,21)	Autosomal dominant polycystic kidney disease|Autosomal dominant polycystic kidney disease (ADPKD)	2
HMDB0000637;Chenodeoxycholic acid glycine conjugate;(23R)-Hydroxychenodeoxycholylglycine; 12-Deoxycholylglycine; 12-Desoxycholylglycine; 3a,7a-Dihydroxy-N-(carboxymethyl)-5b-cholan-24-amide; Chenodeoxycholic acid glycine conjugate; Chenodeoxycholylglycine; Glycine chenodeoxycholate; Glycochenodeoxycholate; Glycochenodeoxycholic acid; Glycylchenodeoxycholate; Glycylchenodeoxycholic acid; N-(3a,7a-…	InChI=1S/C26H43NO5/c1-15(4-7-22(30)27-14-23(31)32)18-5-6-19-24-20(9-11-26(18,19)3)25(2)10-8-17(28)12-16(25)13-21(24)29/h15-21,24,28-29H,4-14H2,1-3H3,(H,27,30)(H,31,32)	Biliary atresia|Severe acute malnutrition	2
HMDB0003099;1-Methyluric acid;1-Methylurate	InChI=1S/C6H6N4O3/c1-10-4(11)2-3(9-6(10)13)8-5(12)7-2/h1H3,(H,9,13)(H2,7,8,12)	Canavan disease|Colorectal Cancer	2
HMDB0000222;L-Palmitoylcarnitine;(+)-palmitoylcarnitine; (3S)-3-hexadecanoyloxy-4-(trimethylammonio)butanoate; (3S)-3-hexadecanoyloxy-4-(trimethylammonio)butanoic acid; (3S)-3-palmitoyloxy-4-(trimethylammonio)butanoate; (3S)-3-palmitoyloxy-4-(trimethylammonio)butanoic acid; 3-Carboxy-N,N,N-trimethyl-2-[(1-oxohexadecyl)oxy]-1-Propanaminium; D-Palmitylcarnitine; Hexadecanoyl-L-carnitine; Hexadeceno…	InChI=1S/C23H45NO4/c1-5-6-7-8-9-10-11-12-13-14-15-16-17-18-23(27)28-21(19-22(25)26)20-24(2,3)4/h21H,5-20H2,1-4H3	Celiac disease|Very long-chain acyl-CoA dehydrogenase deficiency (vLCAD)	2
HMDB0001527;3-Methylthiopropionic acid;3-(Methylsulfanyl)propanoate; 3-(Methylsulfanyl)propanoic acid; 3-(Methylthio)propionate; 3-(Methylthio)propionic acid; 3-Methylthiopropionate; 4-Thiapentanoate; 4-Thiapentanoic acid	InChI=1S/C4H8O2S/c1-7-3-2-4(5)6/h2-3H2,1H3,(H,5,6)	Cirrhosis|Colorectal Cancer	2
HMDB0000016;Deoxycorticosterone;11-Dehydroxycorticosterone; 11-Deoxy-Corticosterone; 11-Deoxycorticosterone; 11-Desoxycorticosterone; 21-Hydroxy-3,20-dioxopregn-4-ene; 21-Hydroxy-D4-pregnane-3,20-dione; 21-Hydroxy-D4-pregnene-3,20-dione; 21-Hydroxy-Pregn-4-ene-3,20-dione; 21-Hydroxy-Progesterone; 21-Hydroxypregn-4-ene-3,20-dione; 21-Hydroxyprogesterone; 4-Pregnen-21-ol-3,20-dione; Cortexone; D4-P…	InChI=1S/C21H30O3/c1-20-9-7-14(23)11-13(20)3-4-15-16-5-6-18(19(24)12-22)21(16,2)10-8-17(15)20/h11,15-18,22H,3-10,12H2,1-2H3	Congenital Adrenal Hyperplasia, due to 17-Hydroxylase-Deficiency|Adrenal hyperplasia, congenital, due to 17-alpha-hydroxylase deficiency	2
HMDB0002048;m-Cresol;1-Hydroxy-3-methylbenzene; 3-Hydroxytoluene; 3-Methylphenol; m-Cresylic acid; m-Hydroxytoluene; m-Kresol; m-Methylphenol; m-Oxytoluene; m-Toluol; Meta-Cresol	InChI=1S/C7H8O/c1-6-3-2-4-7(8)5-6/h2-5,8H,1H3	Cresol poisoning IBS|Cresol poisoning	2
HMDB0002055;o-Cresol;1-Hydroxy-2-methylbenzene; 1-Methyl-2-hydroxybenzene; 2-Cresol; 2-Hydroxytoluene; 2-Methylphenol; O-Cresylic acid; O-Hydroxytoluene; O-Methylphenol; O-Methylphenylol; O-Oxytoluene; O-Toluol	InChI=1S/C7H8O/c1-6-4-2-3-5-7(6)8/h2-5,8H,1H3	Cresol poisoning IBS|Cresol poisoning	2
HMDB0001547;Corticosterone;11,21-Dihydroxypregn-4-ene-3,20-dione; 11,21-Dihydroxyprogesterone; 11-Hydroxycorticoaldosterone; 17-Deoxycortisol; 4-Pregnene-11 Corticosteron; Corticosterone; Kendall'S compound B; Reichstein'S substance H	InChI=1S/C21H30O4/c1-20-8-7-13(23)9-12(20)3-4-14-15-5-6-16(18(25)11-22)21(15,2)10-17(24)19(14)20/h9,14-17,19,22,24H,3-8,10-11H2,1-2H3	Depersonalization disorder|Depersonalization syndrome	2
HMDB0000623;Dodecanedioic acid;1,10-Decanedicarboxylate; 1,10-Decanedicarboxylic acid; 1,10-Dicarboxydecane; 1,12-Dodecanedioate; 1,12-Dodecanedioic acid; Corfree M 2; Decamethylenedicarboxylate; Decamethylenedicarboxylic acid; Dodecanedioate; Dodecanedioic acid; N-Dodecane-a,w-dioate; N-Dodecane-a,w-dioic acid; N-Dodecanedioate; N-Dodecanedioic acid; SL-AH	InChI=1S/C12H22O4/c13-11(14)9-7-5-3-1-2-4-6-8-10-12(15)16/h1-10H2,(H,13,14)(H,15,16)	Diabetes mellitus type 2|Diabetes	2
HMDB0001167;Pyruvaldehyde;1,2-Propanedione; 1-Ketopropionaldehyde; 2-Keto Propionaldehyde; 2-Ketopropionaldehyde; 2-Oxo-Propionaldehyde; 2-Oxopropanal; Acetylformaldehyde; Acetylformyl; alpha-Ketopropionaldehyde; Ketopropionaldehyde; Methylglyoxal; Propanedione; Propanolone; Pyroracemic aldehyde; Pyruvaldehyde; Pyruvic aldehyde	InChI=1S/C3H4O2/c1-3(5)2-4/h2H,1H3	Diabetes mellitus type 2|Diabetes	2
HMDB0000660;D-Fructose;beta-D-Arabino-hexulose; beta-D-Fructofuranose; beta-D-Fructose; beta-delta-Arabino-hexulose; beta-delta-Fructofuranose; beta-delta-Fructose; beta-Fruit sugar; beta-Levulose; D-(-)-Fructose; D-Fructose; delta-(-)-Fructose; delta-Fructose; FRU; Fructon; Fructose; Levulose	InChI=1S/C6H12O6/c7-1-3-4(9)5(10)6(11,2-8)12-3/h3-5,7-11H,1-2H2	Diabetes mellitus type 2|Diabetes	2
HMDB0004327;1-Butanol;1-Butanol; 1-Butyl alcohol; Butanol; Butyl alcohol; Butyl hydroxide; Hemostyp; Methylolpropane; N-Butanol; N-Butyl alcohol; Propylcarbinol	InChI=1S/C4H10O/c1-2-3-4-5/h5H,2-4H2,1H3	Diabetes mellitus type 2|Diabetes	2
HMDB0004983;Dimethyl sulfone;(methylsulfonyl)methane; Dimethyl sulfone; Dimethyl sulphone; Dimethylsulfone; Lignisul MSM; Methyl sulfone; Methylsulfonylmethane; Opti MSM; Sulfonylbis-methane; Sulfonylbismethane; Sulphonylbismethane	InChI=1S/C2H6O2S/c1-5(2,3)4/h1-2H3	Dimethyl sulfone supplementation |Pregnancy with fetus having congenital heart defect	2
HMDB0000808;N-Butyrylglycine;Butyrylglycine; N-(1-Oxobutyl)glycine; N-Butanoylglycine; N-Butyryl-Glycine; N-Butyrylglycine	InChI=1S/C6H11NO3/c1-2-3-5(8)7-4-6(9)10/h2-4H2,1H3,(H,7,8)(H,9,10)	Ethylmalonic encephalopathy|Colorectal Cancer	2
HMDB0001051;Glyceraldehyde;(+/-)-2,3-dihydroxy-Propanal; (+/-)-Glyceraldehyde; 2,3-Dihydroxypropanal; 2,3-Dihydroxypropionaldehyde; alpha,beta-Dihydroxypropionaldehyde; D-(+)-Glyceraldehyde; D-2,3-Dihydroxypropanal; D-2,3-Dihydroxypropionaldehyde; D-Aldotriose; D-Glyceraldehyde; D-Glycerose; delta-(+)-Glyceraldehyde; delta-2,3-Dihydroxypropanal; delta-2,3-Dihydroxypropionaldehyde; delta-Aldotrios…	InChI=1S/C3H6O3/c4-1-3(6)2-5/h1,3,5-6H,2H2	Fanconi syndrome|Crohns disease	2
HMDB0000387;3-Hydroxydodecanoic acid;(RS)-3-Hydroxylaurate; (RS)-3-Hydroxylauric acid; 11:0(3-OH); 3-Hydroxy-dodecanoate; 3-Hydroxy-dodecanoic acid; 3-Hydroxydodecanoate; 3-Hydroxydodecanoic acid; 3-Hydroxylaurate; 3-Hydroxylauric acid; b-Hydroxydodecanoate; b-Hydroxydodecanoic acid; b-Hydroxylaurate; b-Hydroxylauric acid; beta-Hydroxydodecanoate; beta-Hydroxydodecanoic acid; beta-Hydroxylaurate;…	InChI=1S/C12H24O3/c1-2-3-4-5-6-7-8-9-11(13)10-12(14)15/h11,13H,2-10H2,1H3,(H,14,15)	Fatty Acid Oxidation disorder|Fatty Acid Oxidation disorder with supplementation of MCT formula	2
HMDB0000175;Inosinic acid;5'-IMP; 5'-Inosinate; 5'-Inosine monophosphate; 5'-Inosinic acid; IMP; Inosine 5'-monophosphate; Inosine 5'-phosphate; Inosine Monophosphate; Inosine-5'-monophosphate	InChI=1S/C10H13N4O8P/c15-6-4(1-21-23(18,19)20)22-10(7(6)16)14-3-13-5-8(14)11-2-12-9(5)17/h2-4,6-7,10,15-16H,1H2,(H,11,12,17)(H2,18,19,20)	Febrile seizures|Simple febrile seizures	2
HMDB0000620;Glutaconic acid;(E)-2-Pentenedioate; (E)-2-Pentenedioic acid; (E)-Glutaconate; (E)-Glutaconic acid; 1,3-Propenedicarboxylate; 1,3-Propenedicarboxylic acid; 1-Propene-1,3-dicarboxylate; 1-Propene-1,3-dicarboxylic acid; Glutaconic acid; Pentenedioate; Pentenedioic acid; trans-Glutaconate; trans-Glutaconic acid;HMDB0061185;2-Pentendioate;?	InChI=1S/C5H6O4/c6-4(7)2-1-3-5(8)9/h1-2H,3H2,(H,6,7)(H,8,9)	Glutaric aciduria I|Glutaric aciduria type 1	2
HMDB0002013;Butyrylcarnitine;(3-carboxy-2-hydroxypropyl)trimethyl-L-butyrate; (R)-3-carboxy-N,N,N-trimethyl-2-(1-oxobutoxy)-1-Propanaminium; Butyryl-L-carnitine; Ester with (3-carboxy-2-hydroxypropyl)trimethylammonium L-Butyric acid; Ester with L-(3-carboxy-2-hydroxypropyl)trimethylammonium Butyric acid; L-Carnitine butyryl ester; N-Butyryl-L(-)-carnitine; O-Butanoylcarnitine	InChI=1S/C11H21NO4/c1-5-6-11(15)16-9(7-10(13)14)8-12(2,3)4/h9H,5-8H2,1-4H3	Glutaric aciduria II|Celiac disease	2
HMDB0013326;trans-2-Dodecenoylcarnitine;Dodecenoyl-L-carnitine	InChI=1S/C19H35NO4/c1-5-6-7-8-9-10-11-12-13-14-19(23)24-17(20(2,3)4)15-16-18(21)22/h13-14,17H,5-12,15-16H2,1-4H3	Glutaric aciduria II|Heart failure with preserved ejection fraction	2
HMDB0013207;9-Hexadecenoylcarnitine;Hexadecenoyl-L-carnitine	InChI=1S/C23H43NO4/c1-5-6-7-8-9-10-11-12-13-14-15-16-17-18-23(27)28-21(24(2,3)4)19-20-22(25)26/h10-11,21H,5-9,12-20H2,1-4H3	Glutaric aciduria II|Obese	2
HMDB0005066;Tetradecanoylcarnitine;(-)-Myristoylcarnitine; (-)-Tetradecanoylcarnitine; (R)-Tetradecanoylcarnitine; L-Myristoylcarnitine; Myristoyl-L-(-)-carnitine; Myristoyl-L-carnitine; Myristoylcarnitine; Tetradecanoyl-L-carnitine	InChI=1S/C21H41NO4/c1-5-6-7-8-9-10-11-12-13-14-15-16-21(25)26-19(17-20(23)24)18-22(2,3)4/h19H,5-18H2,1-4H3	Glutaric aciduria II|Very long-chain acyl-CoA dehydrogenase deficiency (vLCAD)	2
HMDB0000451;cis-4-Hydroxycyclohexylacetic acid;4-Hydroxy-cyclohexylessigsaeure; 4-Hydroxycyclohexylacetate; cis-4-Hydroxycyclohexylacetate; cis-4-Hydroxycyclohexylacetic acid	InChI=1S/C8H14O3/c9-7-3-1-6(2-4-7)5-8(10)11/h6-7,9H,1-5H2,(H,10,11)	Hawkinsinuria|Colorectal Cancer	2
HMDB0001314;Cyclic GMP;3',5'-Cyclic GMP; 3',5'-Guanosine; 3',5'-Guanosine monophosphate; cGMP; Cyclic 3',5'-guanosine monophosphate; Cyclic GMP; Cyclic guanosine 3',5'-monophosphate; Cyclic-GMP; Guanosine 3',5'-cyclic phosphate; Guanosine 3',5'-cyclic-monophosphate; Guanosine 3',5'-monophosphate; Guanosine cyclic-monophosphate; Guanosine-cyclic-phosphoric-acid	InChI=1S/C10H12N5O7P/c11-10-13-7-4(8(17)14-10)12-2-15(7)9-5(16)6-3(21-9)1-20-23(18,19)22-6/h2-3,5-6,9,16H,1H2,(H,18,19)(H3,11,13,14,17)	Headache|Sildenafil-induced headache	2
HMDB0001858;p-Cresol;1-Hydroxy-4-methylbenzene; 1-Methyl-4-hydroxybenzene; 4-(Pentafluorosulfanyl)phenol; 4-Cresol; 4-Hydroxytoluene; 4-Methyl phenol; 4-Methyl-phenol; 4-Methylphenol; p-Cresol; p-Cresylate; p-Cresylic acid; p-Hydroxytoluene; p-Kresol; p-Methyl phenol; p-Methylhydroxybenzene; p-Oxytoluene; p-Toluol; p-Tolyl alcohol; Paracresol; Paramethyl phenol	InChI=1S/C7H8O/c1-6-2-4-7(8)5-3-6/h2-5,8H,1H3	Hemodialysis|Hemodialysis	2
HMDB0011635;p-Cresol sulfate;4-Cresol sulfate; 4-Cresol sulphate; Mono(4-methylphenyl) Sulfate; p-Cresol sulfate; p-Cresol sulphate; p-Cresyl sulfate; p-Cresyl sulphate; p-Cresyl-sulfate; p-Cresyl-sulphate; p-Cresylsulfate; p-Cresylsulphate; p-Tolyl sulfate (6CI,7CI); p-Tolyl sulphate (6CI,7CI); Para-Cresol sulfate; Para-Cresol sulphate; Sulfuric acid mono(p-tolyl) ester (8CI)	InChI=1S/C7H8O4S/c1-6-2-4-7(5-3-6)11-12(8,9)10/h2-5H,1H3,(H,8,9,10)	Hemodialysis|uremia	2
HMDB0000257;Thiosulfate;Hyposulfite; S-Hydril; Sodium hyposulfite; Sodium oxide sulfide (Na2S2O3); Sodium thiosulfate; Sodium thiosulfate (Na2S2O3); Sodium thiosulfate anhydrous; Sodium thiosulphate; Sodium thiosulphate (Na2S2O3); Sodium thiosulphate anhydrous; Sulfactol; Thiosulfate; Thiosulfate ion; Thiosulfuric acid; Thiosulfuric acid (H2S2O3); Thiosulphate; Thiosulphate ion;HMDB0060293;Hydrox…	InChI=1S/H2O3S2/c1-5(2,3)4/h(H2,1,2,3,4)	Hydrogen sulfide poisoning|Hydrogen sulfide fatal poisoning	2
HMDB0003217;Genistein;4',5, 7-Trihydroxyisoflavone; 4',5,7-Trihydroxy-Isoflavone; 4,5,7-Trihydroxy Iso-Flavone; 5,7,4'-Trihydroxyisoflavone; 5,7-Dihydroxy-3-(4-hydroxyphenyl)-4H-1-Benzopyran-4-one; Genistein; Genistein 85% HPLC; Genisteol; Genisterin; Prunetol; Sophoricol	InChI=1S/C15H10O5/c16-9-3-1-8(2-4-9)11-7-20-13-6-10(17)5-12(18)14(13)15(11)19/h1-7,16-18H	Ileostomy|Colorectal Cancer	2
HMDB0005781;Glycitein;7,4'-Dihydroxy-6-methoxyisoflavone	InChI=1S/C16H12O5/c1-20-15-6-11-14(7-13(15)18)21-8-12(16(11)19)9-2-4-10(17)5-3-9/h2-8,17-18H,1H3	Ileostomy|Soy consumption ( ileostomies)	2
HMDB0005760;Dihydrodaidzein;(+/-)-Dihydrodaidzein; 2,3-Dihydro-7-hydroxy-3-(4-hydroxyphenyl)-4H-1-Benzopyran-4-one; 4',7-Dihydroxy-Isoflavanone; 7-Hydroxy-3-(4-hydroxyphenyl)chroman-4-one	InChI=1S/C15H12O4/c16-10-3-1-9(2-4-10)13-8-19-14-7-11(17)5-6-12(14)15(13)18/h1-7,13,16-17H,8H2	Ileostomy|Soy consumption (ileostomies)	2
HMDB0005897;Dihydrogenistein;4',5,7-Trihydroxy-Isoflavanone; 4',5,7-Trihydroxyisoflavan-4-one	InChI=1S/C15H12O5/c16-9-3-1-8(2-4-9)11-7-20-13-6-10(17)5-12(18)14(13)15(11)19/h1-6,11,16-18H,7H2	Ileostomy|Soy consumption (ileostomies)	2
HMDB0002209;Equol;(-)-(S)-Equol; (-)-Equol; (S)-(-)-4',7-Isoflavandiol; (S)-3,4-dihydro-3-(4-hydroxyphenyl)-2H-1-Benzopyran-7-ol ; (S)-Equol; 4',7-Dihydroxyisoflavan; 4',7-Isoflavandiol	InChI=1S/C15H14O3/c16-13-4-1-10(2-5-13)12-7-11-3-6-14(17)8-15(11)18-9-12/h1-6,8,12,16-17H,7,9H2	Ileostomy|Soy consumption (ileostomies)	2
HMDB0004629;O-Desmethylangolensin;2',4'-Dihydroxy-2-(p-hydroxyphenyl)-Propiophenone; 2,4-Dihydroxyphenyl p-hydroxyphenethyl ketone; O-Demethylangolensin; O-Demethylangolesin	InChI=1S/C15H14O4/c1-9(10-2-4-11(16)5-3-10)15(19)13-7-6-12(17)8-14(13)18/h2-9,16-18H,1H3	Ileostomy|Soy consumption (ileostomies)	2
HMDB0000132;Guanine;2-Amino-1,7-dihydro-6H-Purin-6-one; 2-Amino-1,9-dihydro-6H-purin-6-one; 2-Amino-1,9-dihydro-purin-6-one; 2-Amino-3,7-dihydro-6H-purin-6-one; 2-Amino-6-hydroxy-1H-purine; 2-Amino-6-hydroxypurine; 2-Amino-6-purinol; 2-Amino-Hypoxanthine; 2-Aminohypoxanthine; 6-Hydroxy-2-aminopurine; C.I. Natural White 1; CI Natural white 1; Dew Pearl; GUA; Guanin; Guanine; Guanine enol; GUN; Mea…	InChI=1S/C5H5N5O/c6-5-9-3-2(4(11)10-5)7-1-8-3/h1H,(H4,6,7,8,9,10,11)	Lesch-Nyhan syndrome|Colorectal Cancer	2
HMDB0000875;Trigonelline;1-Methyl-3-pyridiniumcarboxylate; 1-Methylpyridinio-3-carboxylate; 3-Carboxy-1-methyl-Pyridinium hydroxide inner salt; 3-Carboxy-1-methylpyridinium hydroxide inner salt; Betain nicotinate; Betaine nicotinate; Caffearin; Caffearine; Coffearin; Coffearine; Gynesine; N'-Methylnicotinate; N'-Methylnicotinic acid; N-Methylnicotinate; N-Methylnicotinic acid; Nicotinic acid N-me…	InChI=1S/C7H7NO2/c1-8-4-2-3-6(5-8)7(9)10/h2-5H,1H3	Lung Cancer|Colorectal adenoma	2
HMDB0000258;Sucrose;(+)-Sucrose; b -D-Fructofuranosyl a-D-glucopyranoside; D-(+)-Saccharose; D-(+)-Sucrose; D-Sucrose; Saccharose; Saccharum; Sucrose; Sugar; Table sugar; White sugar	InChI=1S/C12H22O11/c13-1-4-6(16)8(18)9(19)11(21-4)23-12(3-15)10(20)7(17)5(2-14)22-12/h4-11,13-20H,1-3H2	Lung Cancer|Colorectal Cancer	2
HMDB0000640;Levoglucosan;1,6-Anhydro-b-D-glucopyranose; 1,6-Anhydro-b-D-glucose; 1,6-Anhydro-beta-D-glucopyranose; 1,6-Anhydro-beta-D-glucose; 1,6-Anhydro-beta-delta-glucopyranose; 1,6-Anhydro-beta-delta-glucose; 1,6-Anhydro-beta-glucopyranose; 1,6-Anhydro-D-glucose; 1,6-Anhydro-delta-glucose; 1,6-Anhydroglucose; 6,8-Dioxabicyclo[3.2.1]octane b-D-glucopyranose deriv.; 6,8-Dioxabicyclo[3.2.1]octan…	InChI=1S/C6H10O5/c7-3-2-1-10-6(11-2)5(9)4(3)8/h2-9H,1H2	Lung Cancer|Eosinophilic esophagitis	2
HMDB0000691;Malonic acid;alpha,Omega-dicarboxylic acid; Carboxyacetic acid; Dicarboxylate; Dicarboxylic acid; Dicarboxymethane; Kyselina malonova; Kyselina malonova [czech]; Malonate; Malonate dicarboxylic acid; Malonic acid; Metahnedicarboxylic acid; Methanedicarbonic acid; Methanedicarboxylic acid; Propanedioate; Propanedioic acid; Propanedioic acid dithallium salt; Propanediolic acid; Thallium…	InChI=1S/C3H4O4/c4-2(5)1-3(6)7/h1H2,(H,4,5)(H,6,7)	Malonyl-Coa decarboxylase deficiency|Down syndrome pregnancy	2
HMDB0000407;2-Hydroxy-3-methylbutyric acid;2-Hydroxy-3-methyl-Butyric acid; 2-Hydroxy-3-methylbutanoate; 2-Hydroxy-3-methylbutanoic acid; 2-Hydroxy-3-methylbutyrate; 2-Hydroxyisopentanoate; 2-Hydroxyisopentanoic acid; 2-Hydroxyisovalerate; 2-Hydroxyisovaleric acid; 2-Oxyisovalerate; 2-Oxyisovaleric acid; 3-Methyl-2-hydroxybutyrate; 3-Methyl-2-hydroxybutyric acid; A-Hydroxyisovalerate; A-Hydroxyis…	InChI=1S/C5H10O3/c1-3(2)4(6)5(7)8/h3-4,6H,1-2H3,(H,7,8)	Maple syrup urine disease|Down syndrome pregnancy	2
HMDB0000019;alpha-Ketoisovaleric acid;2-Keto-3-Methylbutyrate; 2-Keto-3-Methylbutyric acid; 2-Ketoisovalerate; 2-Ketoisovaleric acid; 2-Ketoisvaleric acid; 2-Oxo-3-methyl-butyrate; 2-Oxo-3-methylbutanoate; 2-Oxo-3-methylbutanoic acid; 2-Oxo-3-methylbutyrate; 2-Oxo-3-methylbutyric acid; 2-Oxoisovalerate; 2-Oxoisovaleric acid; 3-Methyl-2-oxo-Butanoate; 3-Methyl-2-oxo-Butanoic acid; 3-Methyl-2-oxo-B…	InChI=1S/C5H8O3/c1-3(2)4(6)5(7)8/h3H,1-2H3,(H,7,8)	Maple syrup urine disease|Heart Transplant	2
HMDB0002820;Methylimidazoleacetic acid;1,4-Methyl-imidazoleacetic acid; 1,4-Methylimidazoleacetate; 1-Methyl-1H-Imidazole-4-acetate; 1-Methyl-1H-Imidazole-4-acetic acid; 1-Methyl-4-imidazoleacetate; 1-Methyl-4-imidazoleacetic acid; 1-Methylimidazole-4-acetate; Methylimidazole acetate; Methylimidazoleacetate; Methylimidazoleacetic acid; MIAA; N Tau-methylimidazoleacetic acid; Tele-methylimidazolea…	InChI=1S/C6H8N2O2/c1-8-3-5(7-4-8)2-6(9)10/h3-4H,2H2,1H3,(H,9,10)	Mastocytosis|Oral cancer	2
HMDB0000535;Caproic acid;1-Hexanoate; 1-Hexanoic acid; 1-Pentanecarboxylate; 1-Pentanecarboxylic acid; Butylacetate; Butylacetic acid; Caproate; Caproic acid; Capronate; Capronic acid; FA(6:0); Hexanoate; Hexanoic acid; Hexoate; Hexoic acid; Hexylate; Hexylic acid; N-Caproate; N-Caproic acid; N-Hexanoate; N-Hexanoic acid; N-Hexoate; N-Hexoic acid; N-Hexylate; N-Hexylic acid; Pentylformate; Pentyl…	InChI=1S/C6H12O2/c1-2-3-4-5-6(7)8/h2-5H2,1H3,(H,7,8)	Medium Chain Acyl-CoA Dehydrogenase Deficiency|Autism	2
HMDB0000525;5-Hydroxyhexanoic acid;5-Hydroxy-Hexanoate; 5-Hydroxy-Hexanoic acid; 5-Hydroxycaproate; 5-Hydroxycaproic acid; 5-Hydroxyhexanoate; 5-Hydroxyhexanoic acid; 5-OH-caproate; 5-OH-caproic acid	InChI=1S/C6H12O3/c1-5(7)3-2-4-6(8)9/h5,7H,2-4H2,1H3,(H,8,9)	Medium Chain Acyl-CoA Dehydrogenase Deficiency|Colorectal Cancer	2
HMDB0000318;3,4-Dihydroxyphenylglycol;(3,4-Dihydroxyphenyl)ethylene glycol; 1-(3,4-Dihydroxyphenyl)-1,2-ethanediol; 3,4-Dihydroxyphenethyl glycol; 3,4-Dihydroxyphenylethyl glycol; 3,4-Dihydroxyphenylethyleneglycol; 4-(1,2-Dihydroxyethyl)-1,2-benzenediol; DHPG; DL-3,4-Dihydroxyphenylglycol; DOPEG	InChI=1S/C8H10O4/c9-4-8(12)5-1-2-6(10)7(11)3-5/h1-3,8-12H,4H2	Menkes disease|Menkes syndrome	2
HMDB0000569;Deoxypyridinoline;4-(2-Amino-2-carboxyethyl)-1-(5-amino-5-carboxypentyl)-3-(3-amino-3-carboxypropyl)-5-hydroxy-Pyridinium inner salt stereoisomer; Deoxipyridinoline; Deoxy-pyridinoline; Deoxypiridinoline; Deoxypirydynoline; Deoxypyridinolone; Deoxypyridoline; Desoxypyridinoline; Lysylpyridinoline; N-(5-Amino-5-carboxypentyl)-3-hydroxy-4-(2-amino-2-carboxyethyl)-5-(3-amino-3-carboxypro…	InChI=1S/C18H28N4O7/c19-12(16(24)25)3-1-2-6-22-8-10(4-5-13(20)17(26)27)11(15(23)9-22)7-14(21)18(28)29/h8-9,12-14H,1-7,19-21H2,(H3-,23,24,25,26,27,28,29)	Multiple myeloma|Growth hormone deficiency	2
HMDB0002012;Ubiquinone-1;Coenzyme Q1; CoQ1; Ubiquinone Q1; Ubiquinone-Q1; Ubiquionone 1	InChI=1S/C14H18O4/c1-8(2)6-7-10-9(3)11(15)13(17-4)14(18-5)12(10)16/h6H,7H2,1-5H3	Multiple sclerosis|Multiple sclerosis	2
HMDB0001414;Putrescine;1,4-Butanediamine; 1,4-Butanediammonium; 1,4-Butylenediamine; 1,4-Diaminobutane; 1,4-Tetramethylenediamine; Butylenediamine; Putrescin; Tetramethyldiamine; Tetramethylenediamine	InChI=1S/C4H12N2/c5-3-1-2-4-6/h1-6H2	Pancreatic cancer|uremia	2
HMDB0004193;N1-Methyl-2-pyridone-5-carboxamide;1-Methyl-5-carboxylamide-2-pyridone; N'-Methyl-2-pyridone-5-carboxamide; N'Methyl-2-pyridone-5-carboxamide; N(1)-Methyl-2-pyridone-5-carboxamide; N-Methyl-2-pyridone-5-carboxamide	InChI=1S/C7H8N2O2/c1-9-4-5(7(8)11)2-3-6(9)10/h2-4H,1H3,(H2,8,11)	Pellagra|uremia	2
HMDB0005056;Enterodiol;(-)-Enterodiol; (2R,3R)-2,3-bis[(3-hydroxyphenyl)methyl]-1,4-Butanediol; Arbo 9; [R-(R*,R*)]-2,3-bis[(3-hydroxyphenyl)methyl]-1,4-Butanediol	InChI=1S/C18H22O4/c19-11-15(7-13-3-1-5-17(21)9-13)16(12-20)8-14-4-2-6-18(22)10-14/h1-6,9-10,15-16,19-22H,7-8,11-12H2	Perillyl alcohol administration for cancer treatment|Breast cancer	2
HMDB0000884;Ribothymidine;1-b-D-Ribofuranosylthymine; 1-beta-delta-Ribofuranosylthymine; 5-Methyl-1-beta-D-ribofuranosyl-2,4(1H,3H)-Pyrimidinedione; 5-Methyl-1-beta-delta-ribofuranosyl-2,4(1H,3H)-Pyrimidinedione; 5-Methyl-Uridine; 5-Methyluridine; b-D-Ribofuranoside thymine-1; beta-D-Ribofuranoside; beta-delta-Ribofuranoside; beta-delta-Ribofuranoside thymine-1; Ribosylthymine; Ribothymidine; Thy…	InChI=1S/C10H14N2O6/c1-4-2-12(10(17)11-8(4)16)9-7(15)6(14)5(3-13)18-9/h2,5-7,9,13-15H,3H2,1H3,(H,11,16,17)	Perillyl alcohol administration for cancer treatment|Colorectal Cancer	2
HMDB0006101;Enterolactone;2,3-Bis(3'-hydroxybenzyl)butyrolactone; 3,4-Bis((3-hydroxyphenyl)methyl)dihydro-2-(3H)-furanone; Dihydro-3,4-bis((3-hydroxyphenyl)methyl)-2(3H)-Furanone	InChI=1S/C18H18O4/c19-15-5-1-3-12(8-15)7-14-11-22-18(21)17(14)10-13-4-2-6-16(20)9-13/h1-6,8-9,14,17,19-20H,7,10-11H2	Perillyl alcohol administration for cancer treatment|Colorectal Cancer	2
HMDB0003876;15(S)-HETE;(15S)-15-Hydroxy-5,8,11-cis-13-trans-eicosatetraenoate; (15S)-15-Hydroxy-5,8,11-cis-13-trans-eicosatetraenoic acid; (15S)-15-Hydroxy-5,8,11-cis-13-trans-eicosic acid; (15S)-15-Hydroxy-5,8,11-cis-13-trans-icosatetraenoate; (15S)-15-Hydroxy-5,8,11-cis-13-trans-icosatetraenoic acid; (15S,5Z,8Z,11Z,13E)-15-Hydroxyeicosatetraenoate; (15S,5Z,8Z,11Z,13E)-15-Hydroxyeicosatetraenoic…	InChI=1S/C20H32O3/c1-2-3-13-16-19(21)17-14-11-9-7-5-4-6-8-10-12-15-18-20(22)23/h4-5,8-11,14,17,19,21H,2-3,6-7,12-13,15-16,18H2,1H3,(H,22,23)	Peroxisomal biogenesis defect|Zellweger syndrome	2
HMDB0000703;Mandelic acid;(RS)-Mandelate; (RS)-Mandelic acid; 2-Hydroxy-2-phenylacetate; 2-Hydroxy-2-phenylacetic acid; 2-Hydroxy-2-phenylethanoate; 2-Hydroxy-2-phenylethanoic acid; 2-Phenyl-2-hydroxyacetate; 2-Phenyl-2-hydroxyacetic acid; 2-Phenylglycolate; 2-Phenylglycolic acid; a-Hydroxy-a-toluate; a-Hydroxy-a-toluic acid; a-Hydroxybenzeneacetate; a-Hydroxybenzeneacetic acid; a-Hydroxyphenylac…	InChI=1S/C8H8O3/c9-7(8(10)11)6-4-2-1-3-5-6/h1-5,7,9H,(H,10,11)	Phenylketonuria|Colorectal Cancer	2
HMDB0000440;3-Hydroxyphenylacetic acid;(3-hydroxy-phenyl)-acetate; (3-hydroxy-phenyl)-acetic acid; 3-Hydroxy-benzeneacetate; 3-Hydroxy-benzeneacetic acid; 3-Hydroxybenzeneacetic acid; 3-Hydroxyphenylacetate; 3-Hydroxyphenylacetic acid; m-Hydroxyphenylacetate; m-Hydroxyphenylacetic acid	InChI=1S/C8H8O3/c9-7-3-1-2-6(4-7)5-8(10)11/h1-4,9H,5H2,(H,10,11)	Phenylketonuria|Colorectal Cancer	2
HMDB0000669;Ortho-Hydroxyphenylacetic acid;(2-Hydroxyphenyl)acetate; (2-Hydroxyphenyl)acetic acid; (O-hydroxyphenyl)-Acetate; (O-hydroxyphenyl)-Acetic acid; (O-Hydroxyphenyl)acetate; (O-Hydroxyphenyl)acetic acid; 2-HPAA; 2-Hydroxybenzeneacetate; 2-Hydroxybenzeneacetic acid; 2-Hydroxyphenylacetic acid; Hydroxyphenylacetate; Hydroxyphenylacetic acid; O-Hydroxyphenylacetic acid	InChI=1S/C8H8O3/c9-7-4-2-1-3-6(7)5-8(10)11/h1-4,9H,5H2,(H,10,11)	Phenylketonuria|Irritable bowel syndrome	2
HMDB0010335;Estriol-3-glucuronide;(2S,3S,4S,5R,6S)-6-[[(13S,16R,17R)-16,17-dihydroxy-13-methyl-6,7,8,9,11,12,14,15,16,17-decahydrocyclopenta[a]phenanthren-3-yl]oxy]-3,4,5-trihydroxyoxane-2-carboxylic acid; 16a,17b-Dihydroxyestra-1,3,5(10)-trien-3-yl-beta-D-glucosiduronic acid; 16a,17b-Dihydroxyestra-1,3,5(10)-trien-3-yl-beta-delta-glucosiduronic acid; 16a,17b-Dihydroxyestra-1,3,5(10)-trien-3-yl-g…	InChI=1S/C24H32O9/c1-24-7-6-13-12-5-3-11(32-23-19(28)17(26)18(27)20(33-23)22(30)31)8-10(12)2-4-14(13)15(24)9-16(25)21(24)29/h3,5,8,13-21,23,25-29H,2,4,6-7,9H2,1H3,(H,30,31)	Pregnancy|Ambulant pregnancy	2
HMDB0000269;Sphinganine;2-Amino-D-erythro-1,3-Octadecanediol; C18-dihydro-Sphingosine; C18-Dihydrosphingosine; D-Erythro-1,3-Dihydroxy-2-aminooctadecane; D-Erythro-2-Amino-1,3-octadecanediol; D-Erythro-C18-Dihydrosphingosine; D-Erythro-Sphinganine; Dihydro-C18-sphingosine; Dihydrosphingosine; Erythro-Sphinganine; Octadecasphinganine; Sphinganine; [R-(R*,S*)]-2-amino-1,3-Octadecanediol	InChI=1S/C18H39NO2/c1-2-3-4-5-6-7-8-9-10-11-12-13-14-15-18(21)17(19)16-20/h17-18,20-21H,2-16,19H2,1H3	Pregnancy|Colorectal cancer	2
HMDB0004685;13,14-Dihydro-15-keto PGF2a;13,14-Dihydro-15-keto PGF2alpha; 13,14-Dihydro-15-keto-pgf2alpha; 13,14-Dihydro-15-ketoprostaglandin F; 13,14-Dihydro-15-oxoprostaglandin F; 15-Keto-13,14-dihydro-pgf2alpha; 15-Keto-13,14-dihydroprostaglandin F2alpha; Dhk-pgf2alpha; PGFM;HMDB0006562;8-iso-13,14-dihydro-15-keto-PGF2a;(5Z,8b,9a,11a)-9,11-dihydroxy-15-oxo-Prost-5-en-1-oate; (5Z,8b,9a,11a)-9,11…	InChI=1S/C20H34O5/c1-2-3-6-9-15(21)12-13-17-16(18(22)14-19(17)23)10-7-4-5-8-11-20(24)25/h4,7,16-19,22-23H,2-3,5-6,8-14H2,1H3,(H,24,25)	Pregnancy|Pregnancy with RU486 administration	2
HMDB0000326;1b,3a,12a-Trihydroxy-5b-cholanoic acid;1,3,12-Trihydroxy-(5b)-Cholan-24-oate; 1,3,12-Trihydroxy-(5b)-Cholan-24-oic acid; 1b,3a,12a-Trihydroxy-5b-cholan-24-oate; 1b,3a,12a-Trihydroxy-5b-cholan-24-oic acid; 1b,3a,12a-Trihydroxy-5b-cholanoate; 1b,3a,12a-Trihydroxy-5b-cholanoic acid;HMDB0000371;1,3,12-Trihydroxycholan-24-oic acid;1,3,12-Trihydroxy-5b-Cholanoate; 1,3,12-Trihydroxy-5b-Chola…	InChI=1S/C24H40O5/c1-13(4-9-22(28)29)17-7-8-18-16-6-5-14-10-15(25)11-20(26)23(14,2)19(16)12-21(27)24(17,18)3/h13-21,25-27H,4-12H2,1-3H3,(H,28,29)	Primary biliary cirrhosis|Biliary cirrhosis	2
HMDB0000824;Propionylcarnitine;(+/-)-Propionylcarnitine chloride; (3-carboxy-2-hydroxypropyl)trimethyl-hydroxide Ammonium inner salt; 3-Carboxy-N,N,N-trimethyl-2-(1-oxopropoxy)-1-propanaminium inner salt; L-Propionylcarnitine; O-Propanoylcarnitine; O-Propionylcarnitine; Propionyl carnitine; Propionyl-carnitine; Propionyl-L-carnitine	InChI=1S/C10H19NO4/c1-5-10(14)15-8(6-9(12)13)7-11(2,3)4/h8H,5-7H2,1-4H3	Propionic acidemia|Celiac disease	2
HMDB0000766;N-Acetyl-L-alanine;(S)-(-)-N-Acetylalanine; (S)-N-Acetylalanine; Acetyl-L-alanine; Acetylalanine; L-N-Acetylalanine; N-Acetyl-(S)-alanine; N-Acetyl-L-alanine; N-Acetylalanine	InChI=1S/C5H9NO3/c1-3(5(8)9)6-4(2)7/h3H,1-2H3,(H,6,7)(H,8,9)	Prostate cancer|Colorectal Cancer	2
HMDB0001015;N-Formyl-L-methionine;FMet; For-Met-OH; Formyl-L-methionine; Formylmethionine; N-Formyl-L-methionine; N-Formyl-methionine	InChI=1S/C6H11NO3S/c1-11-3-2-5(6(9)10)7-4-8/h4-5H,2-3H2,1H3,(H,7,8)(H,9,10)	Prostate cancer|Colorectal Cancer	2
HMDB0002658;6-Hydroxynicotinic acid;1,6-Dihydro-6-oxo-3-pyridinecarboxylic acid; 1,6-Dihydro-6-oxo-Nicotinic acid; 2-Hydroxy-5-carboxypyridine; 2-Hydroxypyridine-5-carboxylic acid; 2-Pyridone-5-carboxylic acid; 5-Carboxy-2-pyridone; 6-Hydroxy-Nicotinic acid; 6-Hydroxyniacin; 6-Hydroxynicotinate; 6-Hydroxynicotinic acid; 6-Hydroxypyridine-3-carboxylic acid	InChI=1S/C6H5NO3/c8-5-2-1-4(3-7-5)6(9)10/h1-3H,(H,7,8)(H,9,10)	Prostate cancer|Colorectal Cancer	2
HMDB0001138;N-Acetylglutamic acid;2-Acetamido-L-Glutaraldehydate; 2-Acetamido-L-Glutaraldehydic acid; Ac-Glu-OH; Acetyl-glutamate; Acetyl-L-glutamate; Acetyl-L-glutamic acid; Acetylglutamate; Acetylglutamic acid; DL-Acetylglutamate; DL-Acetylglutamic acid; N-Ac-Glu-OH; N-Acetyl L-glutamate; N-Acetyl L-glutamic acid; N-Acetyl-DL-glutamate; N-Acetyl-DL-glutamic acid; N-Acetyl-Glutamate; N-Acetyl-Gl…	InChI=1S/C7H11NO5/c1-4(9)8-5(7(12)13)2-3-6(10)11/h5H,2-3H2,1H3,(H,8,9)(H,10,11)(H,12,13)	Prostate cancer|Cryptosporidium infection	2
HMDB0000071;Deoxyinosine;2'-Deoxyinosine; 2-Deoxy-Inosine; 9-(2-Deoxy-b-D-erythro-pentofuranosyl)-1,9-dihydro-6H-purin-6-one; 9-(2-Deoxy-b-D-erythro-pentofuranosyl)-Hypoxanthine; 9-(2-Deoxy-beta-D-erythro-pentofuranosyl)-Hypoxanthine; 9-(2-Deoxy-beta-delta-erythro-pentofuranosyl)-1,9-dihydro-6H-purin-6-one; 9-(2-Deoxy-beta-delta-erythro-pentofuranosyl)-Hypoxanthine; D-Ino; delta-Ino; Deoxyinosine	InChI=1S/C10H12N4O4/c15-2-6-5(16)1-7(18-6)14-4-13-8-9(14)11-3-12-10(8)17/h3-7,15-16H,1-2H2,(H,11,12,17)	Purine nucleoside phosphorylase deficiency |Colorectal Cancer	2
HMDB0000133;Guanosine;2-Amino-1,9-dihydro-9-b-D-ribofuranosyl-6H-purin-6-one; 2-Amino-1,9-dihydro-9-beta-delta-ribofuranosyl-6H-purin-6-one; 2-Amino-Inosine; 9-b-D-Ribofuranosyl-Guanine; 9-beta-delta-Ribofuranosyl-Guanine; b-D-Ribofuranoside guanine-9; beta-delta-Ribofuranoside guanine-9; Guanosine; Ribonucleoside; Vernine	InChI=1S/C10H13N5O5/c11-10-13-7-4(8(19)14-10)12-2-15(7)9-6(18)5(17)3(1-16)20-9/h2-3,5-6,9,16-18H,1H2,(H3,11,13,14,19)	Purine nucleoside phosphorylase deficiency |Colorectal Cancer	2
HMDB0000085;Deoxyguanosine;2'-Deoxy-Guanosine; 2'-Deoxyguanosine; 2-Deoxyguanosine; 9-(2-Deoxy-b-D-erythro-pentofuranosyl)-Guanine; 9-(2-Deoxy-b-D-erythro-pentofuranosyl)guanine; 9-(2-Deoxy-beta-delta-erythro-pentofuranosyl)-Guanine; 9-(2-Deoxy-beta-delta-erythro-pentofuranosyl)guanine; Deoxyguanosine; Desoxyguanosine; Guanine deoxy nucleoside; Guanine deoxyriboside	InChI=1S/C10H13N5O4/c11-10-13-8-7(9(18)14-10)12-3-15(8)6-1-4(17)5(2-16)19-6/h3-6,16-17H,1-2H2,(H3,11,13,14,18)	Purine nucleoside phosphorylase deficiency |Purine nucleoside phosphorylase (PNP) deficiency	2
HMDB0000230;N-Acetylneuraminic acid;5-(Acetylamino)-3,5-dideoxy-D-glycero-b-D-galacto-2-Nonulopyranosonate; 5-(Acetylamino)-3,5-dideoxy-D-glycero-b-D-galacto-2-Nonulopyranosonic acid; 5-(Acetylamino)-3,5-dideoxy-D-glycero-D-galacto-2-Nonulosonate; 5-(Acetylamino)-3,5-dideoxy-D-glycero-D-galacto-2-Nonulosonic acid; 5-(Acetylamino)-3,5-dideoxy-delta-glycero-beta-delta-galacto-2-Nonulopyranosonate; …	InChI=1S/C11H19NO9/c1-4(14)12-7-5(15)2-11(20,10(18)19)21-9(7)8(17)6(16)3-13/h5-9,13,15-17,20H,2-3H2,1H3,(H,12,14)(H,18,19)	Salla disease|Irritable bowel syndrome	2
HMDB0000957;Pyrocatechol;1,2-Dihydroxybenzene; 2-Hydroxyphenol; Catechol; Durafur Developer C; Fouramine PCH; Fourrine 68; O-Benzenediol; O-Dihydroxybenzene; O-Dioxybenzene; O-Hydroquinone; O-Hydroxyphenol; O-Phenylenediol; Oxyphenate; Oxyphenic acid; Pelagol Grey C; Phthalhydroquinone; Phthalic alcohol; Pyrocatechin; Pyrocatechine; Pyrocatechol	InChI=1S/C6H6O2/c7-5-3-1-2-4-6(5)8/h1-4,7-8H	Schizophrenia|Autosomal dominant polycystic kidney disease (ADPKD)	2
HMDB0000220;Palmitic acid;1-Hexyldecanoate; 1-Hexyldecanoic acid; 1-Pentadecanecarboxylic acid; C16 fatty acid; Cetylic acid; Edenor C16; Emersol 140; Emersol 143; Glycon P-45; Hexadecanoate; Hexadecanoate (n-C16:0); Hexadecanoic acid; Hexadecanoic acid palmitic acid; Hexadecoate; Hexadecoic acid; Hexadecylic acid; Hexaectylic acid; Hydrofol; Hydrofol acid 1690; Hystrene 8016; Hystrene 9016; Indu…	InChI=1S/C16H32O2/c1-2-3-4-5-6-7-8-9-10-11-12-13-14-15-16(17)18/h2-15H2,1H3,(H,17,18)	Schizophrenia|Colorectal cancer	2
HMDB0000744;Malic acid;2-Hydroxybutanedioate; 2-Hydroxybutanedioic acid; 2-Hydroxyethane-1,2-dicarboxylate; 2-Hydroxyethane-1,2-dicarboxylic acid; 2-Hydroxysuccinate; 2-Hydroxysuccinic acid; a-Hydroxysuccinate; a-Hydroxysuccinic acid; alpha-Hydroxysuccinate; alpha-Hydroxysuccinic acid; Deoxytetrarate; Deoxytetraric acid; DL-Malate; DL-Malic acid; Hydroxybutanedioate; Hydroxybutanedioic acid; Hydr…	InChI=1S/C4H6O5/c5-2(4(8)9)1-3(6)7/h2,5H,1H2,(H,6,7)(H,8,9)	Schizophrenia|Colorectal cancer	2
HMDB0011738;N2-gamma-Glutamylglutamine;gamma-Glu-gln; gamma-Glutamylglutamine; N-L-gamma-Glutamyl-L-Glutamine	InChI=1S/C10H17N3O6/c11-5(9(16)17)1-4-8(15)13-6(10(18)19)2-3-7(12)14/h5-6H,1-4,11H2,(H2,12,14)(H,13,15)(H,16,17)(H,18,19)	Schizophrenia|Hyperammoaemia	2
HMDB0000806;Myristic acid;1-Tridecanecarboxylate; 1-Tridecanecarboxylic acid; Crodacid; Myristate; Myristic acid; Myristic acid pure; Myristoate; Myristoic acid; N-Tetradecan-1-oate; N-Tetradecan-1-oic acid; N-Tetradecanoate; N-Tetradecanoic acid; Tetradecanoate; Tetradecanoic (Myristic) acid; Tetradecanoic acid	InChI=1S/C14H28O2/c1-2-3-4-5-6-7-8-9-10-11-12-13-14(15)16/h2-13H2,1H3,(H,15,16)	Schizophrenia|Oesophageal cancer	2
HMDB0000468;Biopterin;(-)-Biopterin; (1'R,1'S) Biopterin; 2-Amino-6-(L-erythro-1,2-dihydroxypropyl)-4(3H)-Pteridinone; 6-Biopterin; Biopterin; L-Biopterin; L-Erythro-Biopterin; Pterin H B2; [S-(R*,S*)]-2-amino-6-(1,2-dihydroxypropyl)-4(1H)-Pteridinone;HMDB0000633;D-Biopterin;(1'S,2'R)-Biopterin; 1-(2-Amino-4-hydroxy-6-pteridinyl)-D-erythro-1,2-Propanediol; D-6-(Erythro-1,2-Dihydroxypropyl)pterin;…	InChI=1S/C9H11N5O3/c1-3(15)6(16)4-2-11-7-5(12-4)8(17)14-9(10)13-7/h2-3,6,15-16H,1H3,(H3,10,11,13,14,17)	Segawa Syndrome|sepiapterin reductase deficiency	2
HMDB0001545;Pyridoxal;3-Hydroxy-5-(hydroxymethyl)-2-methylpyridine-4-carboxaldehyde; Pyridoxal; Pyridoxaldehyde	InChI=1S/C8H9NO3/c1-5-8(12)7(4-11)6(3-10)2-9-5/h2,4,10,12H,3H2,1H3	Sickle cell anemia|Sickle cell disease-SS (SCD-SS)	2
HMDB0002374;Avenasterol;(24Z)-Ethylidenecholesterol; (24Z)-Stigmasta-5,24(28)-dien-3-ol; (3.beta.,24Z)-Stigmasta-5,24(28)-dien-3-ol; (3b,24Z)-Stigmasta-5,24(28)-dien-3-ol; (Z)-24-Ethylidenecholesterol; (Z)-Stigmasta-5,24(28)-dien-3b-ol; 29-Isofucosterol; Delta5-Avenasterol; Fucosterol; Isofucosterol;HMDB0030021;Fucosterol;(24E)-Ethylidenecholesterol; (3b,24E)-Stigmasta-5,24(28)-dien-3-ol; (E)-24-…	InChI=1S/C29H48O/c1-7-21(19(2)3)9-8-20(4)25-12-13-26-24-11-10-22-18-23(30)14-16-28(22,5)27(24)15-17-29(25,26)6/h7,10,19-20,23-27,30H,8-9,11-18H2,1-6H3	Sitosterolemia|Phytosterolemia	2
HMDB0000937;Stigmasterol;(24aFH)-stigmasta-5,22t-dien-3b-ol; (24S)-5,22-stigmastadien-3b-ol; (24x)-ethylcholesta-5,22-dien-3b-ol; (24xH)-stigmasta-5,22t-dien-3b-ol; (3b,22E)-stigmasta-5,22-dien-3-ol; 17-(4-Ethyl-1,5-dimethyl-hex-2-enyl)-10,13-dimethyl-2,3,4,7,8,9,10,11,12,13,14,15,16,17-tetradecahydro-1H-cyclopenta[a]phenanthren-3-ol; 24aFH-stigmasta-5,22t-dien-3b-ol; 24x-24-Ethylcholest-5,22-die…	InChI=1S/C29H48O/c1-7-21(19(2)3)9-8-20(4)25-12-13-26-24-11-10-22-18-23(30)14-16-28(22,5)27(24)15-17-29(25,26)6/h8-10,19-21,23-27,30H,7,11-18H2,1-6H3	Sitosterolemia|Phytosterolemia	2
HMDB0000494;Stigmastanol;(3b)-Stigmastan-3-ol; (3beta)-Stigmastan-3-ol; (3beta,5alpha)-Stigmastan-3-ol; 24-alpha-Ethylcholestanol; 24a-Ethylcholestanol; 4a-Methyl-5a,14a-lumistan-3b-ol; 4a-Methylcampestanol; 5,6-Dihydro-b-sitosterol; 5,6-Dihydro-beta-sitosterol; 5a-Stigmastan-3b-ol; 5alpha-Stigmastan-3beta-ol; b-Sitostanol; beta-Dihydro-Sitosterol; beta-Sitostanol; Dihydro-b-sitosterol; Dihydro-b…	InChI=1S/C29H52O/c1-7-21(19(2)3)9-8-20(4)25-12-13-26-24-11-10-22-18-23(30)14-16-28(22,5)27(24)15-17-29(25,26)6/h19-27,30H,7-18H2,1-6H3	Sitosterolemia|Phytosterolemia	2
HMDB0004350;Anabasine;(+-)-Anabasine; (+/-)-Anabasine; (-)-2-(3'-Pyridyl)piperidine; (-)-Anabasine; (S)-3-(2-Piperidinyl)pyridine; 2-(3'-Pyridyl) piperidine; 2-(3-Pyridinyl)piperidine; 3-(2-Piperidinyl)pyridine; Anabasin; Anabazin; DL-Anabasine; L-3-(2'-Piperidyl)pyridine; Neonicotine; Neonikotin; S-(-)-Anabasine	InChI=1S/C10H14N2/c1-2-7-12-10(5-1)9-4-3-6-11-8-9/h3-4,6,8,10,12H,1-2,5,7H2	Smoking|Active tobacco user	2
HMDB0001126;Nornicotine;(+-)-1'-demethyl-Nicotine; (+-)-1'-Demethylnicotine; (+-)-3-(2-Pyrrolidinyl)pyridine; (+-)-Nornicotine; (R)-3-(Pyrrolidin-2-yl)pyridine; (R,S)-Nornicotine; (S)-2-(3-Pyridyl)pyrrolidine; 2-(3-Pyridyl)pyrrolidine; 3-(2-Pyrrolidinyl)pyridine; Dl-Norcitine; L-Nor-nicotine; Nornicotin; Nornicotine; S-(-)-Nornicotine	InChI=1S/C9H12N2/c1-3-8(7-10-5-1)9-4-2-6-11-9/h1,3,5,7,9,11H,2,4,6H2	Smoking|Active tobacco user	2
HMDB0001403;Prostaglandin D2;(5Z,13E)-(15S)-9,15-dihydroxy-11-oxoprosta-5,13-dienoate; (5Z,13E)-(15S)-9,15-dihydroxy-11-oxoprosta-5,13-dienoic acid; (5z,13e)-(15S)-9-alpha,15-dihydroxy-11-oxoprosta-5,13-dienoate; (5z,13e)-(15S)-9-alpha,15-dihydroxy-11-oxoprosta-5,13-dienoic acid; (5Z,13E)-(15S)-9a,15-Dihydroxy-11-oxoprosta-5,13-dienoate; (5Z,13E)-(15S)-9a,15-Dihydroxy-11-oxoprosta-5,13-dienoic ac…	InChI=1S/C20H32O5/c1-2-3-6-9-15(21)12-13-17-16(18(22)14-19(17)23)10-7-4-5-8-11-20(24)25/h4,7,12-13,15-18,21-22H,2-3,5-6,8-11,14H2,1H3,(H,24,25)	Subarachnoid hemorrhage|closed head injury	2
HMDB0000337;(S)-3,4-Dihydroxybutyric acid;(S)-3,4-Dihydroxy-butyric acid; (S)-3,4-Dihydroxybutanoate; (S)-3,4-Dihydroxybutanoic acid; 2-Deoxytetronate; 2-Deoxytetronic acid; 3,4-Dihydroxybutanoate; 3,4-Dihydroxybutanoic acid	InChI=1S/C4H8O4/c5-2-3(6)1-4(7)8/h3,5-6H,1-2H2,(H,7,8)	Succinic semialdehyde dehydrogenase deficiency|4-Hydroxybutyric Aciduria	2
HMDB0002721;1-Methylinosine;1-Methyl-inosine; 1-Methylinosine; N1-Methylinosine	InChI=1S/C11H14N4O5/c1-14-3-13-9-6(10(14)19)12-4-15(9)11-8(18)7(17)5(2-16)20-11/h3-5,7-8,11,16-18H,2H2,1H3	Thyroid cancer |Cancer	2
HMDB0000174;L-Fucose;(-)-Fucose; (-)-L-Fucose; 6-Deoxy-beta-galactose; 6-Deoxy-D-galactopyranose; 6-Deoxy-delta-galactopyranose; 6-Deoxy-L-beta-galactose; 6-Deoxy-L-galactopyranose; 6-Deoxy-L-galactose; 6-Desoxygalactose; 6-Methyloxane-2,3,4,5-tetrol; 6-Methyltetrahydropyran-2,3,4,5-tetraol; D-Threo-Aldose; Fucose; Isodulcit; L-(-)-Fucose; L-Fucopyranose; L-Fucose; L-Galactomethylose; Rhodeose;HM…	InChI=1S/C6H12O5/c1-2-3(7)4(8)5(9)6(10)11-2/h2-10H,1H3	Thyroid cancer |Cancer - assorted types	2
HMDB0001976;Docosapentaenoic acid (22n-6);Docosa-4,7,10,13,16-pentaenoic acid; Docosapentaenoate; Docosapentaenoic acid	InChI=1S/C22H34O2/c1-2-3-4-5-6-7-8-9-10-11-12-13-14-15-16-17-18-19-20-21-22(23)24/h6-7,9-10,12-13,15-16,18-19H,2-5,8,11,14,17,20-21H2,1H3,(H,23,24)	Thyroid cancer |Isovaleric acidemia	2
HMDB0000352;16a-Hydroxydehydroisoandrosterone;16 alpha-Hydroxy-dehydroepiandrosterone; 16-Hydroxydehydroandrosterone; 16-Hydroxydehydroepiandrosterone; 16a-Hydroxy-DHEA; 16a-Hydroxydehydroandrosterone; 16a-Hydroxydehydroepiandrosterone; 16a-Hydroxydehydroisoandrosterone; 3b,16a-Dihydroxy-Androst-5-en-17-one; 3b,16a-Dihydroxyandrost-5-en-17-one; Androst-5-ene-3b-16a-diol-17-one	InChI=1S/C19H28O3/c1-18-7-5-12(20)9-11(18)3-4-13-14(18)6-8-19(2)15(13)10-16(21)17(19)22/h3,12-16,20-21H,4-10H2,1-2H3	Thyroid cancer |Thyroid cancer	2
HMDB0001068;D-Sedoheptulose 7-phosphate;7-(Dihydrogen phosphate) sedoheptulose; D-Sedoheptulose 7-phosphate; D-Sedoheptulose-7-p; D-Sedoheptulose-7-phosphate; Heptulose-7-phosphate; Sedoheptulose 7-phosphate; Sedoheptulose-7-p; Sedoheptulose-7-phosphate	InChI=1S/C7H15O10P/c8-2-7(12)6(11)5(10)4(9)3(17-7)1-16-18(13,14)15/h3-6,8-12H,1-2H2,(H2,13,14,15)	Transaldolase deficiency|Transaldolase deficiency	2
HMDB0004659;8-Isoprostane;8-beta-Prostane; 8-Isoprostane	InChI=1S/C20H40/c1-3-5-7-9-11-13-16-20-18-14-17-19(20)15-12-10-8-6-4-2/h19-20H,3-18H2,1-2H3	Traumatic brain injury|Brain injury	2
HMDB0000224;O-Phosphoethanolamine;2-Amino-Ethanol dihydrogen phosphate; 2-Amino-Ethanol dihydrogen phosphate (ester); 2-Amino-Ethanol phosphate; 2-Aminoethanol O-phosphate; 2-Aminoethyl dihydrogen phosphate; 2-Aminoethyl dihydrogen phosphate (ACD/Name 4.0); 2-Aminoethyl phosphate; Colamine acid phosphate; Colamine phosphate; Colamine phosphoric acid; Colaminephosphoric acid; Colaminphosphoric aci…	InChI=1S/C2H8NO4P/c3-1-2-7-8(4,5)6/h1-3H2,(H2,4,5,6)	Traumatic brain injury|Brain injury	2
HMDB0000635;Succinylacetone;4,6-Dioxoheptanoate; 4,6-Dioxoheptanoic acid; Succinylacetone	InChI=1S/C7H10O4/c1-5(8)4-6(9)2-3-7(10)11/h2-4H2,1H3,(H,10,11)	Tyrosinemia|Tyrosinemia I	2
HMDB0000499;5-Tetradecenoic acid;5-Tetradecenoate; 5-Tetradecenoic acid; Physeterate; Physeteric acid; Physoterate; Physoteric acid;HMDB0000521;5Z-Tetradecenoic acid;(5Z)- 5-Tetradecenoate; (5Z)- 5-Tetradecenoic acid; (Z)-5-Tetradecenoate; (Z)-5-Tetradecenoic acid; 5Z-Tetradecenoate; 5Z-Tetradecenoic acid; cis-5-Tetradecenoate; cis-5-Tetradecenoic acid; cis-D5-Tetradecenoate; cis-D5-Tetradecenoic…	InChI=1S/C14H26O2/c1-2-3-4-5-6-7-8-9-10-11-12-13-14(15)16/h9-10H,2-8,11-13H2,1H3,(H,15,16)	Very Long Chain Acyl-CoA Dehydrogenase Deficiency|Very long-chain acyl-CoA dehydrogenase deficiency (vLCAD)	2
HMDB0003640;Beta-Leucine;beta-2-Amino-4-methylvaleric acid; beta-Leucine; L-beta-Leucine	InChI=1S/C6H13NO2/c1-4(2)5(7)3-6(8)9/h4-5H,3,7H2,1-2H3,(H,8,9)	Vitamin B12 deficiency|Cobalamin deficiency	2
HMDB0003231;Vaccenic acid;(11Z)-Octadecenoate; (11Z)-Octadecenoic acid; (Z)-Octadec-11-enoate; (Z)-Octadec-11-enoic acid; 11-Octadecenoate; 11-Octadecenoic acid; 11Z-Octadecenoate; 11Z-Octadecenoic acid; trans-11-Octadecenoate; trans-11-Octadecenoic acid; Vaccenate;HMDB0240219;cis-Vaccenic acid;?	InChI=1S/C18H34O2/c1-2-3-4-5-6-7-8-9-10-11-12-13-14-15-16-17-18(19)20/h7-8H,2-6,9-17H2,1H3,(H,19,20)	11-beta-hydroxylase deficiency	1
HMDB0000015;Cortexolone;11-Deoxy-17-hydroxycorticosterone; 11-Deoxycortisol; 11-Deoxyhydrocortisone; 11-Desoxy-17-hydroxycorticosterone; 11-Desoxycortisol; 11-Desoxyhydrocortisone; 17,21-Dihydroxy-4-pregnene-3,20-dione; 17,21-Dihydroxypregn-4-ene-3,20-dione; 17,21-Dihydroxyprogesterone; 17-Hydroxy-11-deoxycorticosterone; 17alpha-Hydroxycortexone; 20-Dione 17,21-dihydroxypregn-4-ene-3; 4-Pregnene-…	InChI=1S/C21H30O4/c1-19-8-5-14(23)11-13(19)3-4-15-16(19)6-9-20(2)17(15)7-10-21(20,25)18(24)12-22/h11,15-17,22,25H,3-10,12H2,1-2H3	11-beta-Hydroxylase deficiency	1
HMDB0006070;Pregnanetriol;?	InChI=1S/C21H36O3/c1-13(22)21(24)11-8-18-16-5-4-14-12-15(23)6-9-19(14,2)17(16)7-10-20(18,21)3/h13-18,22-24H,4-12H2,1-3H3	11-beta-Hydroxylase deficiency	1
HMDB0013325;2-trans,4-cis-Decadienoylcarnitine;?	InChI=1S/C17H29NO4/c1-5-6-7-8-9-10-11-12-17(21)22-15(18(2,3)4)13-14-16(19)20/h9-12,15H,5-8,13-14H2,1-4H3	2,4-dienoyl-CoA reductase deficiency	1
HMDB0000552;3-Methylglutarylcarnitine;3-Methylglutarylcarnitine; Methylglutaryl-L-carnitine	InChI=1S/C13H23NO6/c1-9(5-11(15)16)6-13(19)20-10(7-12(17)18)8-14(2,3)4/h9-10H,5-8H2,1-4H3,(H-,15,16,17,18)	3-Hydroxy-3-methylglutaryl-CoA lyase deficiency	1
HMDB0170858;3-Methylbut-3-enoic acid;?	InChI=1S/C5H8O2/c1-4(2)3-5(6)7/h1,3H2,2H3,(H,6,7)	3-hydroxy-3-methylglutaryl-CoA Lyase Deficiency	1
HMDB0000509;Senecioic acid;3,3-Dimethylacrylate; 3,3-Dimethylacrylic acid; 3-Methyl-2-butenoate; 3-Methyl-2-butenoic acid; 3-Methyl-crotonate; 3-Methyl-Crotonic acid; 3-Methylbut-2-enoate; 3-Methylbut-2-enoic acid; 3-Methylcrotonate; 3-Methylcrotonic acid; b,b-Dimethylacrylate; b,b-Dimethylacrylic acid; b-Methylcrotonate; b-Methylcrotonic acid; beta,beta-Dimethacrylate; beta,beta-Dimethacrylic ac…	InChI=1S/C5H8O2/c1-4(2)3-5(6)7/h3H,1-2H3,(H,6,7)	3-hydroxy-3-methylglutaryl-CoA Lyase Deficiency	1
HMDB0000355;3-Hydroxymethylglutaric acid;3-Hydroxy-3-methyl-Glutaric acid; 3-Hydroxy-3-methylglutarate; 3-Hydroxy-3-methylglutaric acid; 3-Hydroxymethylglutarate; 3-Hydroxymethylglutaric acid; 3-Methyl-3-hydroxyglutarate; 3-Methyl-3-hydroxyglutaric acid; b-Hydroxy-b-methylglutarate; b-Hydroxy-b-methylglutaric acid; beta-Hydroxy-beta-methylglutarate; beta-Hydroxy-beta-methylglutaric acid; CB 337; …	InChI=1S/C6H10O5/c1-6(11,2-4(7)8)3-5(9)10/h11H,2-3H2,1H3,(H,7,8)(H,9,10)	3-Hydroxy-3-methylglutaryl-CoA lyase deficiency	1
HMDB0061652;3-hydroxyhexanoic acid;6:0(3-OH)	InChI=1S/C6H12O3/c1-2-3-5(7)4-6(8)9/h5,7H,2-4H2,1H3,(H,8,9)	3-Hydroxy-3-Methylglutaryl-CoA Synthase Deficiency	1
HMDB0001954;3-Hydroxyoctanoic acid;(+/-)-3-Hydroxyoctanoate; (+/-)-3-Hydroxyoctanoic acid; 3-Hydroxy caprylic acid; 3-Hydroxy-octanoate; 3-Hydroxy-octanoic acid; 3-Hydroxycaprylate; 3-Hydroxyoctanoate; 3-Hydroxyoctanoic acid; 3-Hydroxyoctanoic acid homopolymer; 8:0(3-OH); B-Hydroxyoctanoate; B-Hydroxyoctanoic acid; beta-Hydroxyoctanoate; beta-Hydroxyoctanoic acid; Poly-3-hydroxyoctanoate; Poly-3-…	InChI=1S/C8H16O3/c1-2-3-4-5-7(9)6-8(10)11/h7,9H,2-6H2,1H3,(H,10,11)	3-Hydroxy-3-Methylglutaryl-CoA Synthase Deficiency	1
HMDB0000345;3-Hydroxyadipic acid;(3S)-3-hydroxyadipate; (3S)-3-hydroxyadipic acid; 3-Hydroxyadipate; 3-Hydroxyadipic acid; 3-Hydroxyhexanedioate; 3-Hydroxyhexanedioic acid	InChI=1S/C6H10O5/c7-4(3-6(10)11)1-2-5(8)9/h4,7H,1-3H2,(H,8,9)(H,10,11)	3-Hydroxydicarboxylic aciduria	1
HMDB0002169;S-(2-carboxypropyl)-Cysteamine;3-((2-Aminoethyl)thio)-2-methyl-Propanoate; 3-((2-Aminoethyl)thio)-2-methyl-Propanoic acid; S-(2-Carboxypropyl)cysteamine	InChI=1S/C6H13NO2S/c1-5(6(8)9)4-10-3-2-7/h5H,2-4,7H2,1H3,(H,8,9)	3-Hydroxyisobutyryl-coa hydrolase deficiency	1
HMDB0005065;Oleoylcarnitine;(Z)-(+-)-3-carboxy-N,N,N-trimethyl-2-((1-oxo-9-octadecenyl)oxy)-1-Propanaminium; Acylcarnitine C18:1; Oleoyl-L-carnitine; Oleoylcarnitine;HMDB0006464;Elaidic carnitine;?	InChI=1S/C25H47NO4/c1-5-6-7-8-9-10-11-12-13-14-15-16-17-18-19-20-25(29)30-23(21-24(27)28)22-26(2,3)4/h12-13,23H,5-11,14-22H2,1-4H3	Acetaminophen overdose	1
HMDB0000240;Sulfite;Bisulfite; Sulfite dianion; Sulfite ion; Sulfite ions; Sulfonate; Sulfur trioxide; Sulfuric anhydride; Sulphite; Trioxosulfate(2-); Trioxosulfate(IV); Trioxosulphate(2-); Trioxosulphate(IV);HMDB0001033;Hydrogen sulfite;Bisulfite; Bisulphite; Hydridohydroxidodioxidosulfur; Hydrogen sulfite(1-); Hydrogen(trioxidosulfate)(1-); Hydrogen(trioxidosulphate)(1-); Hydrogensulfite; Hydr…	InChI=1S/H2O3S/c1-4(2)3/h(H2,1,2,3)	Acute Infectious Pneumonia	1
HMDB0000030;Biotin;(+)-Biotin; (+)-cis-Hexahydro-2-oxo-1H-thieno[3,4]imidazole-4-valerate; (+)-cis-Hexahydro-2-oxo-1H-thieno[3,4]imidazole-4-valeric acid; (3aS,4S,6aR)-Hexahydro-2-oxo-1H-thieno[3,4-D]imidazole-4-valerate; (3aS,4S,6aR)-Hexahydro-2-oxo-1H-thieno[3,4-D]imidazole-4-valeric acid; -(+)-biotin; 1swk; 1swn; 1swr; 5-(2-Oxohexahydro-1H-thieno[3,4-D]imidazol-4-yl)pentanoate; 5-(2-Oxohexahyd…	InChI=1S/C10H16N2O3S/c13-8(14)4-2-1-3-7-9-6(5-16-7)11-10(15)12-9/h6-7,9H,1-5H2,(H,13,14)(H2,11,12,15)	Acute lymphoblastic leukemia	1
HMDB0004808;7C-aglycone;2-Methyl-3-(5'-carboxy-3'-methyl-2'-pentenyl)-1,4-naphthoquinone; 6-(1,4-Dihydro-3-methyl-1,4-dioxo-2-naphthalenyl)-4-methyl- 4-Hexenoate; 6-(1,4-Dihydro-3-methyl-1,4-dioxo-2-naphthalenyl)-4-methyl- 4-Hexenoic acid	InChI=1S/C18H18O4/c1-11(8-10-16(19)20)7-9-13-12(2)17(21)14-5-3-4-6-15(14)18(13)22/h3-7H,8-10H2,1-2H3,(H,19,20)	After 15 day of phylloquinone depletion	1
HMDB0004810;5C-aglycone;1,4-Dihydro-a,3-dimethyl-1,4-dioxo-2-Naphthalenebutanoate; 1,4-Dihydro-a,3-dimethyl-1,4-dioxo-2-Naphthalenebutanoic acid; 2-Methyl-3-(3'-3'-carboxymethylpropyl)-1,4-naphthoquinone; 2-Methyl-3-(3'-carboxy-3'-methylpropyl)-1,4-naphthoquinone; 2-Methyl-3-(3'-carboxybutyl)-1,4-naphthoquinone; 2-Methyl-3-(3-carboxybutyl)-1,4-naphthoquinone	InChI=1S/C16H16O4/c1-9(16(19)20)7-8-11-10(2)14(17)12-5-3-4-6-13(12)15(11)18/h3-6,9H,7-8H2,1-2H3,(H,19,20)	After 15 day of phylloquinone restriction	1
HMDB0001488;Nicotinic acid;3-Carboxylpyridine; 3-Carboxypyridine; 3-Pyridinecarboxylate; 3-Pyridinecarboxylic acid; 3-Pyridylcarboxylate; 3-Pyridylcarboxylic acid; Akotin; Apelagrin; Daskil; Efacin; Enduracin; Linic; Niac; Niacin; Niacine; Niacor; Nicacid; Nicamin; Nicangin; Nico-Span; Nicobid; Nicocap; Nicodelmine; Nicolar; Niconacid; Nicosan 3; Nicotinate; Nicotinic acid; Nicotinipca; Nicyl; Ny…	InChI=1S/C6H5NO2/c8-6(9)5-2-1-3-7-4-5/h1-4H,(H,8,9)	Alcoholism	1
HMDB0001875;Methanol;Alcool methylique; Alcool metilico; Carbinol; CH3OH; Colonial spirit; Columbian spirit; Columbian spirits; Hydroxymethane; Metanolo; Methanol; Methanol-water mixture; Methyl alcohol; Methyl hydroxide; Methylalkohol; Methylol; Metylowy alkohol; Monohydroxymethane; Pyro alcohol; Pyroxylic spirit; Spirit of wood; Wood alcohol; Wood naphtha; Wood spirit	InChI=1S/CH4O/c1-2/h2H,1H3	Alcoholism	1
HMDB0000130;Homogentisic acid;(2,5-dihydroxyphenyl)-Acetate; (2,5-dihydroxyphenyl)-Acetic acid; 2,5-Dihydroxy-a-toluate; 2,5-Dihydroxy-a-toluic acid; 2,5-Dihydroxy-alpha-toluate; 2,5-Dihydroxy-alpha-toluic acid; 2,5-Dihydroxy-benzeneacetate; 2,5-Dihydroxy-benzeneacetic acid; 2,5-Dihydroxyphenylacetate; 2,5-Dihydroxyphenylacetic acid; Alcapton; Homogentisate; Homogentisate acid; Homogentisinate; H…	InChI=1S/C8H8O4/c9-6-1-2-7(10)5(3-6)4-8(11)12/h1-3,9-10H,4H2,(H,11,12)	Alkaptonuria	1
HMDB0006695;Prolylhydroxyproline;(4R)-L-prolyl-4-hydroxy-L-Proline; 4-Hydroxy-1-L-prolyl-Proline; L-4-Hydroxy-1-L-prolyl-Proline; L-Prolyl-L-hydroxyproline; Proline-hydroxyproline; Prolylhydroxyproline; trans-4-Hydroxy-1-L-prolyl-Proline	InChI=1S/C10H16N2O4/c13-6-4-8(10(15)16)12(5-6)9(14)7-2-1-3-11-7/h6-8,11,13H,1-5H2,(H,15,16)	Alzheimer's disease	1
HMDB0000194;Anserine;Anserine; beta-Alanyl-N(pai)-methyl-L-histidine; L-Anserine; L-N-b-Alanyl-3-methyl-Histidine; L-N-beta-Alanyl-3-methyl-Histidine; N-b-Alanyl-3-methyl-L-Histidine; N-beta-Alanyl-3-methyl-L-histidine	InChI=1S/C10H16N4O3/c1-14-6-12-5-7(14)4-8(10(16)17)13-9(15)2-3-11/h5-6,8H,2-4,11H2,1H3,(H,13,15)(H,16,17)	Alzheimer's disease	1
HMDB0002666;Thiamine monophosphate;Aneurin-monophosphorsaeureester; Aneurine monophosphate; Monofosfotiamina; Monophosphoric ester of thiamine; Monophosphothiamine; Monophosphothiaminum; Phosphothiaminum; Thiamin dihydrogenphosphate; Thiamin monophosphate; Thiamin phosphate; Thiamine monophosphate; Thiamine monophosphate dihydrate; Thiamine phosphate; Tiamina monofosfato; TMP	InChI=1S/C12H17N4O4PS/c1-8-11(3-4-20-21(17,18)19)22-7-16(8)6-10-5-14-9(2)15-12(10)13/h5,7H,3-4,6H2,1-2H3,(H3-,13,14,15,17,18,19)	Alzheimer's disease	1
HMDB0000263;Phosphoenolpyruvic acid;2-Hydroxy-Acrylic acid dihydrogen phosphate; 2-Phosphonooxyprop-2-enoate; 2-Phosphonooxyprop-2-enoic acid; P-Enol-pyruvate; PEP; Phosphoenolpyruvate	InChI=1S/C3H5O6P/c1-2(3(4)5)9-10(6,7)8/h1H2,(H,4,5)(H2,6,7,8)	Alzheimer's disease	1
HMDB0000807;3-Phosphoglyceric acid;3-(Dihydrogen phosphate)Glycerate; 3-(Dihydrogen phosphate)Glyceric acid; 3-Glycerophosphorate; 3-Glycerophosphoric acid; 3-P-D-Glycerate; 3-P-Glycerate; 3-Pg; 3-PGA; 3-Phospho-(R)-glycerate; 3-Phospho-D-glycerate; 3-Phospho-glycerate; 3-Phospho-glyceric acid; 3-Phosphoglycerate; 3-Phosphoglyceric acid; D-(-)-3-Phosphoglyceric acid; D-Glycerate 3-phosphate; G3P;…	InChI=1S/C3H7O7P/c4-2(3(5)6)1-10-11(7,8)9/h2,4H,1H2,(H,5,6)(H2,7,8,9)	Alzheimer's disease	1
HMDB0006284;L-2,4-diaminobutyric acid;(S)-2,4-diamino-Butanoate; (S)-2,4-diamino-Butanoic acid; (S)-2,4-Diaminobutyric acid; L-2,4-Diamino-Butyric acid; L-2,4-Diamino-N-butyric acid; L-2,4-Diaminobutanoate; L-2,4-Diaminobutanoic acid; L-2,4-Diaminobutyric acid; L-alpha,gamma-Diaminobutyric acid; L-DABA	InChI=1S/C4H10N2O2/c5-2-1-3(6)4(7)8/h3H,1-2,5-6H2,(H,7,8)	Alzheimer's disease	1
HMDB0000124;Fructose 6-phosphate;D-Fructose 6-phosphate; D-Fructose 6-phosphorate; D-Fructose 6-phosphoric acid; D-Fructose-6-P; D-Fructose-6-phosphate; FPC; Fru-6-P; Fructose 6-phosphate; Fructose-6-P; Fructose-6-phosphate; Fructose-6P; Neuberg ester	InChI=1S/C6H13O9P/c7-1-3(8)5(10)6(11)4(9)2-15-16(12,13)14/h4-7,9-11H,1-2H2,(H2,12,13,14)	Alzheimer's disease	1
HMDB0000288;Uridine 5'-monophosphate;5'-UMP; UMP; Uridine 5'-monophosphate; Uridine 5'-phosphate; Uridine 5'-phosphorate; Uridine 5'-phosphoric acid; Uridine mono(dihydrogen phosphate); Uridine monophosphate; Uridine phosphate; Uridine-5'-monophosphate; Uridylic acid	InChI=1S/C9H13N2O9P/c12-5-1-2-11(9(15)10-5)8-7(14)6(13)4(20-8)3-19-21(16,17)18/h1-2,4,6-8,13-14H,3H2,(H,10,12,15)(H2,16,17,18)	Alzheimer's disease	1
HMDB0000095;Cytidine monophosphate;5'-CMP; 5-Cytidylate; 5-Cytidylic acid; CMP; Cytidine 5'-monophosphate; Cytidine 5'-monophosphorate; Cytidine 5'-monophosphoric acid; Cytidine 5'-phosphate; Cytidine 5'-phosphorate; Cytidine 5'-phosphoric acid; Cytidine mono(dihydrogen phosphate); Cytidine monophosphate; Cytidylate; Cytidylic acid	InChI=1S/C9H14N3O8P/c10-5-1-2-12(9(15)11-5)8-7(14)6(13)4(20-8)3-19-21(16,17)18/h1-2,4,6-8,13-14H,3H2,(H2,10,11,15)(H2,16,17,18)	Alzheimer's disease	1
HMDB0000532;Acetylglycine;15N-Acetylglycine a-radical; 2-Acetamidoacetate; 2-Acetamidoacetic acid; Ac Gly; Acetamidoacetate; Acetamidoacetic acid; Aceturate; Aceturic acid; Acetylaminoacetate; Acetylaminoacetic acid; Acetylglycine; Acetylglycocoll; Ethanoylaminoethanoate; Ethanoylaminoethanoic acid; N-Acetyl-glycine; N-Acetylglycine; N-Acetylglycine sodium salt	InChI=1S/C4H7NO3/c1-3(6)5-2-4(7)8/h2H2,1H3,(H,5,6)(H,7,8)	Aminoacylase I deficiency	1
HMDB0004242;11-Dehydro-thromboxane B2;11-Dehydro-thromboxane; 11-Dehydro-txb2; 11-Dehydrothromboxane; 11-Dehydrothromboxane B2; 11-DehydroTXB2; 11-Keto-thromboxane	InChI=1S/C20H32O6/c1-2-3-6-9-15(21)12-13-18-16(17(22)14-20(25)26-18)10-7-4-5-8-11-19(23)24/h4,7,12-13,15-18,21-22H,2-3,5-6,8-11,14H2,1H3,(H,23,24)	Angina	1
HMDB0000903;Tetrahydrocortisone;(3a,5b)-3,17,21-trihydroxy-pregnane-11,20-dione; 3,17-Dihydroxy-17-hydroxyacetyl-10,13-dimethyl-hexadecahydro-cyclopenta[a]phenanthren-11-one; 3a,17,21-Trihydroxy-5a-pregnane-11,20-dione; 3a,17,21-Trihydroxy-5b-pregnane-11,20-dione; 3alpha,17,21-trihydroxy-5beta-Pregnane-11,20-dione; 3alpha,17,21-Trihydroxypregnane-11,20-dione; 3b,17,21-Trihydroxy-5a-pregnane-11,20…	InChI=1S/C21H32O5/c1-19-7-5-13(23)9-12(19)3-4-14-15-6-8-21(26,17(25)11-22)20(15,2)10-16(24)18(14)19/h12-15,18,22-23,26H,3-11H2,1-2H3	Anorexia nervosa	1
HMDB0000223;Oxalacetic acid;2-Ketosuccinate; 2-Ketosuccinic acid; 2-Oxobutanedioate; 2-Oxobutanedioic acid; 2-Oxosuccinate; 2-Oxosuccinic acid; a-Ketosuccinate; a-Ketosuccinic acid; alpha-Ketosuccinate; alpha-Ketosuccinic acid; Ketosuccinate; Ketosuccinic acid; OAA; Oxalacetate; Oxaloacetate; Oxaloacetic acid; Oxaloethanoate; Oxaloethanoic acid; Oxosuccinate; Oxosuccinic acid	InChI=1S/C4H4O5/c5-2(4(8)9)1-3(6)7/h1H2,(H,6,7)(H,8,9)	Anoxia	1
HMDB0000193;Isocitric acid;1-Hydroxy-1,2,3-propanetricarboxylate; 1-Hydroxy-1,2,3-propanetricarboxylic acid; 1-Hydroxypropane-1,2,3-tricarboxylate; 1-Hydroxypropane-1,2,3-tricarboxylic acid; 1-Hydroxytricarballylate; 1-Hydroxytricarballylic acid; 3-Carboxy-2,3-dideoxy-1-hydroxypropan-1,2,3-tricarboxylate; 3-Carboxy-2,3-dideoxy-1-hydroxypropan-1,2,3-tricarboxylic acid; 3-Carboxy-2,3-dideoxy-Pentar…	InChI=1S/C6H8O7/c7-3(8)1-2(5(10)11)4(9)6(12)13/h2,4,9H,1H2,(H,7,8)(H,10,11)(H,12,13)	Anoxia	1
HMDB0011714;Vanilpyruvic acid;Vanil pyruvic acid	InChI=1S/C10H10O5/c1-15-9-5-6(2-3-7(9)11)4-8(12)10(13)14/h2-3,5,11H,4H2,1H3,(H,13,14)	Aromatic L-amino acid decarboxylase deficiency	1
HMDB0000913;Vanillactic acid;3-(3-Methoxy-4-hydroxyphenyl)lactate; 3-(3-Methoxy-4-hydroxyphenyl)lactic acid; 3-(4-Hydroxy-3-methoxyphenyl)-Lactate; 3-(4-Hydroxy-3-methoxyphenyl)-Lactic acid; 3-(4-Hydroxy-3-methoxyphenyl)lactate; 3-(4-Hydroxy-3-methoxyphenyl)lactic acid; 3-Methoxy-4-hydroxyphenyllactate; 3-Methoxy-4-hydroxyphenyllactic acid; 4-Hydroxy-3-methoxyphenyllactic acid; b-(4-Hydroxy-3-met…	InChI=1S/C10H12O5/c1-15-9-5-6(2-3-7(9)11)4-8(12)10(13)14/h2-3,5,8,11-12H,4H2,1H3,(H,13,14)	Aromatic L-amino acid decarboxylase deficiency	1
HMDB0000472;5-Hydroxy-L-tryptophan;(+-)-5-Hydroxytryptophan; (S)-5-Hydroxytryptophan; 5-Hydroxy-L-Tryptophan; 5-Hydroxy-tryptophan; 5-Hydroxyl-L-tryptophan; 5-Hydroxytryptophan; 5-Hydroxytryptophan L form; 5-Hydroxytryptophan L-form; Cincofarm; Hydroxytryptophan; L-5-Hydroxytryptophan; Levothym; Levotinine; Oxitriptan; Oxyfan; Oxytryptophan; Pretonine; Quietim; Serotonyl; Telesol; Triptene	InChI=1S/C11H12N2O3/c12-9(11(15)16)3-6-5-13-10-2-1-7(14)4-8(6)10/h1-2,4-5,9,13-14H,3,12H2,(H,15,16)	Aromatic L-amino acid decarboxylase deficiency	1
HMDB0011716;N-Acetylvanilalanine;N-Acetyl-vanilalanine	InChI=1S/C12H15NO5/c1-7(14)13-9(12(16)17)5-8-3-4-10(15)11(6-8)18-2/h3-4,6,9,15H,5H2,1-2H3,(H,13,14)(H,16,17)	Aromatic L-amino acid decarboxylase deficiency	1
HMDB0060464;Codeine-6-glucuronide;C16577; Codeine glucuronide; Codeine-6-glucuronide; Glucopyranosiduronic acid, codeine, b-D- (6CI); Glucopyranosiduronicacid, 7,8-didehydro-4,5a-epoxy-3-methoxy-17-methylmorphinan-6a-yl, b-D- (8CI); Morphinan, 7,8-didehydro-4,5a-epoxy-6a-(b-D-glucopyranuronosyloxy)-3-methoxy-17-methyl- (8CI)	InChI=1S/C24H29NO9/c1-25-8-7-24-11-4-6-14(32-23-18(28)16(26)17(27)20(34-23)22(29)30)21(24)33-19-13(31-2)5-3-10(15(19)24)9-12(11)25/h3-6,11-12,14,16-18,20-21,23,26-28H,7-9H2,1-2H3,(H,29,30)	Arrested for driving under the influence of drugs.	1
HMDB0000489;Aspartylglycosamine;(N-g-(2-Acetamido-2-deoxy-b-D-gluco-pyranosyl)-L-asparagine; (N-gamma-(2-Acetamido-2-deoxy-beta-D-gluco-pyranosyl)-L-asparagine; (N-gamma-(2-Acetamido-2-deoxy-beta-delta-gluco-pyranosyl)-L-asparagine; 2-Acetamido-1-b-(L-aspartamido)-1,2-dideoxy-D-glucose; 2-Acetamido-1-beta-(L-aspartamido)-1,2-dideoxy-D-glucose; 2-Acetamido-1-beta-(L-aspartamido)-1,2-dideoxy-delta-…	InChI=1S/C12H21N3O8/c1-4(17)14-8-10(20)9(19)6(3-16)23-11(8)15-7(18)2-5(13)12(21)22/h5-6,8-11,16,19-20H,2-3,13H2,1H3,(H,14,17)(H,15,18)(H,21,22)	Aspartylglucosaminuria	1
HMDB0011174;Isoleucylproline;Ile-Pro; Isoleucylproline	InChI=1S/C11H20N2O3/c1-3-7(2)9(12)10(14)13-6-4-5-8(13)11(15)16/h7-9H,3-6,12H2,1-2H3,(H,15,16)	Asthma	1
HMDB0040733;Phenyl acetate;Acetates; Acetic acid phenyl ester; Acetic acid, phenyl ester; Acetic acid,phenyl ester; Acetoxybenzene; Acetyl phenol; Acetylphenol; FEMA 3958; Fenylester kyseliny octove; Phenol acetate; Phenyl ester of acetic acid	InChI=1S/C8H8O2/c1-7(9)10-8-5-3-2-4-6-8/h2-6H,1H3	asymptomatic diverticulosis	1
HMDB0036228;2-Methylpropyl hexanoate;2-Methyl-1-propyl caproate; 2-Methylpropyl hexanoate; FEMA 2202; Hexanoic acid, 2-methylpropyl ester; Hexanoic acid, isobutyl ester; Iso-butyl N-hexanoate; Isobutyl caproate; Isobutyl hexanoate; N-Caproic acid isobutyl ester	InChI=1S/C10H20O2/c1-4-5-6-7-10(11)12-8-9(2)3/h9H,4-8H2,1-3H3	Autism	1
HMDB0094654;1-Methylethyl heptanoic acid;?	InChI=1S/C10H20O2/c1-4-5-6-7-8-10(11)12-9(2)3/h9H,4-8H2,1-3H3	Autism	1
HMDB0094658;1-[2-Methyl-3-(methylthio) allyl]cyclohex-2-enol;?	InChI=1S/C11H18OS/c1-10(9-13-2)8-11(12)6-4-3-5-7-11/h4,6,9,12H,3,5,7-8H2,1-2H3	Autism	1
HMDB0062119;Hexyl valerate;?	InChI=1S/C11H22O2/c1-3-5-7-8-10-13-11(12)9-6-4-2/h3-10H2,1-2H3	Autism	1
HMDB0094659;1,1-Dimethylethyl heptanoic acid;?	InChI=1S/C11H22O2/c1-5-6-7-8-9-10(12)13-11(2,3)4/h5-9H2,1-4H3	Autism	1
HMDB0094660;Diethyl phthalic acid;?	InChI=1S/C12H14O4/c1-3-15-11(13)9-7-5-6-8-10(9)12(14)16-4-2/h5-8H,3-4H2,1-2H3	Autism	1
HMDB0094661;1-Phenyl-2-hexanone;?	InChI=1S/C12H16O/c1-2-3-9-12(13)10-11-7-5-4-6-8-11/h4-8H,2-3,9-10H2,1H3	Autism	1
HMDB0094665;2,2,4,6,6-Pentamethyl-3-heptene;?	InChI=1S/C12H24/c1-10(8-11(2,3)4)9-12(5,6)7/h8H,9H2,1-7H3	Autism	1
HMDB0094669;Methyl neopentyl phthalic acid;?	InChI=1S/C14H18O4/c1-14(2,3)9-18-13(16)11-8-6-5-7-10(11)12(15)17-4/h5-8H,9H2,1-4H3	Autism	1
HMDB0094670;1,4-Bis-(1,1-dimethylethyl)-benzene;?	InChI=1S/C14H22/c1-13(2,3)11-7-9-12(10-8-11)14(4,5)6/h7-10H,1-6H3	Autism	1
HMDB0094685;Hexadecyl Benzoic acid;?	InChI=1S/C23H38O2/c1-2-3-4-5-6-7-8-9-10-11-12-13-14-18-21-25-23(24)22-19-16-15-17-20-22/h15-17,19-20H,2-14,18,21H2,1H3	Autism	1
HMDB0094691;Furanone A;?	InChI=1S/C4H4O2/c5-4-2-1-3-6-4/h1,3H,2H2	Autism	1
HMDB0000753;3-Hexanone;3-Hexanone; 3-Oxohexane; Ethyl propyl ketone; Hexan-3-one	InChI=1S/C6H12O/c1-3-5-6(7)4-2/h3-5H2,1-2H3	Autism	1
HMDB0031248;Ethyl 2-methylpropanoate;Ethyl 2,2-dimethylacetate; Ethyl 2-methylpropanoate, 9CI; Ethyl 2-methylpropionate; Ethyl ester of 2-methyl-propanoic acid; Ethyl isobutanoate; Ethyl isobutyrate; Ethyl-2-methylproanoate; Ethylisobutyrate; Ethylmethylpropanoate; FEMA 2428; Isobutyric acid, ethyl ester; Propanoic acid, 2-methyl-, ethyl ester; Propionic acid, 2-methyl-, ethyl ester	InChI=1S/C6H12O2/c1-4-8-6(7)5(2)3/h5H,4H2,1-3H3	Autism	1
HMDB0034163;3-Methylbutyl formate;1-Butanol, 3-methyl-, 1-formate; 1-Butanol, 3-methyl-, formate; 3-Methyl-1-butyl formate; 3-Methylbutyl formate; Formic acid, isopentyl ester; Isoamyl formate; Isoamyl methanoate; Isopentyl alcohol, formate; Isopentyl formate; Isopentyl methanoate	InChI=1S/C6H12O2/c1-6(2)3-4-8-5-7/h5-6H,3-4H2,1-2H3	Autism	1
HMDB0033676;(¬±)-3-Methyl-1-pentanol;2-Ethyl-4-butanol; 3-Ethyl-1-butanol; 3-Methyl-(.+/-.)-1-Pentanol; 3-Methyl-1-Pentanol; 3-Methyl-1-pentanol; 3-Methylpentan-1-ol; 3-Methylpentanol	InChI=1S/C6H14O/c1-3-6(2)4-5-7/h6-7H,3-5H2,1-2H3	Autism	1
HMDB0000666;Heptanoic acid;1-Hexanecarboxylate; 1-Hexanecarboxylic acid; Enanthate; Enanthic acid; Enanthylate; Enanthylic acid; Heptanoate; Heptanoic acid; Heptoate; Heptoic acid; Heptylate; Heptylic acid; N-Heptanoate; N-Heptanoic acid; N-Heptoate; N-Heptoic acid; N-Heptylate; N-Heptylic acid; Oenanthate; Oenanthic acid; Oenanthylate; Oenanthylic acid	InChI=1S/C7H14O2/c1-2-3-4-5-6-7(8)9/h2-6H2,1H3,(H,8,9)	Autism	1
HMDB0030028;Ethyl isovalerate;3-Methylbutanoic acid ethyl ester; 3-Methylbutyric acid ethyl ester; Butyric acid, 3-methyl-, ethyl ester (6CI,7CI,8CI); Ethyl 3-methylbutanoate; Ethyl 3-methylbutyrate; Ethyl beta-methylbutyrate; Ethyl iso-pentanoate; Ethyl isopentanoate; Ethyl isovalerate; Ethyl isovalerianate; Ethylisovalerate; FEMA 2463; Isovaleric acid, ethyl ester	InChI=1S/C7H14O2/c1-4-9-7(8)5-6(2)3/h6H,4-5H2,1-3H3	Autism	1
HMDB0031481;xi-3-Heptanol;3-Heptanol; 3-Hydroxyheptane; Butyl ethyl carbinol; Butylethylcarbinol; Ethyl butyl carbinol	InChI=1S/C7H16O/c1-3-5-6-7(8)4-2/h7-8H,3-6H2,1-2H3	Autism	1
HMDB0094705;6-Methyl-1-heptene;?	InChI=1S/C8H16/c1-4-5-6-7-8(2)3/h4,8H,1,5-7H2,2-3H3	autism	1
HMDB0029980;Hexyl acetate;1-Hexyl acetate; 1-Octanamine, Hydrochloride; Acetate C6; Acetic acid N-hexyl ester; Acetic acid, hexyl ester; FEMA 2565; Hexyl acetate; Hexyl alcohol, acetate; Hexyl ester of acetic acid; Hexyl ethanoate; Methylamyl acetate; N-Hexyl acetate; N-Hexyl ethanoate	InChI=1S/C8H16O2/c1-3-4-5-6-7-10-8(2)9/h3-7H2,1-2H3	autism	1
HMDB0094707;2-Propyl-1-pentanol;?	InChI=1S/C8H18O/c1-3-5-8(7-9)6-4-2/h8-9H,3-7H2,1-2H3	Autism	1
HMDB0000738;Indole;1-Azaindene; 1-Benzazole; 2,3-Benzopyrrole; Benzo[b]pyrrole; Indole; Ketole	InChI=1S/C8H7N/c1-2-4-8-7(3-1)5-6-9-8/h1-6,9H	Autism	1
HMDB0034606;Hexyl propionate;1-Hexyl propanoate; 1-Hexyl propionate; FEMA 2576; Hexyl propanoate; Hexyl propionate; N-Hexyl N-propionate; N-Hexyl propionate; Propanoic acid, hexyl ester; Propionic acid, hexyl ester	InChI=1S/C9H18O2/c1-3-5-6-7-8-11-9(10)4-2/h3-8H2,1-2H3	Autism	1
HMDB0000798;Oenanthic ether;Cognac oil; Enanthic acid ethyl ester; Enanthylic ether; Ethyl enanthate; Ethyl heptanoate; Ethyl heptanoic acid; Ethyl heptoate; Ethyl heptoic acid; Ethyl heptylate; Ethyl N-heptanoate; Ethyl N-heptanoic acid; Ethyl oenanthate; Ethyl oenanthylate; Oenanthic ether	InChI=1S/C9H18O2/c1-3-5-6-7-8-9(10)11-4-2/h3-8H2,1-2H3	Autism	1
HMDB0034165;Propyl hexanoate;Caproic acid propyl ester; FEMA 2949; Hexanoic acid, propyl ester; N-Propyl hexanoate; N-Propyl N-hexanoate; Propyl caproate; Propyl hexanoate	InChI=1S/C9H18O2/c1-3-5-6-7-9(10)11-8-4-2/h3-8H2,1-2H3	Autism	1
HMDB0000466;3-Methylindole;3-Methyl-1H-indole; 3-Methylindole; 3-MI; b-Methylindole; beta-Methylindole; Scatole; Skatol; Skatole	InChI=1S/C9H9N/c1-7-6-10-9-5-3-2-4-8(7)9/h2-6,10H,1H3	autism	1
HMDB0000855;Nicotinamide riboside;1-(beta-D-Ribofuranosyl)nicotinamide; 1-b-D-Ribosyl-3-Pyridinecarboxamide; 1-beta-D-Ribosyl-3-Pyridinecarboxamide; 1-beta-delta-Ribosyl-3-Pyridinecarboxamide; 3-(Aminocarbonyl)-1-beta-D-ribofuranosyl-Pyridinium; 3-(Aminocarbonyl)-1-beta-delta-ribofuranosyl-Pyridinium; N-Ribosylnicotinamide; Nicotinamide ribonucleoside; Nicotinamide ribose; Nicotinamide riboside; …	InChI=1S/C11H14N2O5/c12-10(17)6-2-1-3-13(4-6)11-9(16)8(15)7(5-14)18-11/h1-4,7-9,11,14-16H,5H2,(H-,12,17)	Autosomal dominant polycystic kidney disease (ADPKD)	1
HMDB0000378;2-Methylbutyroylcarnitine;(2-methylbutyryl)carnitine; 2-Methylbutyroylcarnitine; L-2-Methylbutyrate (3-carboxy-2-hydroxypropyl)trimethyl-hydroxide Ammonium inner salt; Methylbutyroyl-carnitine	InChI=1S/C12H23NO4/c1-6-9(2)12(16)17-10(7-11(14)15)8-13(3,4)5/h9-10H,6-8H2,1-5H3	Autosomal dominant polycystic kidney disease (ADPKD)	1
HMDB0001882;Dihydroxyacetone;1,3-Dihydroxy-2-propanone; 1,3-Dihydroxyacetone; 1,3-Dihydroxydimethyl ketone; 1,3-Dihydroxypropan-2-one; 1,3-Dihydroxypropanone; a,a'-Dihydroxyacetone; Aliphatic ketone; Bis(hydroxymethyl) ketone; Chromelin; Dihydroxy-acetone; Dihydroxyacetone; Dihyxal; Glycerone; Ketochromin; Otan; Oxantin; Oxatone; Protosol; Soleal; Triulose; Viticolor	InChI=1S/C3H6O3/c4-1-3(6)2-5/h4-5H,1-2H2	Autosomal dominant polycystic kidney disease (ADPKD)	1
HMDB0000408;2-Methyl-3-ketovaleric acid;2-Methyl-3-ketovalerate; 2-Methyl-3-oxo-pentanoate; 2-Methyl-3-oxo-pentanoic acid; 2-Methyl-3-oxovalerate; 2-Methyl-3-oxovaleric acid; beta-Ketoisocaproate; beta-Ketoisocaproic acid	InChI=1S/C6H10O3/c1-3-5(7)4(2)6(8)9/h4H,3H2,1-2H3,(H,8,9)	Autosomal dominant polycystic kidney disease (ADPKD)	1
HMDB0003269;Nicotinuric acid;N-(3-Pyridinylcarbonyl)-(9CI)-glycine; N-(3-Pyridinylcarbonyl)-glycine; N-(Pyridin-3-ylcarbonyl)glycine; N-Nicotinoyl-(8CI)-Glycine; N-Nicotinoyl-Glycine; N-Nicotinurate; N-Nicotinuric acid; N-Nicotinylglycine; Nicotinoyl-glycine; Nicotinoylglycine; Nicotinurate; Nicotinylglycine	InChI=1S/C8H8N2O3/c11-7(12)5-10-8(13)6-2-1-3-9-4-6/h1-4H,5H2,(H,10,13)(H,11,12)	Autosomal dominant polycystic kidney disease (ADPKD)	1
HMDB0001967;Carbon dioxide;Carbon oxide; Carbon-12 dioxide; Carbonic acid anhydride; Carbonic acid gas; Carbonic anhydride	InChI=1S/CO2/c2-1-3	Bartter Syndrome, Type 3	1
HMDB0003771;2-Methylacetoacetic acid;(+/-)-2-Methyl-3-oxobutanoate; (+/-)-2-Methyl-3-oxobutanoic acid; 2-Acetylpropionic acid; 2-Methyl-3-ketobutyric acid; 2-Methyl-3-oxo-Butanoate; 2-Methyl-3-oxo-Butanoic acid; 2-Methyl-3-oxo-butyric acid; 2-Methyl-3-oxobutanoate; 2-Methyl-3-oxobutanoic acid; 2-Methyl-3-oxobutyric acid; 2-Methyl-Acetoacetic acid; 2-Methylacetoacetic acid; 3-Oxo-2-methylbutyric a…	InChI=1S/C5H8O3/c1-3(4(2)6)5(7)8/h3H,1-2H3,(H,7,8)	Beta-ketothiolase deficiency	1
HMDB0010316;Acetaminophen glucuronide;4-(Acetylamino)phenyl beta-D-glucopyranosiduronic acid; 4-(Acetylamino)phenyl beta-delta-glucopyranosiduronic acid; 4-Acetamidophenol glucuronide; 4-Acetamidophenyl b-D-glucopyranosiduronic acid; 4-Acetamidophenyl b-delta-glucopyranosiduronic acid; 4-Acetamidophenyl beta-D-glucopyranosiduronic acid; 4-Acetamidophenyl beta-delta-glucopyranosiduronic acid; p-Ac…	InChI=1S/C14H17NO8/c1-6(16)15-7-2-4-8(5-3-7)22-14-11(19)9(17)10(18)12(23-14)13(20)21/h2-5,9-12,14,17-19H,1H3,(H,15,16)(H,20,21)	Beta-thalassemia	1
HMDB0002031;Ureidoisobutyric acid;3-Carbamoylamino-2-methylpropanoate; 3-Carbamoylamino-2-methylpropanoic acid; 3-Ureidoisobutyrate; 3-Ureidoisobutyric acid; beta-Uba; beta-Ureidoisobutyrate; beta-Ureidoisobutyric acid; DL-beta-Ureidoisobutyrate; DL-beta-Ureidoisobutyric acid; N-Carbamyl-amino isobutyrate; N-Carbamyl-b-aminoisobutyric acid; N-Carbamyl-beta-aminoisobutyric acid	InChI=1S/C5H10N2O3/c1-3(4(8)9)2-7-5(6)10/h3H,2H2,1H3,(H,8,9)(H3,6,7,10)	Beta-ureidopropionase deficiency	1
HMDB0011175;Leucylproline;Leu-Pro; Leucylproline	InChI=1S/C11H20N2O3/c1-7(2)6-8(12)10(14)13-5-3-4-9(13)11(15)16/h7-9H,3-6,12H2,1-2H3,(H,15,16)	Bladder cancer	1
HMDB0006320;2,6 Dimethylheptanoyl carnitine;2,6-Dimethylheptanoyl carnitine; Dimethyl heptanoyl carnitine	InChI=1S/C16H31NO4/c1-12(2)8-7-9-13(3)16(20)21-14(10-15(18)19)11-17(4,5)6/h12-14H,7-11H2,1-6H3	Bladder cancer	1
HMDB0002039;2-Pyrrolidinone;1-Methyl-2-pyrrolidinone; 2-Oxopyrrolidine; 2-Pyrol4-aminobutyric acid lactam; 2-Pyrrolidinone; 2-Pyrrolidone; 2-Pyrrolidone for synthesis; 2-Pyrrolidone-Butyrolactam; alpha-Pyrrolidinone; alpha-Pyrrolidone; Aminobutyric acid lactam; Aminobutyric lactam; Aminobutyrolactam; Butyrolactam; gamma-Aminobutyric lactam; gamma-Butyrolactam; N-Methyl-2-pyrrolidinone; Pyrrolidin…	InChI=1S/C4H7NO/c6-4-2-1-3-5-4/h1-3H2,(H,5,6)	Bladder infections	1
HMDB0005805;p-Cymene;1-Isopropyl-4-methyl-Benzene; 1-Isopropyl-4-methylbenzene; 1-Methyl-4-(1-methylethyl)-benzene; 1-Methyl-4-(1-methylethyl)benzene; 2-p-Tolylpropane; 4-Cymene; 4-Isopropyl-1-methylbenzene; 4-Isopropylbenzyl radical; 4-Isopropyltoluene; 4-Methyl-1-(propan-2-yl)benzene; 4-Methyl-1-isopropylbenzene; Camphogen; Cymene; Cymol; Dolcymene; Isopropyltoluene; P- Isopropylmethylbenzene; …	InChI=1S/C10H14/c1-8(2)10-6-4-9(3)5-7-10/h4-8H,1-3H3	Breast cancer	1
HMDB0004487;(+)-(S)-Carvone;(+)-Carvone; (S)-(+)-Carvone; (S)-Carvone; 2-Methyl-5-(1-methylethenyl)-2-cyclohexen-1-one; Carvol; D-(+)-Carvone; D-Carvone; D-p-Mentha-6,8(9)-dien-2-one;HMDB0035089;(R)-Carvone;(-)-(R)-carvone; (-)-carvone; (-)-p-Mentha-6,8-dien-2-one; (4R)-(-)-Carvone; (R)-(-)-p-Mentha-6,8-dien-2-one; (R)-carvone; 2-Methyl-5-(1-methylethenyl)-(R)-2-Cyclohexen-1-one; L(-)-Carvone; Le…	InChI=1S/C10H14O/c1-7(2)9-5-4-8(3)10(11)6-9/h4,9H,1,5-6H2,2-3H3	Breast cancer	1
HMDB0059726;(+)-4-Carene;?	InChI=1S/C10H16/c1-7-4-5-8-9(6-7)10(8,2)3/h4-5,7-9H,6H2,1-3H3	Breast cancer	1
HMDB0059761;4-(1-Methylethyl)-1-cyclohexene-4-carboxaldehyde;?	InChI=1S/C10H16O/c1-9(2)10(8-11)6-4-3-5-7-10/h3-4,8-9H,5-7H2,1-2H3	Breast cancer	1
HMDB0059764;2,6-Dimethyl-naphtalene;?	InChI=1S/C12H12/c1-9-3-5-12-8-10(2)4-6-11(12)7-9/h3-8H,1-2H3	Breast cancer	1
HMDB0013806;1,3-Diisopropylbenzene;1-Isopropyl-3-methylbenzene; 1-Isopropyl-3-methylbenzene (ACD/Name 4.0); 1-Methyl-3-isopropylbenzene; 3-Isopropyltoluene; 3-Methyl-1-isopropylbenzene; m-Isopropyltoluene	InChI=1S/C12H18/c1-9(2)11-6-5-7-12(8-11)10(3)4/h5-10H,1-4H3	Breast cancer	1
HMDB0059733;1,4,5-Trimethyl-naphtalene;?	InChI=1S/C13H14/c1-9-7-8-11(3)13-10(2)5-4-6-12(9)13/h4-8H,1-3H3	Breast cancer	1
HMDB0040284;1,2-Dihydro-1,1,6-trimethylnaphthalene;1,1,6-Trimethyl-1,2-dihydro-naphthalene; 1,1,6-Trimethyl-1,2-dihydronaphthalene; 1,1,6-Trimethyl-2H-naphthalene; 1,2-Dihydro-1,5,8-trimethylnaphthalene; 1,5,8-Trimethyl-1,2-dihydronaphthalene; 3,4-Dehydroionene; Dehydro-AR-ionene; Napthalene,1,2,diydro-1,1,6-trimethyl; TDN	InChI=1S/C13H16/c1-10-6-7-12-11(9-10)5-4-8-13(12,2)3/h4-7,9H,8H2,1-3H3	Breast cancer	1
HMDB0013804;beta-Damascenone;1-(2,6,6-Trimethyl-1,3-cyclohexadien-1-yl)-2-buten-1-one;HMDB0036572;3,5,8-Megastigmatrien-7-one;(e)-beta -damascenone; 1-(2,6,6-Trimethyl-1,3-cyclohexadien-1-yl)-2-Buten-1-one; 1-(2,6,6-Trimethyl-1,3-cyclohexadien-1-yl)-2-buten-1-one; 2,6,6-Trimethyl-1-trans-crotonoyl-1,3-cyclohexadiene; 4-(2,6,6-Trimethylcyclohexa-1,3-dienyl)but-2-en-4-one; b-Damascenone; beta -(e)-…	InChI=1S/C13H18O/c1-5-7-11(14)12-10(2)8-6-9-13(12,3)4/h5-8H,9H2,1-4H3	Breast cancer	1
HMDB0059739;1-Ethyl-3,5-diisopropyl-benzene;?	InChI=1S/C14H22/c1-6-12-7-13(10(2)3)9-14(8-12)11(4)5/h7-11H,6H2,1-5H3	Breast cancer	1
HMDB0013742;2-Furanmethanol;(2-furyl)-Methanol; (2-FURYL)-METHANOL (FURFURYLALCOHOL); (2-furyl)methanol; 2-(Hydroxymethyl)furan; 2-Furancarbinol; 2-Furane-methanol; 2-Furane-methanol (furfurol); 2-Furanemethanol; 2-Furanmethanol; 2-Furanmethanol (furfuryl alcohol); 2-Furanmethanol, homopolymer; 2-Furanylmethanol; 2-Furfuryl alcohol; 2-Furfurylalkohol; 2-Furfurylalkohol(CZECH); 2-Furylcarbinol; 2-…	InChI=1S/C5H6O2/c6-4-5-2-1-3-7-5/h1-3,6H,4H2	Breast cancer	1
HMDB0033895;Anisole;Anisol; Anisole; Anisole, 8CI; Anizol; HSDB 44; Methoxy-Benzene; Methoxy-benzene (anisol); Methoxybenzene; Methyl phenyl ether; Methyl phenyl-Ether; Phenol methyl ether; Phenoxymethane; Phenyl methyl ether	InChI=1S/C7H8O/c1-8-7-5-3-2-4-6-7/h2-6H,1H3	Breast cancer	1
HMDB0013744;2-Methoxy-4-vinylphenol;2-Methoxy-4-vinyl-Phenol; 2-Methoxy-4-vinylphenol (4-vinylguaiacol); 2-Methoxy-4-vinylphenol (vinylguaiacol); 2-Methoxy-vinylphenol; 2-Metoxy-4-vinyl-phenol; 4-Ethenyl-2-methoxy-Phenol; 4-Ethenyl-2-methoxyphenol; 4-Ethenylguaiacol; 4-Hydroxy-3-methoxystyrene; 4-Vinyl-2-methoxyphenol; 4-Vinyl-2-methoxyphenol ( p-vinylguaiacol); 4-Vinyl-2-methoxyphenol (4-vinylgu…	InChI=1S/C9H10O2/c1-3-7-4-5-8(10)9(6-7)11-2/h3-6,10H,1H2,2H3	Breast cancer	1
HMDB0013733;1,2,4-Trimethylbenzene;.psi.-Cumene; 1,2, 4-Trimethylbenzene; 1,2,4-Trimethyl-Benzene; 1,2,4-Trimethylbenzene; 1,2,4-Trimethylbenzene (ACD/Name 4.0); 1,2,4-Trimethylbenzene (pseudocumene); 1,2,5-Trimethyl-Benzene; 1,2,5-Trimethylbenzene; 1,3,4-Trimethylbenzene; As-Trimethylbenzene; Asymmetrical trimethylbenzene; laquo Psiraquo -Cumene; Pseudocumene; Pseudocumol; Psi-cumene; Uns-trimet…	InChI=1S/C9H12/c1-7-4-5-8(2)9(3)6-7/h4-6H,1-3H3	Breast cancer	1
HMDB0012275;Phenylethylamine;(2-Aminoethyl)benzene; (2-Aminoethyl)polystyrene; 1-Amino-2-phenylethane; 1-Phenethylamine; 1-Phenyl-2-amino-athan; 1-Phenyl-2-amino-athan (GERMAN); 1-Phenyl-2-amino-athan [German]; 1-Phenyl-2-aminoethane; 1tnj; 1utm; 1uto; 2-Amino-1-phenylethane; 2-Amino-fenylethan; 2-Amino-fenylethan [Czech]; 2-Fenylethylamin; 2-Fenylethylamin [Czech]; 2-Phenethylamine; 2-Phenyl-Eth…	InChI=1S/C8H11N/c9-7-6-8-4-2-1-3-5-8/h1-5H,6-7,9H2	Bulimia Nervosa	1
HMDB0037051;1-Isopropyl-3-methylbenzene;1-Methyl-3-(1-methylethyl)-Benzene; 1-Methyl-3-(1-methylethyl)-benzene; 1-Methyl-3-(1-methylethyl)benzene; 1-Methyl-3-(1-methylethyl)benzene, 9CI; 1-Methyl-3-isopropylbenzene; 3-Isopropyltoluene; 3-Methyl-1-isopropylbenzene; beta-Cymene; m-Cymene; M-Cymene [un2046] [flammable Liquid]; m-Cymol; m-Isopropyltoluene; m-Mentha-1,3,5-triene; M-Methylisopropylbenz…	InChI=1S/C10H14/c1-8(2)10-6-4-5-9(3)7-10/h4-8H,1-3H3	Campylobacter jejuni infection	1
HMDB0036100;3,7-Dimethyl-1,6-octadien-3-ol;2,6-Dimethyl-2,7-Octadien-6-ol; 2,6-Dimethyl-2,7-octadien-6-ol; 2,6-Dimethyl-2,7-octadiene-6-ol; 2,6-Dimethylocta-2,7-dien-6-ol; 3,7-Dimethyl-1, 6-octadien-3-ol; 3,7-Dimethyl-1,6-Octadien-3-ol; 3,7-Dimethylocta-1,6-dien-3-ol; FEMA 2635; Linalol; Linalool; Linalool b; Linalyl alcohol; Linanool; Linolool	InChI=1S/C10H18O/c1-5-10(4,11)8-6-7-9(2)3/h5,7,11H,1,6,8H2,2-4H3	Campylobacter jejuni infection	1
HMDB0037020;p-Menthan-1-ol;1-Methyl-4-(1-methylethyl)-cis-Cyclohexanol; 1-Methyl-4-(1-methylethyl)-Cyclohexanol; 1-Methyl-4-(1-methylethyl)-Trans-Cyclohexanol; 1-Methyl-4-(1-methylethyl)cyclohexanol; 1-Methyl-4-(1-methylethyl)cyclohexanol, 9CI; 1-Methyl-4-(isopropyl)cyclohexan-1-ol; 4-Isopropyl-1-methylcyclohexanol; Cyclohexane, 1-methyl-4-(1-methylethyl)-, hydroxy deriv.; Dihydro-b-terpineol; Di…	InChI=1S/C10H20O/c1-8(2)9-4-6-10(3,11)7-5-9/h8-9,11H,4-7H2,1-3H3	Campylobacter jejuni infection	1
HMDB0029751;Naphthalene;Albocarbon; Camphor tar; Moth balls; Moth flakes; Mothballs; Naftalen; Naphtalene; Naphthalene; Naphthalin; Naphthaline; Naphthene; Tar camphor; Tolboxane; White tar	InChI=1S/C10H8/c1-2-6-10-8-4-3-7-9(10)5-1/h1-8H	Campylobacter jejuni infection	1
HMDB0031444;N-Dodecane;Adakane 12; Bihexyl; Dihexyl; Dodecane; Duodecane	InChI=1S/C12H26/c1-3-5-7-9-11-12-10-8-6-4-2/h3-12H2,1-2H3	Campylobacter jejuni infection	1
HMDB0036065;alpha-Farnesene;3,7,11-Trimethyl-1,3,6,10-dodecatetraene; a-Farnesene; Sesquicitronellene;HMDB0036066;(3E,6E)-alpha-Farnesene;(3E,6E)-alpha-Farnesene; -e,e-Farnesene; -trans-Farnesene; 3,7,11-Trimethyl-(E,E)-1,3,6,10-Dodecatetraene; Alph; alpha; alpha-trans,trans-Farnesene; trans,trans-alpha-Farnesene	InChI=1S/C15H24/c1-6-14(4)10-8-12-15(5)11-7-9-13(2)3/h6,9-10,12H,1,7-8,11H2,2-5H3	Campylobacter jejuni infection	1
HMDB0061869;Acetonitrile;ACETONITRILE; CH3-C#N; Cyanomethane; Ethanenitrile; MeCN; Methyl cyanide; NCMe	InChI=1S/C2H3N/c1-2-3/h1H3	Campylobacter jejuni infection	1
HMDB0003366;Propanal;1-Propanal; 1-Propanone; Aldehyde propionique; Methylacetaldehyde; N-Propanal; N-Propionaldehyde; Propaldehyde; Propanalaldehyde; Propanaldehyde; Propional; Propionaldehyde; Propionic aldehyde; Proprionaldehyde; Propyl aldehyde; Propylaldehyde; Propylic aldehyde	InChI=1S/C3H6O/c1-2-3-4/h3H,2H2,1H3	Campylobacter jejuni infection	1
HMDB0006961;Hydroxyacetone;1-Hydroxy-2-propanone; 2-Ketopropyl alcohol; Acetol; Acetone alcohol; Methylketol; Pyruvic alcohol; Pyruvinalcohol	InChI=1S/C3H6O2/c1-3(5)2-4/h4H,2H2,1H3	Campylobacter jejuni infection	1
HMDB0000820;Propyl alcohol;1-Hydroxypropane; 1-Propanol; 1-Propyl alcohol; Ethylcarbinol; Hydroxypropane; N-Propan-1-ol; N-Propanol; Optal; Propan-1-ol; Propane-1-ol; Propanol; Propanol-1; Propanole; Propanolen; Propyl alcohol; Propylan-propyl alcohol; Propylic alcohol	InChI=1S/C3H8O/c1-2-3-4/h4H,2-3H2,1H3	Campylobacter jejuni infection	1
HMDB0006006;Isobutanol;1-Hydroxymethylpropane; 1-Propanol, 2-methyl-; 2-Methyl propanol; 2-Methyl-1-propanol; 2-Methyl-1-propanyl alcohol; 2-Methylpropan-1-ol; 2-MethylpropanoI; 2-Methylpropanol; 2-Methylpropanol-1; 2-Methylpropyl alcohol; Alcool isobutylique; I-Butanol; I-Butyl alcohol; IBA; Iso-butyl alcohol; Isobutanol; Isobutyl alcohol; Isopropyl carbitol; Isopropylcarbinol; Methyl-2 propanol…	InChI=1S/C4H10O/c1-4(2)3-5/h4-5H,3H2,1-2H3	Campylobacter jejuni infection	1
HMDB0031213;2-Ethoxyethanol;2-Ethoxy-Ethanol; 2-Ethoxyethanol; 2-Ethoxyethanol (cellosolve); 2-Ethoxyethyl alcohol; Athylenglykol-monoathylather; beta-Ethoxyethanol; Bikanol E 1; Bikanol E1; Cellosolve; Cellosolve solvent; Cellosolve(R); Celosolv; Dowanol 8; Dowanol ee; Ee solvent; EGEE; Emkanol; Eter monoetilico del etilenglicol; Ether monoethylique de L'ethylene-glycol; Ethoxyethanol; Ethyl 2-h…	InChI=1S/C4H10O2/c1-2-6-4-3-5/h5H,2-4H2,1H3	Campylobacter jejuni infection	1
HMDB0031716;3-(Methylthio)-1-propanol;3-(Methylsulfanyl)-1-propanol; 3-(Methylsulfanyl)propan-1-ol; 3-(Methylsulfanyl)propanol; 3-(Methylsulfanyl)propanol (methionol); 3-(Methylthio)-1-Propanol; 3-(Methylthio)-1-propanol; 3-(Methylthio)propanol; 3-(Methylthio)propyl alcohol; 3-Hydroxypropyl methyl sulfide; 3-Methylmercapto-1-propanol; 3-Methylsulfanyl-1-propanol; 3-Methylsulfanyl-propan-1-ol; 3-M…	InChI=1S/C4H10OS/c1-6-4-2-3-5/h5H,2-4H2,1H3	Campylobacter jejuni infection	1
HMDB0003361;Pyrimidine;1,3-Diazabenzene; 1,3-Diazine; M-Diazine; Metadiazine; Miazine; PY; PYR; Pyrimidine; Pyrimidine base; Pyrimidine dimer	InChI=1S/C4H4N2/c1-2-5-4-6-3-1/h1-4H	Campylobacter jejuni infection	1
HMDB0035924;Pyrrole;1-Aza-2,4-cyclopentadiene; 1H-Pyrrole; 1H-Pyrrole, homopolymer; 1H-Pyrrole, potassium salt; Azole; Divinyleneimine; Divinylenimine; FEMA 3386; Imidole; Indole; Monopyrrole; Polypyrrole; Pyrolle; Pyrrhol; Pyrrol; Pyrroline	InChI=1S/C4H5N/c1-2-4-5-3-1/h1-5H	Campylobacter jejuni infection	1
HMDB0005843;Allyl isothiocyanate;2-Propenyl isothiocyanate; 3-Iso-Thiocyanatoprop-1-ene; 3-Isothiocyanato-1-propene; 3-Isothiocyanatoprop-1-ene; AITC; Allyl isosulfocyanate; Allyl isosulphocyanate; Allyl isothiocyanate (natural); Allyl isothiocyanate (usp); Allyl isothiocyanate non-perfume grade; Allyl mustard oil; Allyl sevenolum; Allylisothiokyanat [czech]; Allylsenevol; Allylsenfoel; Allylseve…	InChI=1S/C4H5NS/c1-2-3-5-4-6/h2H,1,3H2	Campylobacter jejuni infection	1
HMDB0034233;(E)-2-Butenal;(2E)-2-Butenal; (2E)-but-2-enal; (2Z)-2-Butenal; (cis)-crotonaldehyde; (E)-2-Butenal; (E)-2-butenal; (E)-but-2-enal; (e)-Crotonaldehyde; (e)-crotonaldehyde; (e)-crotonaldehyde (iupac); (Z)-2-Butenal; (z)-crotonaldehyde; 1-Formylpropene; 2-Butenal; 2-BUTENAL (TRANS) CROTONALDEHYDE; 2-Butenal, inhibited; 2-Butenal, mixture of cis and trans; 2-Butenaldehyde; 3-Methylacrolei…	InChI=1S/C4H6O/c1-2-3-4-5/h2-4H,1H3	Campylobacter jejuni infection	1
HMDB0003543;Butanal;1-Butanal; Butaldehyde; Butalyde; Butan-1-al; Butanaldehyde; Butyl aldehyde; Butylaldehyde; Butyral; Butyraldehyd; Butyraldehyde; Butyric aldehyde; Butyrylaldehyde; N-Butanal; N-Butyl aldehyde; N-Butylaldehyde; N-Butyraldehyde	InChI=1S/C4H8O/c1-2-3-4-5/h4H,2-3H2,1H3	Campylobacter jejuni infection	1
HMDB0031243;2-Methylpropanal;2-Methyl-1-propanal; 2-METHYL-PROPANAL; 2-Methyl-Propanal; 2-Methyl-Propionaldehyde; 2-Methylpropanal (isobutanal); 2-Methylpropionaldehyde; alpha -methylpropionaldehyde; alpha-Methylpropionaldehyde; Butyric iso aldehyde; FEMA 2220; Iso-butyraldehyde; Iso-C3H7CHO; Isobutaldehyde; Isobutanal; Isobutyl aldehy de; Isobutyl aldehyde; Isobutylaldehyde; Isobutyral; Isobutyr…	InChI=1S/C4H8O/c1-4(2)3-5/h3-4H,1-2H3	Campylobacter jejuni infection	1
HMDB0003243;Acetoin;(R)-2-acetoin; (R)-3-hydroxy-2-butanone; (R)-3-hydroxybutan-2-one; (R)-acetoin; (R)-dimethylketol; 1-Hydroxyethyl methyl ketone; 2,3-Butanolone; 2-Acetoin; 2-Butanol-3-one; 2-Butanone, 3-hydroxy-; 2-Hydroxy-3-butanone; 2-Hydroxy-3-oxobutane; 3-Hydroxy-2-butanone; 3-Hydroxybutan-2-one; 3-Hydroxyl-2-butanone; Acetoine; Acetyl methyl carbinol; b-Oxobutane; beta-Oxobutane; Dimethy…	InChI=1S/C4H8O2/c1-3(5)4(2)6/h3,5H,1-2H3	Campylobacter jejuni infection	1
HMDB0030062;Methyl propionate;FEMA 2742; Methyl ester of propanoic acid; Methyl propanoate; Methyl propionate; Methyl propylate; Propanoic acid, methyl ester; Propionic acid, methyl ester	InChI=1S/C4H8O2/c1-3-4(5)6-2/h3H2,1-2H3	Campylobacter jejuni infection	1
HMDB0031206;Pentanal;1-Pentanal; Amyl aldehyde; Amylaldehyde; Butyl formal; FEMA 3098; N-C4H9CHO; N-Pentanal; N-Valeraldehyde; N-Valeraldehyde, 8CI; N-Valeric aldehyde; Pentan-1-al; Pentanal (valeraldehyde); Pentyl aldehyde; PNO; Valeral; Valeraldehyde; Valeraldehyde [UN2058] [Flammable liquid]; Valerianic aldehyde; Valeric acid aldehyde; Valeric aldehyde; Valeryl aldehyde; Valerylaldehyde	InChI=1S/C5H10O/c1-2-3-4-5-6/h5H,2-4H2,1H3	Campylobacter jejuni infection	1
HMDB0034235;2-Pentanone;Ethyl acetone; Ethylacetone; FEMA 2842; Methyl N-propyl ketone; Methyl propyl ketone; Methyl propyl ketone [UN1249] [Flammable liquid]; Methyl-N-propyl ketone; Methyl-propyl-cetone; Methylpropyl ketone; Metylopropyloketon; MPK; N-C3H7COCH3; N-Propyl methyl ketone; PENTAN-2-ONE; Pentanone; Pentanone-2; Propyl methyl ketone	InChI=1S/C5H10O/c1-3-4-5(2)6/h3-4H2,1-2H3	Campylobacter jejuni infection	1
HMDB0031525;(S)-2-Methylbutanal;(S)-2-Methylbutanal	InChI=1S/C5H10O/c1-3-5(2)4-6/h4-5H,3H2,1-2H3	Campylobacter jejuni infection	1
HMDB0031526;(¬±)-2-Methylbutanal;(+/-)-2-Methylbutanal; (+/-)-2-Methylbutyraldehyde; (RS)-2-Methylbutanal	InChI=1S/C5H10O/c1-3-5(2)4-6/h4-5H,3H2,1-2H3	Campylobacter jejuni infection	1
HMDB0030126;3-Methyl-3-buten-1-ol;2-Methyl-1-buten-4-ol; 3-Isopentenyl alcohol; 3-Methyl-3-Buten-1-ol; 3-Methyl-3-butenol; 3-Methylbut-3-en-1-ol; Isobutenylcarbinol; Isoprenol; Isopropenylethyl alcohol; Methallyl carbinol; Methallylcarbinol; Methyl-3-but-3-en-1-ol	InChI=1S/C5H10O/c1-5(2)3-4-6/h6H,1,3-4H2,2H3	Campylobacter jejuni infection	1
HMDB0030058;Ethyl propionate;Ethyl ester of propanoic acid; Ethyl N-propionate; Ethyl propanoate; Ethyl propionate; Ethylpropionate; FEMA 2456; Propanoic acid, ethyl ester; Propionic acid, ethyl ester	InChI=1S/C5H10O2/c1-3-5(6)7-4-2/h3-4H2,1-2H3	Campylobacter jejuni infection	1
HMDB0029603;Pentane;N-Pentane	InChI=1S/C5H12/c1-3-5-4-2/h3-5H2,1-2H3	Campylobacter jejuni infection	1
HMDB0013036;1-Pentanol;1-Pentanol; 1-Pentol; 1-Pentyl alcohol; Alcool amylique; Alcool amylique (french); Alcool amylique [french]; Amyl alcohol; Amyl alcohol (natural); Amyl alcohol normal; Amylalkohol; Amylol; Butyl carbinol; Butylcarbinol; C5 alcohol; N-Amyl alcohol; N-Amylalkohol; N-Amylalkohol (czech); N-Amylalkohol [czech]; N-Butylcarbinol; N-Pentan-1-ol; N-Pentanol; N-Pentyl alcohol; N-Pen…	InChI=1S/C5H12O/c1-2-3-4-5-6/h6H,2-5H2,1H3	Campylobacter jejuni infection	1
HMDB0006007;Isopentanol;1-Butanol, 3-methyl-; 1-Hydroxy-3-methylbutane; 2-Methyl-4-butanol; 3-Methyl-1-Butanol; 3-Methyl-butan-(1)-ol; 3-Methyl-Butanol; 3-Methylbutan-1-ol; 3-MethylbutanoI; 3-Methylbutanol; Butan-1-ol, 3-methyl; Fermentation amyl alcohol; Fusel oil; I-Amyl alcohol; Iso-amyl alcohol; Iso-amylalkohol; Isoamyl alcohol; Isoamyl alcohol (3-methyl butanol); Isoamyl alcohol (natural); I…	InChI=1S/C5H12O/c1-5(2)3-4-6/h5-6H,3-4H2,1-2H3	Campylobacter jejuni infection	1
HMDB0032914;2-Furancarboxaldehyde;2-Formyl furan; 2-Formylfuran; 2-Formylofuran; 2-Furaldehyde, 8CI; 2-Furanaldehyde; 2-Furancarbonal; 2-Furancarboxyaldehyde; 2-Furfural; 2-Furfuraldehyde; 2-Furyl-methanal; 2-Furylaldehyde; 2-Furylaldehyde xypropane; 2-Furylcarboxaldehyde; 2-Furylmethanal; a-Furfuraldehyde; a-Furole; alpha-Furfuraldehyde; alpha-Furole; FEMA 2489; Fural; Furaldehyde; Furale; Furan…	InChI=1S/C5H4O2/c6-4-5-2-1-3-7-5/h1-4H	Campylobacter jejuni infection	1
HMDB0000926;Pyridine;Azabenzene; Azine; Piridina; Pirydyna; Pyridin; Tritisan	InChI=1S/C5H5N/c1-2-4-6-5-3-1/h1-5H	Campylobacter jejuni infection	1
HMDB0033112;Methylpyrazine;2-Methyl-1,4-diazine; 2-Methyl-Pyrazine; 2-Methylpyrazine; FEMA 3309; Methyl-Pyrazine	InChI=1S/C5H6N2/c1-5-4-6-2-3-7-5/h2-4H,1H3	Campylobacter jejuni infection	1
HMDB0031512;Tiglic aldehyde;(2E)-2-Methyl-2-butenal; (E)-2-Methyl-2-butenal; (E)-2-Methylbut-2-en-1-al; (E)-2-Methylbut-2-enal; (E)-2-Methylcrotonaldehyde; (Z)-2-Butenal,2-methyl-; 2-Butenal,2-methyl-(Z)-; 2-Methyl-(2E)-2-Butenal; 2-Methyl-(E)-2-Butenal; 2-Methyl-(E)-2-butenal; 2-Methyl-(E)-Crotonaldehyde; 2-Methyl-2(E)-butenal; 2-Methyl-2-Butenal; 2-Methyl-2-butenal, (E); 2-Methyl-2-butenal, tra…	InChI=1S/C5H8O/c1-3-5(2)4-6/h3-4H,1-2H3	Campylobacter jejuni infection	1
HMDB0003843;Gamma-Caprolactone;4-Ethyl-4-butanolide; 4-Ethylbutanolide (gamma-hexalactone); 4-Hexanolide; 4-Hydroxy-Hexanoate; 4-Hydroxy-Hexanoic acid; 4-Hydroxy-Hexanoic acid gamma-lactone; 4-Hydroxy-Hexanoic acid lactone; 4-Hydroxyhexanoate; 4-Hydroxyhexanoic acid; 4-Hydroxyhexanoic acid lactone; 5-Ethyldihydro-2(3H)-furanone; 5-Ethyldihydrofuran-2(3H)-one; 5-Ethyltetrahydro-2-furanone; 6-Capro…	InChI=1S/C6H10O2/c1-2-5-3-4-6(7)8-5/h5H,2-4H2,1H3	Campylobacter jejuni infection	1
HMDB0031491;2,3-Hexanedione;2,3-Hexandione; 2,3-Hexanodione; Acetyl butyryl; Acetylbutyryl; Butyryl acetyl; FEMA 2558; Methyl propyl diketone; Methyl propyl glyoxal	InChI=1S/C6H10O2/c1-3-4-6(8)5(2)7/h3-4H2,1-2H3	Campylobacter jejuni infection	1
HMDB0031492;3,4-Hexanedione;3,4-Hexandione; Bipropionyl; Diethyl diketone; Dipropionyl; FEMA 3168	InChI=1S/C6H10O2/c1-3-5(7)6(8)4-2/h3-4H2,1-2H3	Campylobacter jejuni infection	1
HMDB0005842;2-Oxohexane;2-Hexanone; 2-Hexanone Methyl N-butyl ketone; Butyl methyl ketone; Hexan-2-one; Methyl butyl ketone; Methyl N-butyl ketone; MNBK; N-Butyl methyl ketone; N-C4H9COCH3; Propylacetone	InChI=1S/C6H12O/c1-3-4-5-6(2)7/h3-5H2,1-2H3	Campylobacter jejuni infection	1
HMDB0005846;Ethyl isopropyl ketone;2-Methyl-3-pentanal; 2-Methyl-3-pentanone; 2-Methylpentan-3-one; 4-Methyl-3-pentanone; Ethyl isopropyl ketone; Iso-C3H7COC2H5; Isopropyl ethyl ketone	InChI=1S/C6H12O/c1-4-6(7)5(2)3/h5H,4H2,1-3H3	Campylobacter jejuni infection	1
HMDB0031207;Methyl pentanoate;FEMA 2752; Methyl ester of pentanoic acid; Methyl N-valerate; Methyl pentanoate; Methyl valerate; Methyl valerianate; N-Valeric acid methyl ester; Pentanoic acid, methyl ester; Valeric acid methyl ester; Valeric acid, methyl ester	InChI=1S/C6H12O2/c1-3-4-5-6(7)8-2/h3-5H2,1-2H3	Campylobacter jejuni infection	1
HMDB0000689;Isocaproic acid;4,4-Dimethylbutanoate; 4,4-Dimethylbutanoic acid; 4-Methyl-N-valerate; 4-Methyl-N-valeric acid; 4-Methyl-pentanoate; 4-Methyl-pentanoic acid; 4-Methyl-Valerate; 4-Methyl-Valeric acid; 4-Methylpentanoate; 4-Methylpentanoic acid; 4-Methylvalerate; 4-Methylvaleric acid; Isobutylacetate; Isobutylacetic acid; Isocaproate; Isocaproic acid; Isohexanoate; Isohexanoic acid; Iso…	InChI=1S/C6H12O2/c1-5(2)3-4-6(7)8/h5H,3-4H2,1-2H3,(H,7,8)	Campylobacter jejuni infection	1
HMDB0059889;Isohexanol;2-Methyl-5-pentanol; 4-Methyl-1-pentanol; 4-methylpentan-1-ol; 4-Methylpentanol; iso-Hexanol; Isohexyl alcohol	InChI=1S/C6H14O/c1-6(2)4-3-5-7/h6-7H,3-5H2,1-2H3	Campylobacter jejuni infection	1
HMDB0041971;P-Dichlorobenzene;1, 4-Dichloorbenzeen(DUTCH); 1, 4-Dichlorobenzene; 1,4-Chlorobenzene; 1,4-Dichloorbenzeen; 1,4-Dichlor-benzol; 1,4-Dichlor-benzol(GERMAN); 1,4-Dichloro-Benzene; 1,4-Dichlorobenzene; 1,4-Dichlorobenzene (ACD/Name 4.0); 1,4-Diclorobenzene; 1,4-Diclorobenzene(ITALIAN); Di-chloricide; Dichlorobenzene; Dichlorobenzene, p-, solid; Dichlorobenzene, para; Dichlorocide; Evola…	InChI=1S/C6H4Cl2/c7-5-1-2-6(8)4-3-5/h1-4H	Campylobacter jejuni infection	1
HMDB0033002;5-Methyl-2-furancarboxaldehyde;2-Formyl-5-methylfuran; 2-Methyl-5-formylfuran; 5-Methyl furfural; 5-Methyl-2-Furaldehyde; 5-Methyl-2-furaldehyde; 5-Methyl-2-furanaldehyde; 5-Methyl-2-furancarbaldehyde; 5-Methyl-2-Furancarboxaldehyde; 5-Methyl-2-furancarboxyaldehyde; 5-Methyl-2-furfural; 5-Methyl-2-furfuraldehyde; 5-Methyl-Furfural; 5-Methylfuran-2-al; 5-Methylfuran-2-carbaldehyde; 5-M…	InChI=1S/C6H6O2/c1-5-2-3-6(4-7)8-5/h2-4H,1H3	Campylobacter jejuni infection	1
HMDB0035289;2,5-Dimethylpyrazine;2, 5-Dimethylpyrazine; 2,5-Dimethyl pyrazine; 2,5-Dimethyl-1,4-diazine; 2,5-Dimethyl-Pyrazine; 2,5-Dimethylparadiazine; 2,5-Dimethylpiazine; FEMA 3272; PYRAZINE,2,5-DIMETHYL	InChI=1S/C6H8N2/c1-5-3-8-6(2)4-7-5/h3-4H,1-2H3	Campylobacter jejuni infection	1
HMDB0033182;2,5-Dimethylfuran;2,5-Dimethyl-Furan; 2,5-Dimethylfurane	InChI=1S/C6H8O/c1-5-3-4-6(2)7-5/h3-4H,1-2H3	Campylobacter jejuni infection	1
HMDB0031681;Dihydro-5-propyl-2(3H)-furanone;(+/-)-4-Heptanolide; (+/-)-Dihydro-5-propyl-2(3H)-furanone; (+/-)-gamma-propyl-gamma-butyrolactone; 1,4-Heptanolide; 4-Hydroxyheptanoic acid, gamma-lactone; 4-Propyl-4-hydroxybutanoic acid lactone; 5-Propyl-tetrahydro-furan-2-one; Dihydro-5-propyl-2(3H)-Furanone; Dihydro-5-propyl-2(3H)-furanone; gamma-Heptalactone; gamma-Heptanolactone; gamma-Propiobuty…	InChI=1S/C7H12O2/c1-2-3-6-4-5-7(8)9-6/h6H,2-5H2,1H3	Campylobacter jejuni infection	1
HMDB0032405;3-Methylhexanal;3-Methyl-Hexanal	InChI=1S/C7H14O/c1-3-4-7(2)5-6-8/h6-7H,3-5H2,1-2H3	Campylobacter jejuni infection	1
HMDB0031482;3-Heptanone;Aethylbutylketon; Aethylbutylketon (german); Alkaline potassium sodium tartrate; Butyl ethyl ketone; Eptan-3-one; Ethyl butyl ketone; Ethyl butyl ketone 3-Heptanone; Ethyl N-butyl ketone; Ethyl-N-butyl ketone; Ethylbutylcetone; Ethylbutylketon; Etilbutilchetone; Fehling'S reagent II for sugars; FEMA 2545; Heptan-3-on; Heptan-3-one; N-Butyl ethyl ketone; N-C4H9COC2H5; N-Hep…	InChI=1S/C7H14O/c1-3-5-6-7(8)4-2/h3-6H2,1-2H3	Campylobacter jejuni infection	1
HMDB0031549;5-Methyl-2-hexanone;(CH3)2CHCH2CH2COCH3; 2-hexanone-5-methyl; 2-Methyl-5-Hexanone; 5-Methyl-2-Hexanone; 5-Methylhexan-2-one; 5-Methylhexan-2-one [UN2302] [Flammable liquid]; Isoamyl methyl ketone; Isobutylacetone; Isopentyl methyl ketone; Ketone, methyl isoamyl; Methyl isoamyl ketone; Methyl isopentyl ketone; MIAK	InChI=1S/C7H14O/c1-6(2)4-5-7(3)8/h6H,4-5H2,1-3H3	Campylobacter jejuni infection	1
HMDB0040297;Ethyl pentanoate;Ethyl N-valerate; Ethyl pentanoate; Ethyl valerate; Ethyl valerianate; FEMA 2462; N-Valeric acid ethyl ester; Pentanoic acid, ethyl ester; Valeric acid, ethyl ester; Valeric acid, ethyl ester (8CI)	InChI=1S/C7H14O2/c1-3-5-6-7(8)9-4-2/h3-6H2,1-2H3	Campylobacter jejuni infection	1
HMDB0030052;Butyl propionate;Butyl ester of propanoic acid; Butyl propanoate; Butyl propionate; Butyl propionate [UN1914] [Flammable liquid]; FEMA 2211; N-Butyl N-propionate; N-Butyl propanoate; N-Butyl propionate; Propanoic acid, butyl ester; Propionic acid, butyl ester	InChI=1S/C7H14O2/c1-3-5-6-9-7(8)4-2/h3-6H2,1-2H3	Campylobacter jejuni infection	1
HMDB0036209;Propyl 2-methylpropanoate;FEMA 2936; Isobutyric acid N-propyl ester; Isobutyric acid, propyl ester; N-Propyl 2-methylpropanoate; N-Propyl-2-methylpropanoate; Propanoic acid, 2-methyl-, propyl ester; Propyl 2-methylpropanoate; Propyl isobutanoate; Propyl isobutyrate	InChI=1S/C7H14O2/c1-4-5-9-7(8)6(2)3/h6H,4-5H2,1-3H3	Campylobacter jejuni infection	1
HMDB0034168;Toluene;Methyl-Benzene; Methylbenzene, 9CI; Methylbenzol; Monomethyl benzene; Phenyl-Methane; Phenylmethane; Toluol	InChI=1S/C7H8/c1-7-5-3-2-4-6-7/h2-6H,1H3	Campylobacter jejuni infection	1
HMDB0003119;Benzyl alcohol;(hydroxymethyl)benzene; .alpha.-hydroxytoluene; .alpha.-toluenol; a-Hydroxytoluene; a-Toluenol; Alcool benzylique; alpha-Hydroxytoluene; alpha-Toluenol; Aromatic primary alcohol; Bentalol; Benzal alcohol; Benzenecarbinol; Benzenemethanol; Benzenmethanol; Benzoyl alcohol; Benzyl alkohol; Benzyl-alcohol; BenzylAlcohol; Benzylic alcohol; Benzylicum; Caswell No. 081F; Enzyl…	InChI=1S/C7H8O/c8-6-7-4-2-1-3-5-7/h1-5,8H,6H2	Campylobacter jejuni infection	1
HMDB0035226;2-Acetyl-5-methylfuran;1-(5-Methyl-2-furanyl)-Ethanone; 1-(5-Methyl-2-furanyl)ethanone; 1-(5-Methyl-2-furanyl)ethanone, 9CI; 1-(5-Methyl-2-furyl)ethan-1-one; 1-(5-Methyl-2-furyl)ethanone; 1-(5-Methylfuran-2-yl)ethanone; 2-Acetyl, 5-mefuran; 2-Acetyl-5-methyl-Furan; 2-Acetyl-5-methyl-furan; 2-Methyl-5-acetylfuran; 5-Acetyl-2-methylfuran; 5-Methyl-2-acetylfuran; 5-Methyl-2-furylmethylke…	InChI=1S/C7H8O2/c1-5-3-4-7(9-5)6(2)8/h3-4H,1-2H3	Campylobacter jejuni infection	1
HMDB0032972;2,6-Dimethylpyridine;2,6-Dimethyl-Pyridine; 2,6-Dimethypyridine; 2,6-Lutidene; 2,6-Lutidine; 2,6-Lutidine, 8CI; alpha,alpha'-Dimethylpyridine; alpha,alpha'-Lutidin; alpha,alpha'-Lutidine; FEMA 3540; HSDB 79; LUT; Lutidine	InChI=1S/C7H9N/c1-6-4-3-5-7(2)8-6/h3-5H,1-2H3	Campylobacter jejuni infection	1
HMDB0059810;m-Xylene;1,3-Dimethylbenzene; 1,3-Dimethylbenzol; 1,3-Xylene; 1,3-xylene; 3-xylene; m-dimethylbenzene; m-methyltoluene; m-Xylol; meta-xylene	InChI=1S/C8H10/c1-7-4-3-5-8(2)6-7/h3-6H,1-2H3	Campylobacter jejuni infection	1
HMDB0032619;1-Phenylethanol;(1)-alpha-Methylbenzyl alcohol; (1-Hydroxyethyl)benzene; 1-(Phenylethyl) alcohol; 1-Phenethyl alcohol; 1-Phenyl ethyl alcohol; 1-Phenyl-1-hydroxyethane; 1-Phenyl-Ethanol; 1-Phenylethan-1-ol; 1-Phenylethyl alcohol; a-Hydroxyethylbenzene; a-Methylbenzenemethanol, 9CI; a-Methylbenzyl alcohol, 8CI; Alcohol methyl benzylic; alpha; alpha-Hydroxyethylbenzene; alpha-Methyl-Ben…	InChI=1S/C8H10O/c1-7(9)8-5-3-2-4-6-8/h2-7,9H,1H3	Campylobacter jejuni infection	1
HMDB0040272;2-Butylfuran;2-Butyl-Furan; 2-N-BUTYL FURAN	InChI=1S/C8H12O/c1-2-3-5-8-6-4-7-9-8/h4,6-7H,2-3,5H2,1H3	Campylobacter jejuni infection	1
HMDB0031582;6-Methyl-3,5-heptadien-2-one;(3E)-6-Methyl-3,5-heptadien-2-one; 2-Methyl-2,4-heptadien-6-one; 2-Methylhepta-2,4-dien-6-one; 6-Methyl-(E)-3,5-Heptadien-2-one; 6-Methyl-3,5-Heptadien-2-one; 6-Methyl-3,5-heptadiene-2-one; 6-Methyl-3,5-heptadienone-2; 6-Methyl-hepta-3,5-diene-2-one; 6-Methylhepta-3,5-dien-2-one; FEMA 3363; Methylheptadienone	InChI=1S/C8H12O/c1-7(2)5-4-6-8(3)9/h4-6H,1-3H3	Campylobacter jejuni infection	1
HMDB0035915;Sulcatone;2-Methyl-2-hepten-6-one; 2-Methyl-6-heptenone; 2-Methyl-6-oxo-2-heptene; 2-Methylhept-2-en-6-one; 2-Oxo-6-methylhept-5-ene; 5-Hepten-2-one, 6-methyl-; 6-Methyl hept-5-en-2-one; 6-Methyl-5-Hepten-2-one; 6-Methyl-5-heptene-2-one; 6-Methylhept-5-en-2-one; 6-Methylheptan-5-ene-2-one; FEMA 2707; Prenylacetone; Sulcatone	InChI=1S/C8H14O/c1-7(2)5-4-6-8(3)9/h5H,4,6H2,1-3H3	Campylobacter jejuni infection	1
HMDB0031294;2-Octanone;FEMA 2802; Octan-2-one	InChI=1S/C8H16O/c1-3-4-5-6-7-8(2)9/h3-7H2,1-2H3	Campylobacter jejuni infection	1
HMDB0031230;2-Ethylhexanoic acid;(+/-)-2-ETHYLHEXANOIC ACID; 2-Butylbutanoic acid; 2-Ethyl hexanoic acid; 2-Ethyl-1-hexanoic acid; 2-Ethyl-hexoic acid; 2-Ethyl-Hexonic acid; 2-Ethylcaproic acid; 2-Ethylcapronic acid; 2-Ethylhexoic acid; 3-Heptanecarboxylic acid; alpha-Ethylcaproic acid; alpha-Ethylhexanoic acid; Butylethylacetic acid;HMDB0062546;2-ethylhexanoate (isobar with 2-propylpentanoate);2…	InChI=1S/C8H16O2/c1-3-5-6-7(4-2)8(9)10/h7H,3-6H2,1-2H3,(H,9,10)	Campylobacter jejuni infection	1
HMDB0040209;Ethyl hexanoate;Acetic acid, butyl-, ethyl ester; Caproic acid ethyl ester; Caproic acid ethylester; Capronic ether absolute; Ethyl butyl acetate; Ethyl butyl acetate (dot); Ethyl caproate; Ethyl ester of hexanoic acid; Ethyl hexanoate; Ethyl hexanoate (caproate); Ethyl hexoate; Ethyl N-hexanoate; FEMA 2439; Hexanoic acid, ethyl ester; Hexanoic acid, ethyl ester, mixt. with soybean oi…	InChI=1S/C8H16O2/c1-3-5-6-7-8(9)10-4-2/h3-7H2,1-2H3	Campylobacter jejuni infection	1
HMDB0040296;Propyl pentanoate;N-Propyl N-valerate; N-Propyl pentanoate; N-Propyl valerate; Pentanoic acid, propyl ester; Pentanoic acid, propyl ester (9CI); Propyl pentanoate; Propyl valerate; Valeric acid, propyl ester; Valeric acid, propyl ester (8CI)	InChI=1S/C8H16O2/c1-3-5-6-8(9)10-7-4-2/h3-7H2,1-2H3	Campylobacter jejuni infection	1
HMDB0031231;xi-2-Ethyl-1-hexanol;FEMA 3151	InChI=1S/C8H18O/c1-3-5-6-8(4-2)7-9/h8-9H,3-7H2,1-2H3	Campylobacter jejuni infection	1
HMDB0033910;Acetophenone;1-Phenyl-1-ethanone; 1-Phenyl-Ethanone; 1-Phenylethan-1-one; 1-Phenylethanone; 1-Phenylethanone (acetophenone); 1-Phenylethanone, 9CI; Acetofenon; Acetophenon; Acetyl-Benzene; Acetylbenzene; Acetylbenzol; alpha-Acetophenone; Benzoyl methide; Benzoylmethide; Dymex; FEMA 2009; Hypnon; Hypnone; Ketone, methyl phenyl; Methyl phenyl ketone; Methyl phenyl-Ketone; Methylphenylke…	InChI=1S/C8H8O/c1-7(9)8-5-3-2-4-6-8/h2-6H,1H3	Campylobacter jejuni infection	1
HMDB0029638;4-Methylbenzaldehyde;4-Methyl-Benzaldehyde; 4-Tolualdehyde; 4-Toluylaldehyde; P-Formyltoluene; P-Methylbenzaldehyde; p-Tolualdehyde; p-Toluic aldehyde; P-Toluylaldehyde; P-Tolylaldehyde; Para-methylbenzaldehyde; Para-tolualdehyde; Para-toluyl aldehyde; Paratolualdehyde; PTAL	InChI=1S/C8H8O/c1-7-2-4-8(6-9)5-3-7/h2-6H,1H3	Campylobacter jejuni infection	1
HMDB0006236;Phenylacetaldehyde;.alpha.-toluic aldehyde; 1-Oxo-2-phenylethane; 2-Phenylacetaldehyde; 2-Phenylethanal; a-Phenylacetaldehyde; a-Tolualdehyde; a-Toluic aldehyde; alpha-Phenylacetaldehyde; alpha-Tolualdehyde; alpha-Toluic aldehyde; Benzenacetaldehyde; Benzeneacetaldehyde; Benzylcarboxaldehyde; FEMA No. 2974; Hyacinthin; Oxophenylethane; Phenacetaldehyde; Phenyl-Acetaldehyde; Phenylacet…	InChI=1S/C8H8O/c9-7-6-8-4-2-1-3-5-8/h1-5,7H,6H2	Campylobacter jejuni infection	1
HMDB0029817;Ethyl salicylate;2-Hydroxybenzoic acid ethyl ester; 2-Hydroxyethylbenzoic acid; Benzoic acid, 2-hydroxy-, ethyl ester; Benzoic acid, hydroxy-, ethyl ester; Ethyl 2-hydroxybenzoate; Ethyl hydroxybenzoate; Ethyl O-hydroxybenzoate; Ethyl salicyclate; Ethyl salicylate; FEMA 2458; Mesotol; Methyl 2-hydroxybenzoate; Methyl salicylate; O-(Ethoxycarbonyl)phenol; Sal ether; Sal ethyl; Salicycl…	InChI=1S/C9H10O3/c1-2-12-9(11)7-5-3-4-6-8(7)10/h3-6,10H,2H2,1H3	Campylobacter jejuni infection	1
HMDB0059877;Propylbenzene;1-Phenylpropane; 1-Propylbenzene; Isocumene; n-Propylbenzene; Phenylpropane	InChI=1S/C9H12/c1-2-6-9-7-4-3-5-8-9/h3-5,7-8H,2,6H2,1H3	Campylobacter jejuni infection	1
HMDB0059901;Hemimellitene;1,2,3-trimethylbenzene; 1,2,3-Trimethylbenzene; hemellitol; hemimellitol	InChI=1S/C9H12/c1-7-5-4-6-8(2)9(7)3/h4-6H,1-3H3	Campylobacter jejuni infection	1
HMDB0031265;1-Nonanol;1-Hydroxynonane; Acovenoside c; Alcohol C9; FEMA 2789; N-Nonan-1-ol; N-Nonanol; N-Nonyl alcohol; Nonalol; Nonan-1-ol; Nonanol; Nonyl alcohol, 8CI; Octyl carbinol; Pelargonic alcohol	InChI=1S/C9H20O/c1-2-3-4-5-6-7-8-9-10/h10H,2-9H2,1H3	Campylobacter jejuni infection	1
HMDB0031548;Dichloromethane;Aerothene; Aerothene MM; Bichloride, methylene; CH2Cl2; Chloride, methylene; Chlorure de methylene; DCM; Dichloride, methylene; Dichloro-Methane; Dichloromethane, acs; Dichloromethane, NF; Distillex DS3; Driverit; Freon 30; M-Clean D; Methane dichloride; Methoklone; Methylene bichloride; Methylene chloride; Methylene dichloride; Metylenu chlorek; Narkotil; Nevolin; Not…	InChI=1S/CH2Cl2/c2-1-3/h1H2	Campylobacter jejuni infection	1
HMDB0011600;3-Methyladenine;3-Methyl-3H-Purin-6-amine; 3-Methyl-3H-purin-6-amine (ACD/Name 4.0); 3-Methyl-3H-purin-6-ylamine (ACD/Name 4.0); 3-Methyl-Adenine; 6-Amino-3-methylpurine	InChI=1S/C6H7N5/c1-11-3-10-5(7)4-6(11)9-2-8-4/h2-3H,7H2,1H3	Canavan disease	1
HMDB0000767;Pseudouridine;5-(b-D-Ribofuranosyl)uracil; 5-(b-delta-Ribofuranosyl)uracil; 5-b-D-Ribofuranosyl-Uracil; 5-beta-delta-Ribofuranosyl-Uracil; 5-Ribosyluracil; b-D-Pseudouridine; b-Pseudouridine; beta-delta-Pseudouridine; beta-Pseudouridine; Pseudouridine; Pseudouridine C; y-Uridine	InChI=1S/C9H12N2O6/c12-2-4-5(13)6(14)7(17-4)3-1-10-9(16)11-8(3)15/h1,4-7,12-14H,2H2,(H2,10,11,15,16)	Canavan disease	1
HMDB0000089;Cytidine;1-(b-D-Ribofuranosyl)-2-oxo-4-amino-1,2-dihydro-1,3-diazine; 1-(b-delta-Ribofuranosyl)-2-oxo-4-amino-1,2-dihydro-1,3-diazine; 1-b-D-Ribofuranosylcytosine; 1-b-D-Ribosyl-Cytosine; 1-beta-D-Ribofuranosyl-Cytosine; 1-beta-D-Ribofuranosylcytosine; 1-beta-delta-Ribofuranosyl-Cytosine; 1-beta-delta-Ribofuranosylcytosine; 1-beta-delta-Ribosyl-Cytosine; 1beta-D-Ribofuranosylcytosine;…	InChI=1S/C9H13N3O5/c10-5-1-2-12(9(16)11-5)8-7(15)6(14)4(3-13)17-8/h1-2,4,6-8,13-15H,3H2,(H2,10,11,16)	Canavan disease	1
HMDB0001139;Prostaglandin F2a;(+)-Prostaglandin F2a; (5Z,13E)-(15S)-9-alpha,11-alpha,15-trihydroxyprosta-5,13-dienoate; (5Z,13E)-(15S)-9-alpha,11-alpha,15-trihydroxyprosta-5,13-dienoic acid; (5Z,13E,15S)-9a,11a,15-trihydroxyprosta-5,13-dien-1-oate; (5Z,13E,15S)-9a,11a,15-trihydroxyprosta-5,13-dien-1-oic acid; (5Z,9a,11a,13E,15S)-9,11,15-trihydroxy-Prosta-5,13-dien-1-oate; (5Z,9a,11a,13E,15S)-9,11…	InChI=1S/C20H34O5/c1-2-3-6-9-15(21)12-13-17-16(18(22)14-19(17)23)10-7-4-5-8-11-20(24)25/h4,7,12-13,15-19,21-23H,2-3,5-6,8-11,14H2,1H3,(H,24,25)	Cardiac arrest	1
HMDB0041724;Dihydroferulic acid 4-sulfate;?	InChI=1S/C10H12O7S/c1-16-9-6-7(3-5-10(11)12)2-4-8(9)17-18(13,14)15/h2,4,6H,3,5H2,1H3,(H,11,12)(H,13,14,15)	Cardiosvacular risk	1
HMDB0033143;Pyrraline;2-FHMPN; 2-Formyl-5-(hydroxymethyl)pyrrole-1-norleucine; Pyrraline	InChI=1S/C12H18N2O4/c13-11(12(17)18)3-1-2-6-14-9(7-15)4-5-10(14)8-16/h4-5,7,11,16H,1-3,6,8,13H2,(H,17,18)	Cardiosvacular risk	1
HMDB0011658;2,8-Dihydroxyquinoline-beta-D-glucuronide;2,8-Dihydroxyquinoline-b-D-glucuronide; 2,8-Dihydroxyquinoline-beta-delta-glucuronide	InChI=1S/C15H15NO8/c17-7-3-1-2-6-4-5-8(16-9(6)7)23-15-12(20)10(18)11(19)13(24-15)14(21)22/h1-5,10-13,15,17-20H,(H,21,22)	Cardiosvacular risk	1
HMDB0011663;3-Hydroxyphenylpyruvic acid;3-HPPA; 3-Hydroxyphenylpyruvate; HPPA; m-Hydroxyphenylpyruvate; m-Hydroxyphenylpyruvic acid	InChI=1S/C9H8O4/c10-7-3-1-2-6(4-7)5-8(11)9(12)13/h1-4,10H,5H2,(H,12,13)	Cardiosvacular risk	1
HMDB0038055;2-Hydroxy-7-methoxy-2H-1,4-benzoxazin-3(4H)-one;2-Hydroxy-7-methoxy-1,4-benzoxazin-3-one; 2-Hydroxy-7-methoxy-2H-1,4-Benzoxazin-3(4H)-one; 2-Hydroxy-7-methoxy-2H-1,4-benzoxazin-3(4H)-one; 2-Hydroxy-7-methoxy-2H-1,4-benzoxazin-3-one; Hmboa	InChI=1S/C9H9NO4/c1-13-5-2-3-6-7(4-5)14-9(12)8(11)10-6/h2-4,9,12H,1H3,(H,10,11)	Cardiosvacular risk	1
HMDB0004067;Leucodopachrome;2,3-Dihydro-5,6-dihydroxyindole-2-carboxylate; 2-Carboxy-2,3-dihydro-5,6-dihydroxyindole; Cyclodopa	InChI=1S/C9H9NO4/c11-7-2-4-1-6(9(13)14)10-5(4)3-8(7)12/h2-3,6,10-12H,1H2,(H,13,14)	CCD	1
HMDB0002366;Tiglylcarnitine;Tiglyl-L-carnitine	InChI=1S/C12H21NO4/c1-6-9(2)12(16)17-10(7-11(14)15)8-13(3,4)5/h6,10H,7-8H2,1-5H3	Celiac disease	1
HMDB0000740;Lactulose;(2S,3R,4S,5R,6R)-2-[(2R,3S,4S,5R)-4,5-dihydroxy-2,5-bis(hydroxymethyl)oxolan-3-yl]oxy-6-(hydroxymethyl)oxane-3,4,5-triol; 4-O-b-D-Galactopyranosyl-D-Fructofuranose; 4-O-b-D-Galactopyranosyl-D-fructose; 4-O-beta-D-Galactopyranosyl-D-Fructofuranose; 4-O-beta-D-Galactopyranosyl-D-fructose; 4-O-beta-delta-Galactopyranosyl-delta-Fructofuranose; 4-O-beta-delta-Galactopyranosyl-del…	InChI=1S/C12H22O11/c13-1-4-6(16)7(17)8(18)11(21-4)22-9-5(2-14)23-12(20,3-15)10(9)19/h4-11,13-20H,1-3H2	Celiac disease	1
HMDB0000756;L-Hexanoylcarnitine;(R)-3-carboxy-N,N,N-trimethyl-2-[(1-oxohexyl)oxy]-1-Propanaminium inner salt; (R)-Caproylcarnitine; Hexanoic acid ester with L-(3-carboxy-2-hydroxypropyl)trimethylammonium hydroxide inner salt; Hexanoyl-L-carnitine; L-Carnitine hexanoyl ester; L-Hexanoic acid ester with (3-carboxy-2-hydroxypropyl)trimethylammonium hydroxide inner salt; L-Hexanoylcarnitine	InChI=1S/C13H25NO4/c1-5-6-7-8-13(17)18-11(9-12(15)16)10-14(2,3)4/h11H,5-10H2,1-4H3	Celiac disease	1
HMDB0036219;Octyl 2-methylbutyrate;Butanoic acid, 2-methyl-, octyl ester; Butyric acid, 2-methyl-, octyl ester; FEMA 3604; N-Octyl 2-methyl butyrate; N-Octyl 2-methylbutanoate; Octyl 2-methyl butyrate; Octyl 2-methylbutanoate; Octyl 2-methylbutyrate	InChI=1S/C13H26O2/c1-4-6-7-8-9-10-11-15-13(14)12(3)5-2/h12H,4-11H2,1-3H3	Celiac disease	1
HMDB0059886;Pentadecane;CH3-[CH2]13-CH3; n-Pentadecane; Pentadekan	InChI=1S/C15H32/c1-3-5-7-9-11-13-15-14-12-10-8-6-4-2/h3-15H2,1-2H3	Celiac disease	1
HMDB0002250;Dodecanoylcarnitine;(-)-Lauroylcarnitine; (R)-Dodecanoylcarnitine; Dodecanoyl-L-carnitine; L-Carnitine dodecanoyl ester; Lauroyl-L(-)-carnitin; Lauroyl-L-carnitine; Lauroylcarnitine	InChI=1S/C19H37NO4/c1-5-6-7-8-9-10-11-12-13-14-19(23)24-17(15-18(21)22)16-20(2,3)4/h17H,5-16H2,1-4H3	Celiac disease	1
HMDB0034289;Nonadecane;N-Nonadecane; N-NONADECANE, 99%; Nonadekan; Unknown branched fragment of phospholipid; Unknown phospholipid fragment	InChI=1S/C19H40/c1-3-5-7-9-11-13-15-17-19-18-16-14-12-10-8-6-4-2/h3-19H2,1-2H3	Celiac disease	1
HMDB0000848;Stearoylcarnitine;(-)-Stearoylcarnitine; (R)-3-carboxy-N,N,N-trimethyl-2-[(1-oxooctadecyl)oxy]-1-Propanaminium inner salt; (R)-Stearoylcarnitine; Acylcarnitine C18:0; L-(3-Carboxy-2-hydroxypropyl)trimethyl-Ammonium stearate hydroxide inner salt; L-Stearic acid ester with (3-carboxy-2-hydroxypropyl)trimethylammonium hydroxide inner salt; L-Stearoylcarnitine; Octadecanoyl-L-carnitine; O…	InChI=1S/C25H49NO4/c1-5-6-7-8-9-10-11-12-13-14-15-16-17-18-19-20-25(29)30-23(21-24(27)28)22-26(2,3)4/h23H,5-22H2,1-4H3	Celiac disease	1
HMDB0061886;2-Hexanol;?	InChI=1S/C6H14O/c1-3-4-5-6(2)7/h6-7H,3-5H2,1-2H3	Celiac disease	1
HMDB0059741;xanthurenic acid 8-O-sulfate;?	InChI=1S/C10H7NO7S/c12-7-4-6(10(13)14)11-9-5(7)2-1-3-8(9)18-19(15,16)17/h1-4H,(H,11,12)(H,13,14)(H,15,16,17)	Chronic renal disease	1
HMDB0004068;Melanin;?	InChI=1S/C18H10N2O4/c1-5-13-9-7(3-19-13)12-10-8(11(9)17(23)15(5)21)4-20-14(10)6(2)16(22)18(12)24/h3-4,19-20H,1-2H3	Chronic renal failure	1
HMDB0001522;Methylguanidine;1-Methylguanidine; Methylguanidin; MGX; Monomethyl guanidin; Monomethylguanidine; N-Methylguanidine; N1-Methylguanidine	InChI=1S/C2H7N3/c1-5-2(3)4/h1H3,(H4,3,4,5)	Chronic renal failure	1
HMDB0002243;Picolinic acid;2-Carboxypyridine; 2-Methoxy-5-aminopyridine; 2-Picolinic acid; 2-Pyridinecarboxylic acid; 4,5-Dehydropipecolic acid; 5-Amino-2-fluoropyridine; 5-Amino-2-methoxypyridine; 5-Amino-2-Pyridinecarboxylic acid; 5-Aminopicolinic acid; 5-Aminopyridine-2-carboxylic acid; 6-Methoxy-pyridin-3-ylamine; a-Pyridinecarboxylic acid; Acide picolique; alpha-Picolinic acid; alpha-Pyridin…	InChI=1S/C6H5NO2/c8-6(9)5-3-1-2-4-7-5/h1-4H,(H,8,9)	Circulatory system disorder	1
HMDB0003156;2,3-Butanediol;2,3-Butandiol; 2,3-Butanediol; 2,3-Butanodiol; 2,3-Butylene glycol; 2,3-Dihydroxybutane; Butane-2,3-diol; D-2,3-Butane diol; Dimethylethylene glycol	InChI=1S/C4H10O2/c1-3(5)4(2)6/h3-6H,1-2H3	Cirrhosis	1
HMDB0003464;4-Guanidinobutanoic acid;4-(Carbamimidamido)butanoate; 4-(Carbamimidamido)butanoic acid; 4-Guanidinobutanoate; 4-Guanidinobutanoic acid; 4-Guanidinobutyrate; 4-Guanidinobutyric acid; gamma-Guanidinobutyrate; gamma-Guanidinobutyric acid	InChI=1S/C5H11N3O2/c6-5(7)8-3-1-2-4(9)10/h1-3H2,(H,9,10)(H4,6,7,8)	Cirrhosis	1
HMDB0003148;Argininic acid;Arginic acid; Argininic acid	InChI=1S/C6H13N3O3/c7-6(8)9-3-1-2-4(10)5(11)12/h4,10H,1-3H2,(H,11,12)(H4,7,8,9)	Cirrhosis	1
HMDB0000306;Tyramine;2-(4'-Hydroxyphenyl)ethylamine; 2-(4-Hydroxyphenyl)ethylamine; 2-(p-Hydroxyphenyl)ethylamine; 4- (2-Aminoethyl)-Phenol; 4-(2-Aminoethyl)-Phenol; 4-(2-Aminoethyl)-phenol(thyramin); 4-(2-Aminoethyl)phenol; 4-Hydroxy-b-phenylethylamine; 4-Hydroxy-Benzeneethanamine; 4-Hydroxy-beta-phenylethylamine; 4-Hydroxyphenethylamine; 4-Hydroxyphenylethylamine; a-(4-Hydroxyphenyl)-b-aminoeth…	InChI=1S/C8H11NO/c9-6-5-7-1-3-8(10)4-2-7/h1-4,10H,5-6,9H2	Cirrhosis	1
HMDB0001065;2-Hydroxyphenethylamine;2-Amino-1-phenyl-1-ethanol; 2-Amino-1-phenylethanol; 2-Amino-1-phenylethanol-1; 2-Hydroxy-2-phenylethylamine; 2-Phenyl-2-hydroxyethylamine; alpha-(Aminomethyl)benzyl alcohol; b-Hydroxyphenethylamine; beta-Hydroxy-beta-phenyl-Ethylamine; beta-Hydroxy-beta-phenylethylamine; beta-Hydroxy-Phenethylamine; beta-Hydroxyphenethylamine; beta-Hydroxyphenylethylamine; bet…	InChI=1S/C8H11NO/c9-6-8(10)7-4-2-1-3-5-7/h1-5,8,10H,6,9H2	Cirrhosis	1
HMDB0000359;3alpha,7alpha-Dihydroxycoprostanic acid;3a,7a-Dihydroxy-5b-cholestan-26-oate; 3a,7a-Dihydroxy-5b-cholestan-26-oic acid; 3a,7a-Dihydroxy-5b-cholestanoate; 3a,7a-Dihydroxy-5b-cholestanoic acid; 3a,7a-Dihydroxycoprostanate; 3a,7a-Dihydroxycoprostanic acid; 3a,7a-Hydroxy-5b-cholestan-26-oate; 3a,7a-Hydroxy-5b-cholestan-26-oic acid; 3alpha,7alpha-Dihydroxy-5beta-cholestan-26-oate; 3alpha,7…	InChI=1S/C27H46O4/c1-16(6-5-7-17(2)25(30)31)20-8-9-21-24-22(11-13-27(20,21)4)26(3)12-10-19(28)14-18(26)15-23(24)29/h16-24,28-29H,5-15H2,1-4H3,(H,30,31)	Classicle Refsum's disease	1
HMDB0031445;Undecane;Hendecane; N-Undecane	InChI=1S/C11H24/c1-3-5-7-9-11-10-8-6-4-2/h3-11H2,1-2H3	Clostridium difficile infection	1
HMDB0000577;5beta-Coprostanol;(3b,5b)-cholestan-3-ol; 3b-Hydroxy-5b-cholestanol; 5b-Cholestan-3b-ol; 5b-Coprostanol; 5beta Coprostanol; 5beta-cholestan-3beta-ol; 5beta-Coprostanol; Stercorin;HMDB0000908;5alpha-Cholestanol;(3b,5a)-Cholestan-3-ol; 3b-Hydroxy-5a-cholestane; 3b-Hydroxycholestane; 5a-Cholestan-3b-ol; 5a-Cholestanol; 5a-Dihydrocholesterol; Cholestan-3b-ol; Cholestanol; Dihydrocholester…	InChI=1S/C27H48O/c1-18(2)7-6-8-19(3)23-11-12-24-22-10-9-20-17-21(28)13-15-26(20,4)25(22)14-16-27(23,24)5/h18-25,28H,6-17H2,1-5H3	Clostridium difficile infection	1
HMDB0031189;S-Methyl thioacetate;Acetic acid, thio-, S-methyl ester; CH3C(O)SCH3; Ethanethioic acid, methyl ester; Ethanethioic acid, S-methyl ester; FEMA 3876; Methanethiol acetate; Methyl ethanethioate; Methyl thioacetate; Methyl thiolacetate; Methylthioacetate; S-Methyl ethanethioate; S-Methyl thioacetate; Thioacetic acid S-methyl ester	InChI=1S/C3H6OS/c1-3(4)5-2/h1-2H3	Clostridium difficile infection	1
HMDB0032425;2-(Methylthio)ethanol;1-Hydroxy-2-(methylthio)-ethane; 2-(Methylmercapto)ethanol; 2-(Methylsulfanyl)ethanol; 2-(Methylthio)-Ethanol; 2-Hydroxyethyl methyl sulfide; 2-MethyIthioethanol; 2-Methylmercaptoethanol; 2-Methylsulfanyl-ethanol; beta-(Methylthio)ethanol; beta-Hydroxyethyl methyl sulfide; beta-Methylmercaptoethanol; Hydroxyethyl methyl sulfide; Methyl 2-hydroxyethyl sulfide; Met…	InChI=1S/C3H8OS/c1-5-3-2-4/h4H,2-3H2,1H3	Clostridium difficile infection	1
HMDB0031875;Methyl (methylthio)methyl disulfide;(methyldisulfanyl)(methylsulfanyl)methane; (methyldithio)(methylthio)-Methane; 1-(Methylthio)dimethyl disulfide; 2,3,5-Trithiahexane; 2,4,5-Trithiahexane; Disulfide, methyl (methylthio)methyl; Methyl methylthiomethyl disulfide; Methyl(methylthio)methyl disulphide	InChI=1S/C3H8S3/c1-4-3-6-5-2/h3H2,1-2H3	Clostridium difficile infection	1
HMDB0031253;Dihydro-2(3H)-thiophenone;2-Oxothiolane; 2-Thiolanone; 4-Butyrothiolactone; 4-Mercaptobutanoic acid g-thiolactone; 4-Thiobutyrolactone; Dihydro-2(3H)-Thiophenone; Dihydro-2-(3H)-thiophenone; g-Thiobutyrolactone; gamma-Thiobutyrolactone; laquo gammaRaquo -thiobutyrolactone; Tetrahydro-2-Thiophenone; Tetrahydro-2-thiophenone; Thiacyclopentan-2-one; Thiacyclopentanone-2; Thiolan-2-one	InChI=1S/C4H6OS/c5-4-2-1-3-6-4/h1-3H2	Clostridium difficile infection	1
HMDB0061875;2-(Dimethylamino)acetonitrile;2-(dimethylamino)Acetonitrile	InChI=1S/C4H8N2/c1-6(2)4-3-5/h4H2,1-2H3	Clostridium difficile infection	1
HMDB0031604;(E)-2-Penten-1-ol;(E)-2-penten-1-ol; (E)-2-pentenol; 2-(E)-Penten-1-ol; 2-Penten-1-ol; Pent-2(E)-enol; trans-2-Pentenol	InChI=1S/C5H10O/c1-2-3-4-5-6/h3-4,6H,2,5H2,1H3	Clostridium difficile infection	1
HMDB0031605;1-Penten-3-ol;1-Ethylallyl alcohol; 1-Penten-3-ol (E); 1-Pentene-3-ol; alpha-Ethylallyl alcohol; Ethyl vinyl carbinol; Ethylvinylcarbinol; FEMA 3584; Pent-1-en-3-ol; Penten-3-ol; Vinyl ethyl carbinol	InChI=1S/C5H10O/c1-3-5(6)4-2/h3,5-6H,1,4H2,2H3	Clostridium difficile infection	1
HMDB0030124;Prenol;2-Butenol, 3-methyl; 3,3-Dimethylallyl alcohol; 3-Methyl-2-Buten-1-ol; 3-Methyl-2-butene-1-ol; 3-Methyl-2-butenol; 3-Methyl-2-butenyl alcohol; 3-Methylbut-2-en-1-ol; 3-Methylcrotyl alcohol; Butenol methyl; Dimethylallyl alcohol; FEMA 3647; Isopentenol; Isopentenyl alcohol; Methyl-3-but-2-en-1-ol; Prenol; Prenyl alcohol	InChI=1S/C5H10O/c1-5(2)3-4-6/h3,6H,4H2,1-2H3	Clostridium difficile infection	1
HMDB0003315;Cyclohexanone;ANON; Anone; Cicloesanone; Cyclic ketone; Cyclohexanon; Cyclohexanon(dutch); Cyclohexanone; Cyclohexanone homopolymer; Cyclohexyl ketone; Cykloheksanon; Hexanon; Hytrol O; Hytrolo; Ketocyclohexane; Ketohexamethylene; Nadone; Oxocyclohexane; Pimelic ketone; Pimelin ketone; Rcra waste number U057; Sextone	InChI=1S/C6H10O/c7-6-4-2-1-3-5-6/h1-5H2	Clostridium difficile infection	1
HMDB0031327;2-Butoxyethanol;2-Butossi-etanolo; 2-Butoxy ethanol; 2-BUTOXY ETHANOL (ETHYLENE GLYCOL MONOBUTYL ETHER); 2-Butoxy-1-ethanol; 2-Butoxy-aethanol; 2-Butoxy-aethanol(GERMAN); 2-Butoxy-Ethanol; 2-Butoxyethan-1-ol; 2-Butoxyethanol; 2-Butoxyethanol (butyl cellosolve); 2-Butoxyethanol (ethylene glycol monobutyl ether); 2-Hydroxyethyl N-butyl ether; 2-N-Butoxy-1-ethanol; 2-N-Butoxyethanol; 3-O…	InChI=1S/C6H14O2/c1-2-3-5-8-6-4-7/h7H,2-6H2,1H3	Clostridium difficile infection	1
HMDB0033127;2-Acetylfuran;(2-furanyl)-1-ethanone; 1-(2-Furanyl)-Ethanone; 1-(2-Furanyl)-ethanone (2-acetylfuran); 1-(2-Furanyl)ethanone; 1-(2-Furanyl)ethanone (acetylfuran); 1-(2-Furanyl)ethanone, 9CI; 1-(2-Furyl)ethanone; 1-(Furan-2-yl)ethanone; 2-Acetofurone; 2-Acetyl-Furan; 2-Acetylfurane; 2-Furyl methyl ketone; 2-Furylethanone; a-Furyl methyl ketone; Acetylfuran; FEMA 3163; Furyl methyl keton…	InChI=1S/C6H6O2/c1-5(7)6-3-2-4-8-6/h2-4H,1H3	Clostridium difficile infection	1
HMDB0031541;3-Methyl-2-cyclohexen-1-one;3-Methyl-2-Cyclohexen-1-one; 3-Methyl-2-cyclohexene-1-one; 3-Methyl-2-cyclohexenone; 3-Methyl-2-cyclohexenone-1; 3-Methylcyclohex-2-en-1-one; FEMA 3360; Ghl.PD_Mitscher_leg0.699; MCH; Methylcyclohexenone; Seudenone	InChI=1S/C7H10O/c1-6-3-2-4-7(8)5-6/h5H,2-4H2,1H3	Clostridium difficile infection	1
HMDB0033745;Ethyl 2-methylbutyrate;2-Methyl-ethyl ester(.+-.)-Butanoic acid; 2-Methyl-ethyl ester(.+/-.)-Butanoic acid; 2-Methylbutanoic acid ethyl ester; Butanoic acid, 2-methyl-, ethyl ester; Butyric acid, 2-methyl-, ethyl ester; Butyric acid, 2-methyl-, ethyl ester (8CI); Ethyl 2-methyl butyrate; Ethyl 2-methylbutanoate; Ethyl 2-methylbutyrate; Ethyl alpha -methylbutyrate; Ethyl alpha-methylbu…	InChI=1S/C7H14O2/c1-4-6(3)7(8)9-5-2/h6H,4-5H2,1-3H3	Clostridium difficile infection	1
HMDB0001398;Guaiacol;1-Hydroxy-2-methoxybenzene; 2-Hydroxyanisole; 2-Methoxy-Phenol; 2-Methoxyphenol; Anastil; Catechol monomethyl ether; Creodon; Guaiacol; Guaiacol (liquid) extra pure; Guaiastil; Guaicol; Guaicolina; Guajakol; Guajol; Guasol; Guiacol; Methoxyphenol; Methylcatachol; Methylcatechol; O-Guaiacol; O-Hydroxyanisole; O-Methoxy-Phenol; O-Methoxyphenol; O-Methyl catechol; Pyrocatechol m…	InChI=1S/C7H8O2/c1-9-7-5-3-2-4-6(7)8/h2-5,8H,1H3	Clostridium difficile infection	1
HMDB0032136;2-Methoxy-4-methylphenol;1-Hydroxy-2-methoxy-4-methylbenzene; 2-Hydroxy-5-methylanisole; 2-Methoxy-4-cresol; 2-Methoxy-4-methyl-Phenol; 2-Methoxy-4-methylphenol (4-methylguaiacol); 2-Methoxy-4-methylphenol (creosol); 2-Methoxy-4-methylphenol, 9CI; 2-Methoxy-p-Cresol; 2-Methoxy-p-cresol; 3-Methoxy-4-hydroxytoluene; 3-Methoxy-4-methyl-Phenol; 4-Hydroxy-3-methoxy-1-methylbenzene; 4-Hydro…	InChI=1S/C8H10O2/c1-6-3-4-7(9)8(5-6)10-2/h3-5,9H,1-2H3	Clostridium difficile infection	1
HMDB0013809;(E)-2-octenal;(2E)-oct-2-enal; (E)-2-Octen-1-al; (E)-Oct-2-enal; 2-(E)-Octenal; 2-trans-Octenal; Oct-(E)-2-enal; Oct-2(E)-enal; Octene-1-oxide; trans-2-Octen-1-al; trans-2-Octenal; trans-Oct-2-enal; trans-Octen-2-al	InChI=1S/C8H14O/c1-2-3-4-5-6-7-8-9/h6-8H,2-5H2,1H3	Clostridium difficile infection	1
HMDB0031266;2-Nonanone;beta-Nonanone; Nonan-2-one; Œ≤-Nonanone	InChI=1S/C9H18O/c1-3-4-5-6-7-8-9(2)10/h3-8H2,1-2H3	Clostridium difficile infection	1
HMDB0011621;Cinnamoylglycine;Cinnamoylglycine; N-(1-Oxo-3-phenyl-2-propen-1-yl)-Glycine; N-(1-Oxo-3-phenyl-2-propenyl)-Glycine; N-Cinnamoyl-Glycine; N-Cinnamoylglycine; N-Cinnamylglycine	InChI=1S/C11H11NO3/c13-10(12-8-11(14)15)7-6-9-4-2-1-3-5-9/h1-7H,8H2,(H,12,13)(H,14,15)	Colectomy patients.	1
HMDB0059806;Phenylglucuronide;(2S,3S,4S,5R)-3,4,5-trihydroxy-6-phenoxyoxane-2-carboxylic acid; Phenyl D-glucopyranosiduronic acid;HMDB0060014;Phenol glucuronide;(2S,3S,4S,5R,6S)-3,4,5-trihydroxy-6-phenoxyoxane-2-carboxylic acid; phenol O-(beta-D-glucuronide); Phenyl beta-D-glucopyranosiduronic acid; phenyl beta-D-glucosiduronic acid; phenyl beta-D-glucuronide; phenyl beta-glucuronide; phenyl gluc…	InChI=1S/C12H14O7/c13-7-8(14)10(11(16)17)19-12(9(7)15)18-6-4-2-1-3-5-6/h1-5,7-10,12-15H,(H,16,17)	Colectomy patients.	1
HMDB0011747;Ciliatine; beta-Aminoethylphosphonic acid; (2-Aminoethane)phosphonic acid; (2-aminoethyl)phosphonate; (2-Aminoethyl)phosphonic acid; 2-Aminoethylphosphonate; Aminoethylphosphonic acid; Ciliatine; Phosphonoethylamine	InChI=1S/C2H8NO3P/c3-1-2-7(4,5)6/h1-3H2,(H2,4,5,6)	Colorectal adenoma	1
HMDB0094696;N-Methyl proline;?	InChI=1S/C6H11NO2/c1-7-4-2-3-5(7)6(8)9/h5H,2-4H2,1H3,(H,8,9)	Colorectal adenoma	1
HMDB0062660;N-methyl-L-glutamic Acid;(2S)-2-(methylamino)Pentanedioate; (2S)-2-(methylamino)Pentanedioic acid; N-Methyl-D-glutamate; N-Methyl-L-glutamate; N-Methylglutamate; N-Methylglutamic acid	InChI=1S/C6H11NO4/c1-7-4(6(10)11)2-3-5(8)9/h4,7H,2-3H2,1H3,(H,8,9)(H,10,11)	Colorectal adenoma	1
HMDB0059724;Pyrocatechol sulfate;(2-hydroxyphenyl) hydrogen sulfate; (2-hydroxyphenyl) hydrogen sulphate; 1,2-Benzenediol mono(hydrogen sulfate); 1,2-Benzenediol mono(hydrogen sulphate); 2-Hydroxyphenyl hydrogen sulfate; 2-Hydroxyphenyl hydrogen sulphate	InChI=1S/C6H6O5S/c7-5-3-1-2-4-6(5)11-12(8,9)10/h1-4,7H,(H,8,9,10)	Colorectal adenoma	1
HMDB0000402;2-Isopropylmalic acid;(2S)-2-Isopropylmalate; 2-Hydroxy-2-isopropylsuccinate; 2-Hydroxy-2-isopropylsuccinic acid; 2-Isopropyl-2-hydroxybutanedioate; 2-Isopropyl-2-hydroxybutanedioic acid; 2-Isopropyl-Malic acid; 2-Isopropylmalate; 2-Isopropylmalic acid; 3-Carboxy-3-hydroxyisocaproate; 3-Carboxy-3-hydroxyisocaproic acid; a-Isopropylmalate; a-Isopropylmalic acid; alpha-Isopropylmalate; …	InChI=1S/C7H12O5/c1-4(2)7(12,6(10)11)3-5(8)9/h4,12H,3H2,1-2H3,(H,8,9)(H,10,11)	Colorectal adenoma	1
HMDB0004827;Proline betaine;(2S)-2-carboxy-1,1-dimethylpyrrolidinium; (S)-2-carboxy-1,1-dimethylpyrrolidinium; L-Proline betaine; N,N-Dimethyl-L-proline; Prestwick-08G03; Stachydrine	InChI=1S/C7H13NO2/c1-8(2)5-3-4-6(8)7(9)10/h6H,3-5H2,1-2H3	Colorectal adenoma	1
HMDB0000439;2-Furoylglycine;2-Furoylglycine; Furfuroylglycine; Furoylglycine; N-(2-Furanylcarbonyl)glycine; N-(2-Furoyl)glycine; N-(Carboxymethyl)-2-Furancarboxamide; N-2-Furoyl-Glycine; Pyromucurate; Pyromucuric acid; [[(Furan-2-yl)carbonyl]amino]acetate; [[(Furan-2-yl)carbonyl]amino]acetic acid	InChI=1S/C7H7NO4/c9-6(10)4-8-7(11)5-2-1-3-12-5/h1-3H,4H2,(H,8,11)(H,9,10)	Colorectal adenoma	1
HMDB0011105;5-Acetylamino-6-formylamino-3-methyluracil;?	InChI=1S/C8H10N4O4/c1-4(14)10-5-6(9-3-13)11-8(16)12(2)7(5)15/h3H,1-2H3,(H,9,13)(H,10,14)(H,11,16)	Colorectal adenoma	1
HMDB0010325;Ethyl glucuronide;beta-D-Ethyl glucuronide; D-Ethyl glucuronide; Ethyl beta-D-glucopyranosiduronate; Ethyl beta-D-glucopyranosiduronic acid; Ethylglucuronide	InChI=1S/C8H14O7/c1-2-14-8-5(11)3(9)4(10)6(15-8)7(12)13/h3-6,8-11H,2H2,1H3,(H,12,13)	Colorectal adenoma	1
HMDB0062775;4-Vinylphenol sulfate;4-Vinylphenol sulfuric acid; 4-Vinylphenol sulphate; 4-Vinylphenol sulphuric acid	InChI=1S/C8H8O4S/c1-2-7-3-5-8(6-4-7)12-13(9,10)11/h2-6H,1H2,(H,9,10,11)	Colorectal adenoma	1
HMDB0000017;4-Pyridoxic acid;2-Methyl-3-hydroxy-4-carboxy-5-hydroxymethylpyridine; 3-Hydroxy-5-(hydroxymethyl)-2-methyl-4-pyridinecarboxylate; 3-Hydroxy-5-(hydroxymethyl)-2-methyl-4-pyridinecarboxylic acid; 3-Hydroxy-5-(hydroxymethyl)-2-methyl-Isonicotinate; 3-Hydroxy-5-(hydroxymethyl)-2-methyl-Isonicotinic acid; 3-Hydroxy-5-(hydroxymethyl)-2-methylisonicotinate; 3-Hydroxy-5-(hydroxymethyl)-2-met…	InChI=1S/C8H9NO4/c1-4-7(11)6(8(12)13)5(3-10)2-9-4/h2,10-11H,3H2,1H3,(H,12,13)	Colorectal adenoma	1
HMDB0000954;trans-Ferulic acid;(2E)-3-(4-Hydroxy-3-methoxyphenyl)-2-propenoate; (2E)-3-(4-Hydroxy-3-methoxyphenyl)-2-propenoic acid; (E)-3-(4-Hydroxy-3-methoxyphenyl)-2-propenoate; (E)-3-(4-Hydroxy-3-methoxyphenyl)-2-propenoic acid; (E)-4-hydroxy-3-methoxy-Cinnamate; (E)-4-hydroxy-3-methoxy-Cinnamic acid; (E)-4-Hydroxy-3-methoxycinnamate; (E)-4-Hydroxy-3-methoxycinnamic acid; (E)-Ferulate; (E)-Fe…	InChI=1S/C10H10O4/c1-14-9-6-7(2-4-8(9)11)3-5-10(12)13/h2-6,11H,1H3,(H,12,13)	Colorectal Cancer	1
HMDB0094650;5alpha-pregnan-3beta,20alpha-diol disulfate;?	InChI=1S/C10H11N3O2S/c1-5-9(12-10(13-11)16-5)6-2-3-7(14)8(15)4-6/h2-4,14-15H,11H2,1H3,(H,12,13)	Colorectal Cancer	1
HMDB0000303;Tryptamine;(3-Indolyl)ethylamine; 1H-Indole-3-ethanamine; 2-(1H-Indol-3-yl)ethanamine; 2-(1H-Indol-3-yl)ethylamine; 2-(3-Indolyl)ethylamine; 2-Indol-3-yl-aethylamin; 2-Indol-3-yl-ethylamine; 3-(2-Aminoethyl)-1H-indole; 3-(2-Aminoethyl)indole; 3-Indoleethanamine; 3-Indoleethylamine; Tryptamin; Tryptamine; Tryptaminium	InChI=1S/C10H12N2/c11-6-5-8-7-12-10-4-2-1-3-9(8)10/h1-4,7,12H,5-6,11H2	Colorectal Cancer	1
HMDB0011616;Adenosine 2',3'-cyclic phosphate;2',3'-cAMP; 2',3'-Cyclic adenosine monophosphate; Adenosine 2',3'-cyclic phosphate; Adenosine cyclic 2',3'-monophosphate; Cyclic 2',3'-(hydrogen phosphate)-Adenosine; Cyclic 2',3'-AMP	InChI=1S/C10H12N5O6P/c11-8-5-9(13-2-12-8)15(3-14-5)10-7-6(4(1-16)19-10)20-22(17,18)21-7/h2-4,6-7,10,16H,1H2,(H,17,18)(H2,11,12,13)	Colorectal Cancer	1
HMDB0062121;Hydroferulic acid;?	InChI=1S/C10H12O4/c1-14-9-6-7(2-4-8(9)11)3-5-10(12)13/h2,4,6,11H,3,5H2,1H3,(H,12,13)	Colorectal Cancer	1
HMDB0029224;N-methylphenylalanine;?	InChI=1S/C10H13NO2/c1-11-9(10(12)13)7-8-5-3-2-4-6-8/h2-6,9,11H,7H2,1H3,(H,12,13)	Colorectal Cancer	1
HMDB0001227;5-Thymidylic acid;2'-Deoxythymidine 5'-monophosphate; 5'-dTMP; 5'-Thymidylate; 5'-Thymidylic acid; 5'-TMP; 5-Methyl-dUMP; Deoxy TMP; Deoxyribosylthymine monophosphate; Deoxythymidine 5'-monophosphate; Deoxythymidine 5'-phosphate; Deoxythymidine monophosphate; Deoxythymidylate; Deoxythymidylic acid; Deoxythymydilate; Deoxythymydilic acid; dTMP; Thymidine 5'-monophosphate; Thymidine 5'-…	InChI=1S/C10H15N2O8P/c1-5-3-12(10(15)11-9(5)14)8-2-6(13)7(20-8)4-19-21(16,17)18/h3,6-8,13H,2,4H2,1H3,(H,11,14,15)(H2,16,17,18)	Colorectal Cancer	1
HMDB0094651;Pyroglutamylvaline;?	InChI=1S/C10H16N2O4/c1-5(2)8(10(15)16)12-9(14)6-3-4-7(13)11-6/h5-6,8H,3-4H2,1-2H3,(H,11,13)(H,12,14)(H,15,16)	Colorectal Cancer	1
HMDB0011737;gamma-Glutamylglutamic acid;gamma-Glutamylglutamate; N-gamma-L-Glutamyl-L-glutamic acid	InChI=1S/C10H16N2O7/c11-5(9(16)17)1-3-7(13)12-6(10(18)19)2-4-8(14)15/h5-6H,1-4,11H2,(H,12,13)(H,14,15)(H,16,17)(H,18,19)	Colorectal Cancer	1
HMDB0028757;Aspartyl-Leucine;Asp-Leu; Aspartate Leucine dipeptide; Aspartate-Leucine dipeptide; Aspartylleucine; D-L Dipeptide; DL dipeptide; L-Aspartyl-L-Leucine	InChI=1S/C10H18N2O5/c1-5(2)3-7(10(16)17)12-9(15)6(11)4-8(13)14/h5-7H,3-4,11H2,1-2H3,(H,12,15)(H,13,14)(H,16,17)	Colorectal Cancer	1
HMDB0029126;Valyl-Glutamate;L-Valyl-L-Glutamate; V-E Dipeptide; Val-Glu; Valine Glutamate dipeptide; Valine-Glutamate dipeptide; Valylglutamate; VE dipeptide	InChI=1S/C10H18N2O5/c1-5(2)8(11)9(15)12-6(10(16)17)3-4-7(13)14/h5-6,8H,3-4,11H2,1-2H3,(H,12,15)(H,13,14)(H,16,17)	Colorectal Cancer	1
HMDB0028734;Asparaginyl-Isoleucine;Asn-Ile; Asparagine Isoleucine dipeptide; Asparagine-Isoleucine dipeptide; Asparaginylisoleucine; L-Asparaginyl-L-Isoleucine; N-I Dipeptide; NI dipeptide	InChI=1S/C10H19N3O4/c1-3-5(2)8(10(16)17)13-9(15)6(11)4-7(12)14/h5-6,8H,3-4,11H2,1-2H3,(H2,12,14)(H,13,15)(H,16,17)	Colorectal Cancer	1
HMDB0028735;Asparaginyl-Leucine;Asn-Leu; Asparagine Leucine dipeptide; Asparagine-Leucine dipeptide; Asparaginylleucine; L-Asparaginyl-L-Leucine; N-L Dipeptide; NL dipeptide	InChI=1S/C10H19N3O4/c1-5(2)3-7(10(16)17)13-9(15)6(11)4-8(12)14/h5-7H,3-4,11H2,1-2H3,(H2,12,14)(H,13,15)(H,16,17)	Colorectal Cancer	1
HMDB0029140;Valyl-Valine;L-Valyl-L-Valine; V-V Dipeptide; Val-Val; Valine Valine dipeptide; Valine-Valine dipeptide; Valylvaline; VV dipeptide	InChI=1S/C10H20N2O3/c1-5(2)7(11)9(13)12-8(6(3)4)10(14)15/h5-8H,11H2,1-4H3,(H,12,13)(H,14,15)	Colorectal Cancer	1
HMDB0028986;Methionyl-Valine;L-Methionyl-L-Valine; M-V Dipeptide; Met-Val; Methionine Valine dipeptide; Methionine-Valine dipeptide; Methionylvaline; MV dipeptide	InChI=1S/C10H20N2O3S/c1-6(2)8(10(14)15)12-9(13)7(11)4-5-16-3/h6-8H,4-5,11H2,1-3H3,(H,12,13)(H,14,15)	Colorectal Cancer	1
HMDB0029133;Valyl-Methionine;L-Valyl-L-Methionine; V-M Dipeptide; Val-Met; Valine Methionine dipeptide; Valine-Methionine dipeptide; Valylmethionine; VM dipeptide	InChI=1S/C10H20N2O3S/c1-6(2)8(11)9(13)12-7(10(14)15)4-5-16-3/h6-8H,4-5,11H2,1-3H3,(H,12,13)(H,14,15)	Colorectal Cancer	1
HMDB0028917;Isoleucyl-Threonine;I-T Dipeptide; Ile-Thr; Isoleucine Threonine dipeptide; Isoleucine-Threonine dipeptide; Isoleucylthreonine; IT dipeptide; L-Isoleucyl-L-Threonine	InChI=1S/C10H20N2O4/c1-4-5(2)7(11)9(14)12-8(6(3)13)10(15)16/h5-8,13H,4,11H2,1-3H3,(H,12,14)(H,15,16)	Colorectal Cancer	1
HMDB0029064;Threoninyl-Isoleucine;L-Threoninyl-L-Isoleucine; T-I Dipeptide; Thr-Ile; Threonine Isoleucine dipeptide; Threonine-Isoleucine dipeptide; Threoninylisoleucine; TI dipeptide	InChI=1S/C10H20N2O4/c1-4-5(2)8(10(15)16)12-9(14)7(11)6(3)13/h5-8,13H,4,11H2,1-3H3,(H,12,14)(H,15,16)	Colorectal Cancer	1
HMDB0029065;Threoninyl-Leucine;L-Threoninyl-L-Leucine; T-L Dipeptide; Thr-Leu; Threonine Leucine dipeptide; Threonine-Leucine dipeptide; Threoninylleucine; TL dipeptide	InChI=1S/C10H20N2O4/c1-5(2)4-7(10(15)16)12-9(14)8(11)6(3)13/h5-8,13H,4,11H2,1-3H3,(H,12,14)(H,15,16)	Colorectal Cancer	1
HMDB0028939;Leucyl-Threonine;L-Leucyl-L-Threonine; L-T Dipeptide; Leu-Thr; Leucine Threonine dipeptide; Leucine-Threonine dipeptide; Leucylthreonine; LT dipeptide	InChI=1S/C10H20N2O4/c1-5(2)4-7(11)9(14)12-8(6(3)13)10(15)16/h5-8,13H,4,11H2,1-3H3,(H,12,14)(H,15,16)	Colorectal Cancer	1
HMDB0000511;Capric acid;1-Nonanecarboxylate; 1-Nonanecarboxylic acid; Caprate; Capric acid; Caprinate; Caprinic acid; Caprynate; Caprynic acid; Decanoate; Decanoic acid; Decoate; Decoic acid; Decylate; Decylic acid; Emery 659; FA(10:0); Lunac 10-95; Lunac 10-98; N-Caprate; N-Capric acid; N-Decanoate; N-Decanoic acid; N-Decoate; N-Decoic acid; N-Decylate; N-Decylic acid; Prifac 2906; Prifac 296	InChI=1S/C10H20O2/c1-2-3-4-5-6-7-8-9-10(11)12/h2-9H2,1H3,(H,11,12)	Colorectal Cancer	1
HMDB0094656;2-Hydroxydecanoate;?	InChI=1S/C10H20O3/c1-2-3-4-5-6-7-8-9(11)10(12)13/h9,11H,2-8H2,1H3,(H,12,13)	Colorectal Cancer	1
HMDB0000671;Indolelactic acid;(+)-2-hydroxy-3-indol-3-yl-propionate; (+)-2-hydroxy-3-indol-3-yl-propionic acid; (+)-a-hydroxy-1H-indole-3-propanoate; (+)-a-hydroxy-1H-indole-3-propanoic acid; (+)-a-hydroxy-1H-indole-3-propionate; (+)-a-hydroxy-1H-indole-3-propionic acid; (+)-alpha-hydroxy-1H-indole-3-propanoate; (+)-alpha-hydroxy-1H-indole-3-propanoic acid; (+)-alpha-hydroxy-1H-indole-3-propionat…	InChI=1S/C11H11NO3/c13-10(11(14)15)5-7-6-12-9-4-2-1-3-8(7)9/h1-4,6,10,12-13H,5H2,(H,14,15)	Colorectal Cancer	1
HMDB0000512;N-Acetyl-L-phenylalanine;Acetyl-L-phenylalanine; Acetylphenylalanine; L-N-Acetylphenylalanine; N-Acetyl-3-phenyl-L-Alanine; N-Acetyl-L-phenalanine; N-Acetyl-L-phenylalanine; N-Acetylphenylalanine	InChI=1S/C11H13NO3/c1-8(13)12-10(11(14)15)7-9-5-3-2-4-6-9/h2-6,10H,7H2,1H3,(H,12,13)(H,14,15)	Colorectal Cancer	1
HMDB0028848;Glycyl-Phenylalanine;G-F Dipeptide; GF dipeptide; Gly-Phe; Glycine Phenylalanine dipeptide; Glycine-Phenylalanine dipeptide; Glycylphenylalanine; L-Glycyl-L-Phenylalanine	InChI=1S/C11H14N2O3/c12-7-10(14)13-9(11(15)16)6-8-4-2-1-3-5-8/h1-5,9H,6-7,12H2,(H,13,14)(H,15,16)	Colorectal Cancer	1
HMDB0028853;Glycyltyrosine;G-Y Dipeptide; Gly-Tyr; Glycine Tyrosine dipeptide; Glycine-Tyrosine dipeptide; Glycyltyrosine; GY dipeptide; L-Glycyl-L-Tyrosine	InChI=1S/C11H14N2O4/c12-6-10(15)13-9(11(16)17)5-7-1-3-8(14)4-2-7/h1-4,9,14H,5-6,12H2,(H,13,15)(H,16,17)	Colorectal Cancer	1
HMDB0028893;Histidinyl-Proline;H-P Dipeptide; His-Pro; Histidine Proline dipeptide; Histidine-Proline dipeptide; Histidinylproline; HP dipeptide; L-Histidinyl-L-Proline	InChI=1S/C11H16N4O3/c12-8(4-7-5-13-6-14-7)10(16)15-3-1-2-9(15)11(17)18/h5-6,8-9H,1-4,12H2,(H,13,14)(H,17,18)	Colorectal Cancer	1
HMDB0028898;Histidinyl-Valine;H-V Dipeptide; His-Val; Histidine Valine dipeptide; Histidine-Valine dipeptide; Histidinylvaline; HV dipeptide; L-Histidinyl-L-Valine	InChI=1S/C11H18N4O3/c1-6(2)9(11(17)18)15-10(16)8(12)3-7-4-13-5-14-7/h4-6,8-9H,3,12H2,1-2H3,(H,13,14)(H,15,16)(H,17,18)	Colorectal Cancer	1
HMDB0029129;Valyl-Histidine;L-Valyl-L-Histidine; V-H Dipeptide; Val-His; Valine Histidine dipeptide; Valine-Histidine dipeptide; Valylhistidine; VH dipeptide	InChI=1S/C11H18N4O3/c1-6(2)9(12)10(16)15-8(11(17)18)3-7-4-13-5-14-7/h4-6,8-9H,3,12H2,1-2H3,(H,13,14)(H,15,16)(H,17,18)	Colorectal Cancer	1
HMDB0060493;N-Acetylmuramate;?	InChI=1S/C11H19NO8/c1-4(10(16)17)19-9-7(12-5(2)14)11(18)20-6(3-13)8(9)15/h4,6-9,11,13,15,18H,3H2,1-2H3,(H,12,14)(H,16,17)	Colorectal Cancer	1
HMDB0028822;Glutamylisoleucine;E-I Dipeptide; EI dipeptide; Glu-Ile; Glutamate Isoleucine dipeptide; Glutamate-Isoleucine dipeptide; Glutamylisoleucine; L-Glutamyl-L-Isoleucine	InChI=1S/C11H20N2O5/c1-3-6(2)9(11(17)18)13-10(16)7(12)4-5-8(14)15/h6-7,9H,3-5,12H2,1-2H3,(H,13,16)(H,14,15)(H,17,18)	Colorectal Cancer	1
HMDB0011170;gamma-Glutamylisoleucine;g-Glu-Ile; gamma-Glu-Ile; gamma-Glutamylisoleucine	InChI=1S/C11H20N2O5/c1-3-6(2)9(11(17)18)13-8(14)5-4-7(12)10(15)16/h6-7,9H,3-5,12H2,1-2H3,(H,13,14)(H,15,16)(H,17,18)	Colorectal Cancer	1
HMDB0028906;Isoleucyl-Glutamate;I-E Dipeptide; IE dipeptide; Ile-Glu; Isoleucine Glutamate dipeptide; Isoleucine-Glutamate dipeptide; Isoleucylglutamate; L-Isoleucyl-L-Glutamate	InChI=1S/C11H20N2O5/c1-3-6(2)9(12)10(16)13-7(11(17)18)4-5-8(14)15/h6-7,9H,3-5,12H2,1-2H3,(H,13,16)(H,14,15)(H,17,18)	Colorectal Cancer	1
HMDB0028928;Leucyl-Glutamate;L-E Dipeptide; L-Leucyl-L-Glutamate; LE dipeptide; Leu-Glu; Leucine Glutamate dipeptide; Leucine-Glutamate dipeptide; Leucylglutamate	InChI=1S/C11H20N2O5/c1-6(2)5-7(12)10(16)13-8(11(17)18)3-4-9(14)15/h6-8H,3-5,12H2,1-2H3,(H,13,16)(H,14,15)(H,17,18)	Colorectal Cancer	1
HMDB0028823;Glutamylleucine;E-L Dipeptide; EL dipeptide; Glu-Leu; Glutamate Leucine dipeptide; Glutamate-Leucine dipeptide; Glutamylleucine; L-Glutamyl-L-Leucine	InChI=1S/C11H20N2O5/c1-6(2)5-8(11(17)18)13-10(16)7(12)3-4-9(14)15/h6-8H,3-5,12H2,1-2H3,(H,13,16)(H,14,15)(H,17,18)	Colorectal Cancer	1
HMDB0011171;gamma-Glutamylleucine;g-Glu-Leu; gamma-Glu-Leu; gamma-Glutamylleucine	InChI=1S/C11H20N2O5/c1-6(2)5-8(11(17)18)13-9(14)4-3-7(12)10(15)16/h6-8H,3-5,12H2,1-2H3,(H,13,14)(H,15,16)(H,17,18)	Colorectal Cancer	1
HMDB0028920;Isoleucyl-Valine;I-V Dipeptide; Ile-Val; Isoleucine Valine dipeptide; Isoleucine-Valine dipeptide; Isoleucylvaline; IV dipeptide; L-Isoleucyl-L-Valine	InChI=1S/C11H22N2O3/c1-5-7(4)8(12)10(14)13-9(6(2)3)11(15)16/h6-9H,5,12H2,1-4H3,(H,13,14)(H,15,16)	Colorectal Cancer	1
HMDB0029130;Valyl-Isoleucine;L-Valyl-L-Isoleucine; V-I Dipeptide; Val-Ile; Valine Isoleucine dipeptide; Valine-Isoleucine dipeptide; Valylisoleucine; VI dipeptide	InChI=1S/C11H22N2O3/c1-5-7(4)9(11(15)16)13-10(14)8(12)6(2)3/h6-9H,5,12H2,1-4H3,(H,13,14)(H,15,16)	Colorectal Cancer	1
HMDB0029131;Valyl-Leucine;L-Valyl-L-Leucine; V-L Dipeptide; Val-Leu; Valine Leucine dipeptide; Valine-Leucine dipeptide; Valylleucine; VL dipeptide	InChI=1S/C11H22N2O3/c1-6(2)5-8(11(15)16)13-10(14)9(12)7(3)4/h6-9H,5,12H2,1-4H3,(H,13,14)(H,15,16)	Colorectal Cancer	1
HMDB0028913;Isoleucyl-Methionine;I-M Dipeptide; Ile-Met; IM dipeptide; Isoleucine Methionine dipeptide; Isoleucine-Methionine dipeptide; Isoleucylmethionine; L-Isoleucyl-L-Methionine	InChI=1S/C11H22N2O3S/c1-4-7(2)9(12)10(14)13-8(11(15)16)5-6-17-3/h7-9H,4-6,12H2,1-3H3,(H,13,14)(H,15,16)	Colorectal Cancer	1
HMDB0028935;Leucyl-Methionine;L-Leucyl-L-Methionine; L-M Dipeptide; Leu-Met; Leucine Methionine dipeptide; Leucine-Methionine dipeptide; Leucylmethionine; LM dipeptide	InChI=1S/C11H22N2O3S/c1-7(2)6-8(12)10(14)13-9(11(15)16)4-5-17-3/h7-9H,4-6,12H2,1-3H3,(H,13,14)(H,15,16)	Colorectal Cancer	1
HMDB0028964;Lysyl-Valine;K-V Dipeptide; KV dipeptide; L-Lysyl-L-Valine; Lys-Val; Lysine Valine dipeptide; Lysine-Valine dipeptide; Lysylvaline	InChI=1S/C11H23N3O3/c1-7(2)9(11(16)17)14-10(15)8(13)5-3-4-6-12/h7-9H,3-6,12-13H2,1-2H3,(H,14,15)(H,16,17)	Colorectal Cancer	1
HMDB0029132;Valyl-Lysine;L-Valyl-L-Lysine; V-K Dipeptide; Val-Lys; Valine Lysine dipeptide; Valine-Lysine dipeptide; Valyllysine; VK dipeptide	InChI=1S/C11H23N3O3/c1-7(2)9(13)10(15)14-8(11(16)17)5-3-4-6-12/h7-9H,3-6,12-13H2,1-2H3,(H,14,15)(H,16,17)	Colorectal Cancer	1
HMDB0028722;Arginyl-Valine;Arg-Val; Arginine Valine dipeptide; Arginine-Valine dipeptide; Arginylvaline; L-Arginyl-L-Valine; R-V Dipeptide; RV dipeptide	InChI=1S/C11H23N5O3/c1-6(2)8(10(18)19)16-9(17)7(12)4-3-5-15-11(13)14/h6-8H,3-5,12H2,1-2H3,(H,16,17)(H,18,19)(H4,13,14,15)	Colorectal Cancer	1
HMDB0028988;Phenylalanyl-Alanine;F-A Dipeptide; FA dipeptide; L-Phenylalanyl-L-Alanine; Phe-Ala; Phenylalanine Alanine dipeptide; Phenylalanine-Alanine dipeptide; Phenylalanylalanine	InChI=1S/C12H16N2O3/c1-8(12(16)17)14-11(15)10(13)7-9-5-3-2-4-6-9/h2-6,8,10H,7,13H2,1H3,(H,14,15)(H,16,17)	Colorectal Cancer	1
HMDB0028694;Alanyl-Phenylalanine;A-F Dipeptide; AF dipeptide; Ala-Phe; Alanine Phenylalanine dipeptide; Alanine-Phenylalanine dipeptide; Alanylphenylalanine; L-Alanyl-L-Phenylalanine	InChI=1S/C12H16N2O3/c1-8(13)11(15)14-10(12(16)17)7-9-5-3-2-4-6-9/h2-6,8,10H,7,13H2,1H3,(H,14,15)(H,16,17)	Colorectal Cancer	1
HMDB0029004;Phenylalanyl-Serine;F-S Dipeptide; FS dipeptide; L-Phenylalanyl-L-Serine; Phe-Ser; Phenylalanine Serine dipeptide; Phenylalanine-Serine dipeptide; Phenylalanylserine	InChI=1S/C12H16N2O4/c13-9(6-8-4-2-1-3-5-8)11(16)14-10(7-15)12(17)18/h1-5,9-10,15H,6-7,13H2,(H,14,16)(H,17,18)	Colorectal Cancer	1
HMDB0029046;Serylphenylalanine;L-Serinyl-L-Phenylalanine; S-F Dipeptide; Ser-Phe; Serine Phenylalanine dipeptide; Serine-Phenylalanine dipeptide; Serinylphenylalanine; SF dipeptide	InChI=1S/C12H16N2O4/c13-9(7-15)11(16)14-10(12(17)18)6-8-4-2-1-3-5-8/h1-5,9-10,15H,6-7,13H2,(H,14,16)(H,17,18)	Colorectal Cancer	1
HMDB0031554;Sucralose;1',4,6'-Trichlorogalactosucrose; 1,6-Dichloro-1,6-dideoxy-b-D-fructofuranosyl 4-chloro-4-deoxy-a-D-galactopyranoside, 9CI; 4,1',6'-Trichloro-4,1',6'-trideoxy-galacto-sucrose; 4,1',6'-Trichloro-4,1',6'-trideoxygalactosucrose; Splenda; Sucralose [ban]; Trichlorogalacto-sucrose; Trichlorogalactosucrose; Trichlorosucrose	InChI=1S/C12H19Cl3O8/c13-1-4-7(17)10(20)12(3-14,22-4)23-11-9(19)8(18)6(15)5(2-16)21-11/h4-11,16-20H,1-3H2	Colorectal Cancer	1
HMDB0028888;Histidinyl-Isoleucine;H-I Dipeptide; HI dipeptide; His-Ile; Histidine Isoleucine dipeptide; Histidine-Isoleucine dipeptide; Histidinylisoleucine; L-Histidinyl-L-Isoleucine	InChI=1S/C12H20N4O3/c1-3-7(2)10(12(18)19)16-11(17)9(13)4-8-5-14-6-15-8/h5-7,9-10H,3-4,13H2,1-2H3,(H,14,15)(H,16,17)(H,18,19)	Colorectal Cancer	1
HMDB0028889;Histidinyl-Leucine;H-L Dipeptide; His-Leu; Histidine Leucine dipeptide; Histidine-Leucine dipeptide; Histidinylleucine; HL dipeptide; L-Histidinyl-L-Leucine	InChI=1S/C12H20N4O3/c1-7(2)3-10(12(18)19)16-11(17)9(13)4-8-5-14-6-15-8/h5-7,9-10H,3-4,13H2,1-2H3,(H,14,15)(H,16,17)(H,18,19)	Colorectal Cancer	1
HMDB0028910;Isoleucyl-Isoleucine;I-I Dipeptide; II dipeptide; Ile-Ile; Isoleucine Isoleucine dipeptide; Isoleucine-Isoleucine dipeptide; Isoleucylisoleucine; L-Isoleucyl-L-Isoleucine	InChI=1S/C12H24N2O3/c1-5-7(3)9(13)11(15)14-10(12(16)17)8(4)6-2/h7-10H,5-6,13H2,1-4H3,(H,14,15)(H,16,17)	Colorectal Cancer	1
HMDB0028932;Leucyl-Isoleucine;L-I Dipeptide; L-Leucyl-L-Isoleucine; Leu-Ile; Leucine Isoleucine dipeptide; Leucine-Isoleucine dipeptide; Leucylisoleucine; LI dipeptide	InChI=1S/C12H24N2O3/c1-5-8(4)10(12(16)17)14-11(15)9(13)6-7(2)3/h7-10H,5-6,13H2,1-4H3,(H,14,15)(H,16,17)	Colorectal Cancer	1
HMDB0028911;Isoleucyl-Leucine;I-L Dipeptide; IL dipeptide; Ile-Leu; Isoleucine Leucine dipeptide; Isoleucine-Leucine dipeptide; Isoleucylleucine; L-Isoleucyl-L-Leucine	InChI=1S/C12H24N2O3/c1-5-8(4)10(13)11(15)14-9(12(16)17)6-7(2)3/h7-10H,5-6,13H2,1-4H3,(H,14,15)(H,16,17)	Colorectal Cancer	1
HMDB0000638;Dodecanoic acid;1-Undecanecarboxylate; 1-Undecanecarboxylic acid; ABL; Aliphat No. 4; Dodecanoate; Dodecanoic acid; Dodecylate; Dodecylic acid; Edenor C 1298-100; Emery 651; Hystrene 9512; Kortacid 1299; Laurate; Lauric acid; Laurostearate; Laurostearic acid; Lunac L 70; Lunac L 98; N-Dodecanoate; N-Dodecanoic acid; Neo-Fat 12; Neo-Fat 12-43; Nissan NAA 122; Philacid 1200; Prifac 2920…	InChI=1S/C12H24O2/c1-2-3-4-5-6-7-8-9-10-11-12(13)14/h2-11H2,1H3,(H,13,14)	Colorectal Cancer	1
HMDB0028954;Lysyl-Isoleucine;K-I Dipeptide; KI dipeptide; L-Lysyl-L-Isoleucine; Lys-Ile; Lysine Isoleucine dipeptide; Lysine-Isoleucine dipeptide; Lysylisoleucine	InChI=1S/C12H25N3O3/c1-3-8(2)10(12(17)18)15-11(16)9(14)6-4-5-7-13/h8-10H,3-7,13-14H2,1-2H3,(H,15,16)(H,17,18)	Colorectal Cancer	1
HMDB0028955;Lysyl-Leucine;K-L Dipeptide; KL dipeptide; L-Lysyl-L-Leucine; Lys-Leu; Lysine Leucine dipeptide; Lysine-Leucine dipeptide; Lysylleucine	InChI=1S/C12H25N3O3/c1-8(2)7-10(12(17)18)15-11(16)9(14)5-3-4-6-13/h8-10H,3-7,13-14H2,1-2H3,(H,15,16)(H,17,18)	Colorectal Cancer	1
HMDB0028901;Isoleucyl-Arginine;I-R Dipeptide; Ile-Arg; IR dipeptide; Isoleucine Arginine dipeptide; Isoleucine-Arginine dipeptide; Isoleucylarginine; L-Isoleucyl-L-Arginine	InChI=1S/C12H25N5O3/c1-3-7(2)9(13)10(18)17-8(11(19)20)5-4-6-16-12(14)15/h7-9H,3-6,13H2,1-2H3,(H,17,18)(H,19,20)(H4,14,15,16)	Colorectal Cancer	1
HMDB0028713;Arginyl-Leucine;Arg-Leu; Arginine Leucine dipeptide; Arginine-Leucine dipeptide; Arginylleucine; L-Arginyl-L-Leucine; R-L Dipeptide; RL dipeptide	InChI=1S/C12H25N5O3/c1-7(2)6-9(11(19)20)17-10(18)8(13)4-3-5-16-12(14)15/h7-9H,3-6,13H2,1-2H3,(H,17,18)(H,19,20)(H4,14,15,16)	Colorectal Cancer	1
HMDB0061822;Hexaethylene glycol;HEXAETHYLENE glycol; Hexagol; Hexaoxyethylene glycol; PEG-6	InChI=1S/C12H26O7/c13-1-3-15-5-7-17-9-11-19-12-10-18-8-6-16-4-2-14/h13-14H,1-12H2	Colorectal Cancer	1
HMDB0013713;N-acetyltryptophan;(S)-N-Acetyltryptophan; Ac-Try; Acetyl-L-trp; Acetyl-L-tryptophan; AcetylL-Tryptophan; Acetyltryptophan; N-Acetyl-L-Tryptophan; N-Acetyl-L-tryptophan; N-Acetyltryptophan (ACD/Name 4.0); Tryptophan, acetyl	InChI=1S/C13H14N2O3/c1-8(16)15-12(13(17)18)6-9-7-14-11-5-3-2-4-10(9)11/h2-5,7,12,14H,6H2,1H3,(H,15,16)(H,17,18)	Colorectal Cancer	1
HMDB0029083;Tryptophyl-Glycine;L-Tryptophyl-L-Glycine; Trp-Gly; Tryptophan Glycine dipeptide; Tryptophan-Glycine dipeptide; Tryptophylglycine; W-G Dipeptide; WG dipeptide	InChI=1S/C13H15N3O3/c14-10(13(19)16-7-12(17)18)5-8-6-15-11-4-2-1-3-9(8)11/h1-4,6,10,15H,5,7,14H2,(H,16,19)(H,17,18)	Colorectal Cancer	1
HMDB0028852;Glycyl-Tryptophan;G-W Dipeptide; Gly-Trp; Glycine Tryptophan dipeptide; Glycine-Tryptophan dipeptide; Glycyltryptophan; GW dipeptide; L-Glycyl-L-Tryptophan	InChI=1S/C13H15N3O3/c14-6-12(17)16-11(13(18)19)5-8-7-15-10-4-2-1-3-9(8)10/h1-4,7,11,15H,5-6,14H2,(H,16,17)(H,18,19)	Colorectal Cancer	1
HMDB0028991;Phenylalanyl-Aspartate;F-D Dipeptide; FD dipeptide; L-Phenylalanyl-L-Aspartate; Phe-Asp; Phenylalanine Aspartate dipeptide; Phenylalanine-Aspartate dipeptide; Phenylalanylaspartate	InChI=1S/C13H16N2O5/c14-9(6-8-4-2-1-3-5-8)12(18)15-10(13(19)20)7-11(16)17/h1-5,9-10H,6-7,14H2,(H,15,18)(H,16,17)(H,19,20)	Colorectal Cancer	1
HMDB0000706;Aspartylphenylalanine;3-Amino-N-(a-carboxyphenethyl)-Succinamic acid stereoisomer; 3-Amino-N-(carboxyphenethyl)-Succinamic acid stereoisomer; a-Aspartylphenylalanine; a-L-Aspartyl-L-phenylalanine; alpha-Aspartylphenylalanine; alpha-L-Aspartyl-L-phenylalanine; Aspartylphenylalanine; Demethylaspartame; L-a-Aspartyl-L-phenylalanine; L-alpha-Aspartyl-L-phenylalanine; L-Aspartyl-L-phenylal…	InChI=1S/C13H16N2O5/c14-9(7-11(16)17)12(18)15-10(13(19)20)6-8-4-2-1-3-5-8/h1-5,9-10H,6-7,14H2,(H,15,18)(H,16,17)(H,19,20)	Colorectal Cancer	1
HMDB0029068;Threoninyl-Phenylalanine;L-Threoninyl-L-Phenylalanine; T-F Dipeptide; TF dipeptide; Thr-Phe; Threonine Phenylalanine dipeptide; Threonine-Phenylalanine dipeptide; Threoninylphenylalanine	InChI=1S/C13H18N2O4/c1-8(16)11(14)12(17)15-10(13(18)19)7-9-5-3-2-4-6-9/h2-6,8,10-11,16H,7,14H2,1H3,(H,15,17)(H,18,19)	Colorectal Cancer	1
HMDB0015166;Probenecid;Probenecid Acid; Probenicid	InChI=1S/C13H19NO4S/c1-3-9-14(10-4-2)19(17,18)12-7-5-11(6-8-12)13(15)16/h5-8H,3-4,9-10H2,1-2H3,(H,15,16)	Colorectal Cancer	1
HMDB0013209;Alanyltryptophan;Ala-Trp; Alanyl tryptophan; L-Alanyl-L-tryptophan; L-Alanyltryptophan	InChI=1S/C14H17N3O3/c1-8(15)13(18)17-12(14(19)20)7-10-6-9-4-2-3-5-11(9)16-10/h2-6,8,12,16H,7,15H2,1H3,(H,17,18)(H,19,20)	Colorectal Cancer	1
HMDB0061115;Lenticin;Hypaphorine	InChI=1S/C14H18N2O2/c1-16(2,3)13(14(17)18)8-10-9-15-12-7-5-4-6-11(10)12/h4-7,9,13,15H,8H2,1-3H3	Colorectal Cancer	1
HMDB0000594;gamma-Glutamylphenylalanine;gamma-Glu-phe; gamma-Glutamylphenylalanine; H-gamma-Glu-phe-oh; H-Glu(phe-oh)-oh; L-gamma-Glutamyl-L-phenylalanine; N-(gamma-L-Glutamyl)phenylalanine; N-L-gamma-Glutamyl-3-phenyl-L-alanine; N-L-gamma-Glutamyl-L-phenylalanine	InChI=1S/C14H18N2O5/c15-10(13(18)19)6-7-12(17)16-11(14(20)21)8-9-4-2-1-3-5-9/h1-5,10-11H,6-8,15H2,(H,16,17)(H,18,19)(H,20,21)	Colorectal Cancer	1
HMDB0028994;Phenylalanyl-Glutamate;F-E Dipeptide; FE dipeptide; L-Phenylalanyl-L-Glutamate; Phe-Glu; Phenylalanine Glutamate dipeptide; Phenylalanine-Glutamate dipeptide; Phenylalanylglutamate	InChI=1S/C14H18N2O5/c15-10(8-9-4-2-1-3-5-9)13(19)16-11(14(20)21)6-7-12(17)18/h1-5,10-11H,6-8,15H2,(H,16,19)(H,17,18)(H,20,21)	Colorectal Cancer	1
HMDB0028831;Glutamyltyrosine;E-Y Dipeptide; EY dipeptide; Glu-Tyr; Glutamate Tyrosine dipeptide; Glutamate-Tyrosine dipeptide; Glutamyltyrosine; L-Glutamyl-L-Tyrosine	InChI=1S/C14H18N2O6/c15-10(5-6-12(18)19)13(20)16-11(14(21)22)7-8-1-3-9(17)4-2-8/h1-4,10-11,17H,5-7,15H2,(H,16,20)(H,18,19)(H,21,22)	Colorectal Cancer	1
HMDB0029103;Tyrosyl-Glutamine;L-Tyrosyl-L-Glutamine; Tyr-Gln; Tyrosine Glutamine dipeptide; Tyrosine-Glutamine dipeptide; Tyrosylglutamine; Y-Q Dipeptide; YQ dipeptide	InChI=1S/C14H19N3O5/c15-10(7-8-1-3-9(18)4-2-8)13(20)17-11(14(21)22)5-6-12(16)19/h1-4,10-11,18H,5-7,15H2,(H2,16,19)(H,17,20)(H,21,22)	Colorectal Cancer	1
HMDB0094646;2-Pentanamido-3-phenylpropanoic acid;?	InChI=1S/C14H19NO3/c1-2-3-9-13(16)15-12(14(17)18)10-11-7-5-4-6-8-11/h4-8,12H,2-3,9-10H2,1H3,(H,15,16)(H,17,18)	Colorectal Cancer	1
HMDB0029008;Phenylalanyl-Valine;F-V Dipeptide; FV dipeptide; L-Phenylalanyl-L-Valine; Phe-Val; Phenylalanine Valine dipeptide; Phenylalanine-Valine dipeptide; Phenylalanylvaline	InChI=1S/C14H20N2O3/c1-9(2)12(14(18)19)16-13(17)11(15)8-10-6-4-3-5-7-10/h3-7,9,11-12H,8,15H2,1-2H3,(H,16,17)(H,18,19)	Colorectal Cancer	1
HMDB0029134;Valyl-Phenylalanine;L-Valyl-L-Phenylalanine; V-F Dipeptide; Val-Phe; Valine Phenylalanine dipeptide; Valine-Phenylalanine dipeptide; Valylphenylalanine; VF dipeptide	InChI=1S/C14H20N2O3/c1-9(2)12(15)13(17)16-11(14(18)19)8-10-6-4-3-5-7-10/h3-7,9,11-12H,8,15H2,1-2H3,(H,16,17)(H,18,19)	Colorectal Cancer	1
HMDB0029118;Tyrosyl-Valine;L-Tyrosyl-L-Valine; Tyr-Val; Tyrosine Valine dipeptide; Tyrosine-Valine dipeptide; Tyrosylvaline; Y-V Dipeptide; YV dipeptide	InChI=1S/C14H20N2O4/c1-8(2)12(14(19)20)16-13(18)11(15)7-9-3-5-10(17)6-4-9/h3-6,8,11-12,17H,7,15H2,1-2H3,(H,16,18)(H,19,20)	Colorectal Cancer	1
HMDB0029139;Valyl-Tyrosine;L-Valyl-L-Tyrosine; V-Y Dipeptide; Val-Tyr; Valine Tyrosine dipeptide; Valine-Tyrosine dipeptide; Valyltyrosine; VY dipeptide	InChI=1S/C14H20N2O4/c1-8(2)12(15)13(18)16-11(14(19)20)7-9-3-5-10(17)6-4-9/h3-6,8,11-12,17H,7,15H2,1-2H3,(H,16,18)(H,19,20)	Colorectal Cancer	1
HMDB0002000;Myristoleic acid;(9Z)-tetradec-9-enoate; (9Z)-tetradec-9-enoic acid; (9Z)-Tetradecenoate; (9Z)-Tetradecenoic acid; (Z)-Tetradec-9-enoate; (Z)-Tetradec-9-enoic acid; 9-Tetradecenoate; 9-Tetradecenoic acid; 9Z-Tetradecenoate; 9Z-Tetradecenoic acid; cis-9-Tetradecenoate; cis-9-Tetradecenoic acid; cis-delta(9)-Tetradecenoate; cis-delta(9)-Tetradecenoic acid; Myristoleate;HMDB0062248;9E-te…	InChI=1S/C14H26O2/c1-2-3-4-5-6-7-8-9-10-11-12-13-14(15)16/h5-6H,2-4,7-13H2,1H3,(H,15,16)	Colorectal Cancer	1
HMDB0000872;Tetradecanedioic acid;1,12-Dodecanedicarboxylate; 1,12-Dodecanedicarboxylic acid; 1,14-Tetradecanedioate; 1,14-Tetradecanedioic acid; Dodecamethylenedicarboxylate; Dodecamethylenedicarboxylic acid; Tetradecane-1,14-dioate; Tetradecane-1,14-dioic acid; Tetradecanedicarboxylate; Tetradecanedicarboxylic acid; Tetradecanedioate; Tetradecanedioic acid	InChI=1S/C14H26O4/c15-13(16)11-9-7-5-3-1-2-4-6-8-10-12-14(17)18/h1-12H2,(H,15,16)(H,17,18)	Colorectal Cancer	1
HMDB0061835;Heptaethylene glycol;3,6,9,12,15,18-Hexaoxaeicosane-1,20-diol; 3,6,9,12,15,18-HEXAOXAICOSANE-1,20-diol; Heptaethylene glycol	InChI=1S/C14H30O8/c15-1-3-17-5-7-19-9-11-21-13-14-22-12-10-20-8-6-18-4-2-16/h15-16H,1-14H2	Colorectal Cancer	1
HMDB0002670;Naringenin;(-)-Naringenin; Asahina; Naringenin; Naringenine; Naringetol; Pelargidanon; Salipurol; Salipurpol	InChI=1S/C15H12O5/c16-9-3-1-8(2-4-9)13-7-12(19)15-11(18)5-10(17)6-14(15)20-13/h1-6,13,16-18H,7H2	Colorectal Cancer	1
HMDB0028892;Histidinyl-Phenylalanine;H-F Dipeptide; HF dipeptide; His-Phe; Histidine Phenylalanine dipeptide; Histidine-Phenylalanine dipeptide; Histidinylphenylalanine; L-Histidinyl-L-Phenylalanine	InChI=1S/C15H18N4O3/c16-12(7-11-8-17-9-18-11)14(20)19-13(15(21)22)6-10-4-2-1-3-5-10/h1-5,8-9,12-13H,6-7,16H2,(H,17,18)(H,19,20)(H,21,22)	Colorectal Cancer	1
HMDB0094673;Cyclo(Leu-Phe);?	InChI=1S/C15H20N2O2/c1-10(2)8-12-14(18)17-13(15(19)16-12)9-11-6-4-3-5-7-11/h3-7,10,12-13H,8-9H2,1-2H3,(H,16,19)(H,17,18)	Colorectal Cancer	1
HMDB0013243;Leucyl-phenylalanine;2-(2-Amino-4-methyl-pentanoylamino)-3-phenyl-propionic acid; DL-leu-DL-phe; DL-leucyl-DL-phenylalanine; Leu-phe	InChI=1S/C15H22N2O3/c1-10(2)8-12(16)14(18)17-13(15(19)20)9-11-6-4-3-5-7-11/h3-7,10,12-13H,8-9,16H2,1-2H3,(H,17,18)(H,19,20)	Colorectal Cancer	1
HMDB0028998;Phenylalanyl-Isoleucine;F-I Dipeptide; FI dipeptide; L-Phenylalanyl-L-Isoleucine; Phe-Ile; Phenylalanine Isoleucine dipeptide; Phenylalanine-Isoleucine dipeptide; Phenylalanylisoleucine	InChI=1S/C15H22N2O3/c1-3-10(2)13(15(19)20)17-14(18)12(16)9-11-7-5-4-6-8-11/h4-8,10,12-13H,3,9,16H2,1-2H3,(H,17,18)(H,19,20)	Colorectal Cancer	1
HMDB0028914;Isoleucyl-Phenylalanine;I-F Dipeptide; IF dipeptide; Ile-Phe; Isoleucine Phenylalanine dipeptide; Isoleucine-Phenylalanine dipeptide; Isoleucylphenylalanine; L-Isoleucyl-L-Phenylalanine	InChI=1S/C15H22N2O3/c1-3-10(2)13(16)14(18)17-12(15(19)20)9-11-7-5-4-6-8-11/h4-8,10,12-13H,3,9,16H2,1-2H3,(H,17,18)(H,19,20)	Colorectal Cancer	1
HMDB0029108;Tyrosyl-Isoleucine;L-Tyrosyl-L-Isoleucine; Tyr-Ile; Tyrosine Isoleucine dipeptide; Tyrosine-Isoleucine dipeptide; Tyrosylisoleucine; Y-I Dipeptide; YI dipeptide	InChI=1S/C15H22N2O4/c1-3-9(2)13(15(20)21)17-14(19)12(16)8-10-4-6-11(18)7-5-10/h4-7,9,12-13,18H,3,8,16H2,1-2H3,(H,17,19)(H,20,21)	Colorectal Cancer	1
HMDB0028919;Isoleucyl-Tyrosine;I-Y Dipeptide; Ile-Tyr; Isoleucine Tyrosine dipeptide; Isoleucine-Tyrosine dipeptide; Isoleucyltyrosine; IY dipeptide; L-Isoleucyl-L-Tyrosine	InChI=1S/C15H22N2O4/c1-3-9(2)13(16)14(19)17-12(15(20)21)8-10-4-6-11(18)7-5-10/h4-7,9,12-13,18H,3,8,16H2,1-2H3,(H,17,19)(H,20,21)	Colorectal Cancer	1
HMDB0028941;Leucyl-Tyrosine;L-Leucyl-L-Tyrosine; L-Y Dipeptide; Leu-Tyr; Leucine Tyrosine dipeptide; Leucine-Tyrosine dipeptide; Leucyltyrosine; LY dipeptide	InChI=1S/C15H22N2O4/c1-9(2)7-12(16)14(19)17-13(15(20)21)8-10-3-5-11(18)6-4-10/h3-6,9,12-13,18H,7-8,16H2,1-2H3,(H,17,19)(H,20,21)	Colorectal Cancer	1
HMDB0029109;Tyrosyl-Leucine;L-Tyrosyl-L-Leucine; Tyr-Leu; Tyrosine Leucine dipeptide; Tyrosine-Leucine dipeptide; Tyrosylleucine; Y-L Dipeptide; YL dipeptide	InChI=1S/C15H22N2O4/c1-9(2)7-13(15(20)21)17-14(19)12(16)8-10-3-5-11(18)6-4-10/h3-6,9,12-13,18H,7-8,16H2,1-2H3,(H,17,19)(H,20,21)	Colorectal Cancer	1
HMDB0028716;Arginyl-Phenylalanine;Arg-Phe; Arginine Phenylalanine dipeptide; Arginine-Phenylalanine dipeptide; Arginylphenylalanine; L-Arginyl-L-Phenylalanine; R-F Dipeptide; RF dipeptide	InChI=1S/C15H23N5O3/c16-11(7-4-8-19-15(17)18)13(21)20-12(14(22)23)9-10-5-2-1-3-6-10/h1-3,5-6,11-12H,4,7-9,16H2,(H,20,21)(H,22,23)(H4,17,18,19)	Colorectal Cancer	1
HMDB0001932;Metoprolol;(+/-)-Metoprolol; (RS)-Metoprolol; Beatrolol; Dl-Metoprolol; Lopresor; Lopresoretic; Lopressor; Meijoprolol; Metohexal; Metoprolol; Metoprolol succinate; Metoprolol tartrate; Metoprololum; Preblok; Presolol; Seloken; Seroken; Spesicor; Toprol-XL	InChI=1S/C15H25NO3/c1-12(2)16-10-14(17)11-19-15-6-4-13(5-7-15)8-9-18-3/h4-7,12,14,16-17H,8-11H2,1-3H3	Colorectal Cancer	1
HMDB0094676;Val-Val-Val;?	InChI=1S/C15H29N3O4/c1-7(2)10(16)13(19)17-11(8(3)4)14(20)18-12(9(5)6)15(21)22/h7-12H,16H2,1-6H3,(H,17,19)(H,18,20)(H,21,22)	Colorectal Cancer	1
HMDB0061707;13-Methylmyristic acid;?	InChI=1S/C15H30O2/c1-14(2)12-10-8-6-4-3-5-7-9-11-13-15(16)17/h14H,3-13H2,1-2H3,(H,16,17)	Colorectal Cancer	1
HMDB0028830;Glutamyltryptophan;E-W Dipeptide; EW dipeptide; Glu-Trp; Glutamate Tryptophan dipeptide; Glutamate-Tryptophan dipeptide; Glutamyltryptophan; L-Glutamyl-L-Tryptophan	InChI=1S/C16H19N3O5/c17-11(5-6-14(20)21)15(22)19-13(16(23)24)7-9-8-18-12-4-2-1-3-10(9)12/h1-4,8,11,13,18H,5-7,17H2,(H,19,22)(H,20,21)(H,23,24)	Colorectal Cancer	1
HMDB0029096;Tryptophyl-Valine;L-Tryptophyl-L-Valine; Trp-Val; Tryptophan Valine dipeptide; Tryptophan-Valine dipeptide; Tryptophylvaline; W-V Dipeptide; WV dipeptide	InChI=1S/C16H21N3O3/c1-9(2)14(16(21)22)19-15(20)12(17)7-10-8-18-13-6-4-3-5-11(10)13/h3-6,8-9,12,14,18H,7,17H2,1-2H3,(H,19,20)(H,21,22)	Colorectal Cancer	1
HMDB0000672;Hexadecanedioic acid;1,14-Tetradecanedicarboxylate; 1,14-Tetradecanedicarboxylic acid; 1,16-Hexadecanedioate; 1,16-Hexadecanedioic acid; a,w-Tetradecanedicarboxylate; a,w-Tetradecanedicarboxylic acid; Hexadecanedioate; Hexadecanedioic acid; N-Tetradecane-w,w'-dicarboxylate; N-Tetradecane-w,w'-dicarboxylic acid; Thapsate; Thapsic acid	InChI=1S/C16H30O4/c17-15(18)13-11-9-7-5-3-1-2-4-6-8-10-12-14-16(19)20/h1-14H2,(H,17,18)(H,19,20)	Colorectal Cancer	1
HMDB0031068;Isopalmitic acid;3,4-Dihydroxyphenyl Thiocyanate; 4-Thiocyanatopyrocatechol; Isopalmitic acid; Thiocyanic acid, 3,4-dihydroxyphenyl ester	InChI=1S/C16H32O2/c1-15(2)13-11-9-7-5-3-4-6-8-10-12-14-16(17)18/h15H,3-14H2,1-2H3,(H,17,18)	Colorectal Cancer	1
HMDB0031057;2-Hydroxyhexadecanoic acid;?	InChI=1S/C16H32O3/c1-2-3-4-5-6-7-8-9-10-11-12-13-14-15(17)16(18)19/h15,17H,2-14H2,1H3,(H,18,19)	Colorectal Cancer	1
HMDB0094680;Octaethylene glycol;?	InChI=1S/C16H34O9/c17-1-3-19-5-7-21-9-11-23-13-15-25-16-14-24-12-10-22-8-6-20-4-2-18/h17-18H,1-16H2	Colorectal Cancer	1
HMDB0002372;N-Phenylacetylphenylalanine;3-Phenyl-N-(phenylacetyl)-Alanine; L-3-Phenyl-N-(phenylacetyl)-Alanine; N-(Phenylacetyl)-L-Phenylalanine; N-Phenylacetyl-L-phenylalanine; N-Phenylacetylphenylalanine	InChI=1S/C17H17NO3/c19-16(12-14-9-5-2-6-10-14)18-15(17(20)21)11-13-7-3-1-4-8-13/h1-10,15H,11-12H2,(H,18,19)(H,20,21)	Colorectal Cancer	1
HMDB0029377;Piperine;(E,E)-1-Piperoylpiperidine; (E,E)-1-piperoylpiperidine; 1-Piperoyl-(E,E)-Piperidine; FEMA 2909; N-(e,e)-Piperoyl-piperidine; N-Ee-piperoyl-piperidine; N-[(e,e)-Piperoyl]piperidine; Piperin; Piperine	InChI=1S/C17H19NO3/c19-17(18-10-4-1-5-11-18)7-3-2-6-14-8-9-15-16(12-14)21-13-20-15/h2-3,6-9,12H,1,4-5,10-11,13H2	Colorectal Cancer	1
HMDB0028940;Leucyl-Tryptophan;L-Leucyl-L-Tryptophan; L-W Dipeptide; Leu-Trp; Leucine Tryptophan dipeptide; Leucine-Tryptophan dipeptide; Leucyltryptophan; LW dipeptide	InChI=1S/C17H23N3O3/c1-10(2)7-13(18)16(21)20-15(17(22)23)8-11-9-19-14-6-4-3-5-12(11)14/h3-6,9-10,13,15,19H,7-8,18H2,1-2H3,(H,20,21)(H,22,23)	Colorectal Cancer	1
HMDB0029087;Tryptophyl-Leucine;L-Tryptophyl-L-Leucine; Trp-Leu; Tryptophan Leucine dipeptide; Tryptophan-Leucine dipeptide; Tryptophylleucine; W-L Dipeptide; WL dipeptide	InChI=1S/C17H23N3O3/c1-10(2)7-15(17(22)23)20-16(21)13(18)8-11-9-19-14-6-4-3-5-12(11)14/h3-6,9-10,13,15,19H,7-8,18H2,1-2H3,(H,20,21)(H,22,23)	Colorectal Cancer	1
HMDB0029086;Tryptophyl-Isoleucine;L-Tryptophyl-L-Isoleucine; Trp-Ile; Tryptophan Isoleucine dipeptide; Tryptophan-Isoleucine dipeptide; Tryptophylisoleucine; W-I Dipeptide; WI dipeptide	InChI=1S/C17H23N3O3/c1-3-10(2)15(17(22)23)20-16(21)13(18)8-11-9-19-14-7-5-4-6-12(11)14/h4-7,9-10,13,15,19H,3,8,18H2,1-2H3,(H,20,21)(H,22,23)	Colorectal Cancer	1
HMDB0028918;Isoleucyl-Tryptophan;I-W Dipeptide; Ile-Trp; Isoleucine Tryptophan dipeptide; Isoleucine-Tryptophan dipeptide; Isoleucyltryptophan; IW dipeptide; L-Isoleucyl-L-Tryptophan	InChI=1S/C17H23N3O3/c1-3-10(2)15(18)16(21)20-14(17(22)23)8-11-9-19-13-7-5-4-6-12(11)13/h4-7,9-10,14-15,19H,3,8,18H2,1-2H3,(H,20,21)(H,22,23)	Colorectal Cancer	1
HMDB0061709;15-Methylpalmitate;?	InChI=1S/C17H34O2/c1-16(2)14-12-10-8-6-4-3-5-7-9-11-13-15-17(18)19/h16H,3-15H2,1-2H3,(H,18,19)	Colorectal Cancer	1
HMDB0013302;Phenylalanylphenylalanine;3-Phenyl-N-(3-phenyl-L-alanyl)-L-alanine; Di-L-phenylalanine; L-Phenylalanyl-L-phenylalanine; Phe-phe; Phenylalanyl-phenylalanine	InChI=1S/C18H20N2O3/c19-15(11-13-7-3-1-4-8-13)17(21)20-16(18(22)23)12-14-9-5-2-6-10-14/h1-10,15-16H,11-12,19H2,(H,20,21)(H,22,23)	Colorectal Cancer	1
HMDB0094648;Leu-Leu-Leu;?	InChI=1S/C18H35N3O4/c1-10(2)7-13(19)16(22)20-14(8-11(3)4)17(23)21-15(18(24)25)9-12(5)6/h10-15H,7-9,19H2,1-6H3,(H,20,22)(H,21,23)(H,24,25)	Colorectal Cancer	1
HMDB0002117;Oleamide;(9Z)-9-Octadecenamide; (9Z)-octadec-9-enamide; (cis)-9-Octadecenoate; (cis)-9-Octadecenoic acid; (cis)-9-Octadecenoic acid amide; (Z)-9-Octadecenamide; 14C-Labeled oleamide; 9,10-Octadecenamide; 9-Octadecenamide; Adogen 73; Aliphatic amide; Amide O; Armid O; Armoslip CP; cis-9,10-Octadecenoamide; Crodamide O; Crodamide or; Diamide O 200; Diamit O 200; Elaidoylamide; ELD; Kema…	InChI=1S/C18H35NO/c1-2-3-4-5-6-7-8-9-10-11-12-13-14-15-16-17-18(19)20/h9-10H,2-8,11-17H2,1H3,(H2,19,20)	Colorectal cancer	1
HMDB0062549;2-Hydroxystearic acid;2-Hydroxystearic acid; a-Hydroxyoctadecanoate; a-Hydroxyoctadecanoic acid; a-Hydroxystearate; a-Hydroxystearic acid; alpha-Hydroxyoctadecanoate; alpha-Hydroxyoctadecanoic acid; alpha-Hydroxystearate; alpha-Hydroxystearic acid; Œ±-hydroxyoctadecanoate; Œ±-hydroxyoctadecanoic acid; Œ±-hydroxystearate; Œ±-hydroxystearic acid	InChI=1S/C18H36O3/c1-2-3-4-5-6-7-8-9-10-11-12-13-14-15-16-17(19)18(20)21/h17,19H,2-16H2,1H3,(H,20,21)	Colorectal Cancer	1
HMDB0037396;xi-10-Hydroxyoctadecanoic acid;?	InChI=1S/C18H36O3/c1-2-3-4-5-8-11-14-17(19)15-12-9-6-7-10-13-16-18(20)21/h17,19H,2-16H2,1H3,(H,20,21)	Colorectal Cancer	1
HMDB0002100;Palmitoylethanolamide;Loramine P 256; Monoethanolamine palmitic acid amide; N-(2-Hydroxyethyl)hexadecanamide; N-Hexadecyl-ethanolamine; Palmidrol; Palmitamide mea; Palmitic acid monoethanolamide; Palmitoyl ethanolamide; PEA	InChI=1S/C18H37NO2/c1-2-3-4-5-6-7-8-9-10-11-12-13-14-15-18(21)19-16-17-20/h20H,2-17H2,1H3,(H,19,21)	Colorectal Cancer	1
HMDB0002350;Octadecanol;1-Hydroxyoctadecane; Alcohol stearylicus; Alfol 18; Atalco S; N-1-Octadecanol; N-Octadecanol; N-Octadecyl alcohol; Octadecan-1-ol; Octadecanol NF; Octadecyl alcohol; Stearal; Stearic alcohol; Stearol; Stearyl alcohol; Stearyl alcohol pure	InChI=1S/C18H38O/c1-2-3-4-5-6-7-8-9-10-11-12-13-14-15-16-17-18-19/h19H,2-18H2,1H3	Colorectal Cancer	1
HMDB0003818;5-Androstenediol;3beta,17beta-Dihydroxy-5-androstene; 3beta,17beta-Dihydroxyandrost-5-ene; 5-Androstenediol; Androst-5-ene-3,17-diol; Androst-5-ene-3b,17b-diol; Androst-5-ene-3beta,17beta-diol; Androst-5-enediol; Androstenediol; b,17b-Diol; delta(Sup 5)-Androstenediol; delta-5-Androstenediol; Delta5-Androstenediol; Hermaphrodiol; Tetrabol	InChI=1S/C19H30O2/c1-18-9-7-13(20)11-12(18)3-4-14-15-5-6-17(21)19(15,2)10-8-16(14)18/h3,13-17,20-21H,4-11H2,1-2H3	Colorectal Cancer	1
HMDB0002759;Androsterone sulfate;3alpha-Sulfate-5alpha-androstan-17-one; 5alpha-Androsterone sulfate; 5alpha-Androsterone sulphate; Andros-S; Androsterone 3alpha-sulfate; Androsterone 3alpha-sulphate; Androsterone monosulfate; Androsterone monosulphate; Androsterone sulfate; Androsterone sulphate;HMDB0013232;Etiocholanolone sulfate;?;HMDB0062657;Epiandrosterone sulfate;(3b,5a)-17-Oxoandrostan-3-y…	InChI=1S/C19H30O5S/c1-18-9-7-13(24-25(21,22)23)11-12(18)3-4-14-15-5-6-17(20)19(15,2)10-8-16(14)18/h12-16H,3-11H2,1-2H3,(H,21,22,23)	Colorectal Cancer	1
HMDB0094682;5alpha-Androstan-3alpha,17beta-diol disulfate;?	InChI=1S/C19H32O8S2/c1-18-9-7-13(26-28(20,21)22)11-12(18)3-4-14-15-5-6-17(27-29(23,24)25)19(15,2)10-8-16(14)18/h12-17H,3-11H2,1-2H3,(H,20,21,22)(H,23,24,25)	Colorectal Cancer	1
HMDB0000772;Nonadecanoic acid;N-Nonadecanoate; N-Nonadecanoic acid; N-Nonadecylate; N-Nonadecylic acid; Nonadecanoate; Nonadecanoic acid	InChI=1S/C19H38O2/c1-2-3-4-5-6-7-8-9-10-11-12-13-14-15-16-17-18-19(20)21/h2-18H2,1H3,(H,20,21)	Colorectal Cancer	1
HMDB0062436;9Z-Eicosenoic acid;(Z)-Eicos-9-enoate; (Z)-Eicos-9-enoic acid; 9C-Eicosensaeure; 9Z-Eicosenoate; C20:1C; cis-9-Eicosenoate; cis-9-Eicosenoic acid; cis-delta(9)-Eicosenoate; cis-Delta(9)-Eicosenoic acid; cis-Œ¥(9)-eicosenoate; cis-Œ¥(9)-eicosenoic acid; Eicos-9C-enoate; Eicos-9C-enoic acid; Eicos-9C-ensaeure	InChI=1S/C20H38O2/c1-2-3-4-5-6-7-8-9-10-11-12-13-14-15-16-17-18-19-20(21)22/h11-12H,2-10,13-19H2,1H3,(H,21,22)	Colorectal Cancer	1
HMDB0002088;N-Oleoylethanolamine;N-(2-Hydroxyethyl)oleamide; N-Oleoyl ethanolamine, Oleoyl monoethanolamide, Oleoylethanolamide; N-Oleoyl-2-aminoethanol; NOE; OEA; Oleamide MEA; Oleic acid ethanolamide; Oleic acid monoethanolamide; Oleoylethanolamide	InChI=1S/C20H39NO2/c1-2-3-4-5-6-7-8-9-10-11-12-13-14-15-16-17-20(23)21-18-19-22/h9-10,22H,2-8,11-19H2,1H3,(H,21,23)	Colorectal Cancer	1
HMDB0000417;3D,7D,11D-Phytanic acid;((3R,7R,11R)-)3,7,11,15-Tetramethylhexadecanoate; ((3R,7R,11R)-)3,7,11,15-Tetramethylhexadecanoic acid; 3,7,11,15-Tetramethyl-D,D,D-Hexadecanoate; 3,7,11,15-Tetramethyl-D,D,D-Hexadecanoic acid; 3,7,11,15-Tetramethyl-[3R-(3R*,7R*,11R*)]-Hexadecanoate; 3,7,11,15-Tetramethyl-[3R-(3R*,7R*,11R*)]-Hexadecanoic acid; 3D,7D,11D-Phytanate; 3D,7D,11D-Phytanic acid; D,D,D…	InChI=1S/C20H40O2/c1-16(2)9-6-10-17(3)11-7-12-18(4)13-8-14-19(5)15-20(21)22/h16-19H,6-15H2,1-5H3,(H,21,22)	Colorectal Cancer	1
HMDB0002269;Curcumin;1,7-Bis(4-hydroxy-3-methoxyphenyl)-1,6-heptadiene-3,5-dione; 1,7-Bis(4-hydroxy-3-methoxyphenyl)hepta-1,6-diene-3,5-dione; 1,9-Bis(4-hydroxy-3-methoxyphenyl)-2,7-nonadiene-4,6-dione; C.I. Natural Yellow 3; CI Natural Yellow 3; Cucurmin; Curcuma; Curcumin; Curcumin I; Diferaloylmethane; Diferuloylmethane; Gelbwurz; Golden seal; Haidr; Halad; Haldar; Halud; Hydrastis; Indian saf…	InChI=1S/C21H20O6/c1-26-20-11-14(5-9-18(20)24)3-7-16(22)13-17(23)8-4-15-6-10-19(25)21(12-15)27-2/h3-12,24-25H,13H2,1-2H3	Colorectal Cancer	1
HMDB0011569;MG(18:3(6Z,9Z,12Z)/0:0/0:0);1-(6Z,9Z,12Z-Octadecatrienoyl)-rac-glycerol; 1-g-Linolenoyl-glycerol; 1-gamma-Linolenoyl-glycerol; 1-Monoacylglyceride; 1-Monoacylglycerol; a-Monoacylglycerol; alpha-Monoacylglycerol; MAG(18:3); MAG(18:3/0:0); MAG(18:3n6/0:0); MAG(18:3w6/0:0); MG(18:3); MG(18:3/0:0); MG(18:3n6/0:0); MG(18:3w6/0:0)	InChI=1S/C21H36O4/c1-2-3-4-5-6-7-8-9-10-11-12-13-14-15-16-17-21(24)25-19-20(23)18-22/h6-7,9-10,12-13,20,22-23H,2-5,8,11,14-19H2,1H3	Colorectal Cancer	1
HMDB0011568;MG(18:2(9Z,12Z)/0:0/0:0);1-(9Z,12Z-Octadecadienoyl)-rac-glycerol; 1-LG; 1-Linoleoyl-glycerol; 1-Monoacylglyceride; 1-Monoacylglycerol; a-Monoacylglycerol; alpha-Monoacylglycerol; MAG(18:2); MAG(18:2/0:0); MAG(18:2n6/0:0); MAG(18:2w6/0:0); MG(18:2); MG(18:2/0:0); MG(18:2n6/0:0); MG(18:2w6/0:0)	InChI=1S/C21H38O4/c1-2-3-4-5-6-7-8-9-10-11-12-13-14-15-16-17-21(24)25-19-20(23)18-22/h6-7,9-10,20,22-23H,2-5,8,11-19H2,1H3	Colorectal Cancer	1
HMDB0011538;MG(0:0/18:2(9Z,12Z)/0:0);1-Monoacylglyceride; 1-Monoacylglycerol; 2-(9Z,12Z-Octadecadienoyl)-rac-glycerol; 2-LG; 2-Linoleoyl-glycerol; b-Monoacylglycerol; beta-Monoacylglycerol; MAG(0:0/18:2); MAG(0:0/18:2n6); MAG(0:0/18:2w6); MAG(18:2); MG(0:0/18:2); MG(0:0/18:2n6); MG(0:0/18:2w6); MG(18:2)	InChI=1S/C21H38O4/c1-2-3-4-5-6-7-8-9-10-11-12-13-14-15-16-17-21(24)25-20(18-22)19-23/h6-7,9-10,20,22-23H,2-5,8,11-19H2,1H3	Colorectal Cancer	1
HMDB0011567;MG(18:1(9Z)/0:0/0:0);1-(9Z-Octadecenoyl)-rac-glycerol; 1-Monoacylglyceride; 1-Monoacylglycerol; 1-OG; 1-Oleoyl-glycerol; a-Monoacylglycerol; alpha-Monoacylglycerol; MAG(18:1); MAG(18:1/0:0); MAG(18:1n9/0:0); MAG(18:1w9/0:0); MG(18:1); MG(18:1/0:0); MG(18:1n9/0:0); MG(18:1w9/0:0;HMDB0094684;Monooleoylglycerol;?	InChI=1S/C21H40O4/c1-2-3-4-5-6-7-8-9-10-11-12-13-14-15-16-17-21(24)25-19-20(23)18-22/h9-10,20,22-23H,2-8,11-19H2,1H3	Colorectal Cancer	1
HMDB0011503;LysoPE(16:0/0:0);1-Palmitoyl-2-hydroxy-sn-glycero-3-phosphoethanolamine; Hexadecanoyl-lysophosphatidylethanolamine; LPE(16:0); LPE(16:0/0:0); Lyso-PE(16:0); Lyso-PE(16:0/0:0); LysoPE(16:0); LysoPE(16:0/0:0); Lysophosphatidylethanolamine(16:0); Lysophosphatidylethanolamine(16:0/0:0)	InChI=1S/C21H44NO7P/c1-2-3-4-5-6-7-8-9-10-11-12-13-14-15-21(24)27-18-20(23)19-29-30(25,26)28-17-16-22/h20,23H,2-19,22H2,1H3,(H,25,26)	Colorectal Cancer	1
HMDB0061714;Docosadienoate (22:2n6);?	InChI=1S/C22H40O2/c1-2-3-4-5-6-7-8-9-10-11-12-13-14-15-16-17-18-19-20-21-22(23)24/h6-7,9-10H,2-5,8,11-21H2,1H3,(H,23,24)	Colorectal Cancer	1
HMDB0000944;Behenic acid;1-Docosanoate; 1-Docosanoic acid; B 95; Behenate; Behenic acid; Edenor C 22-85R; EXL 5; Glycon B 70; Hydrofol 2022-55; Hydrofol acid 560; N-Docosanoate; N-Docosanoic acid; Prifac 2987	InChI=1S/C22H44O2/c1-2-3-4-5-6-7-8-9-10-11-12-13-14-15-16-17-18-19-20-21-22(23)24/h2-21H2,1H3,(H,23,24)	Colorectal Cancer	1
HMDB0011507;LysoPE(18:2(9Z,12Z)/0:0);(9Z,12Z-octadecadienoyl)-lysophosphatidylethanolamine; 1-Linoleoyl-2-hydroxy-sn-glycero-3-phosphoethanolamine; LPE(18:2); LPE(18:2/0:0); LPE(18:2n6/0:0); LPE(18:2w6/0:0); Lyso-PE(18:2); Lyso-PE(18:2/0:0); Lyso-PE(18:2n6/0:0); Lyso-PE(18:2w6/0:0); LysoPE(18:2); LysoPE(18:2/0:0); LysoPE(18:2n6/0:0); LysoPE(18:2w6/0:0); Lysophosphatidylethanolamine(18:2); Lysopho…	InChI=1S/C23H44NO7P/c1-2-3-4-5-6-7-8-9-10-11-12-13-14-15-16-17-23(26)29-20-22(25)21-31-32(27,28)30-19-18-24/h6-7,9-10,22,25H,2-5,8,11-21,24H2,1H3,(H,27,28)	Colorectal Cancer	1
HMDB0011506;LysoPE(18:1(9Z)/0:0);(9Z-octadecenoyl)-lysophosphatidylethanolamine; 1-Oleoyl-2-hydroxy-sn-glycero-3-phosphoethanolamine; LPE(18:1); LPE(18:1/0:0); LPE(18:1n9/0:0); LPE(18:1w9/0:0); Lyso-PE(18:1); Lyso-PE(18:1/0:0); Lyso-PE(18:1n9/0:0); Lyso-PE(18:1w9/0:0); LysoPE(18:1); LysoPE(18:1/0:0); LysoPE(18:1n9/0:0); LysoPE(18:1w9/0:0); Lysophosphatidylethanolamine(18:1); Lysophosphatidylethan…	InChI=1S/C23H46NO7P/c1-2-3-4-5-6-7-8-9-10-11-12-13-14-15-16-17-23(26)29-20-22(25)21-31-32(27,28)30-19-18-24/h9-10,22,25H,2-8,11-21,24H2,1H3,(H,27,28)	Colorectal Cancer	1
HMDB0011130;LysoPE(18:0/0:0);1-Octadecanoyl-2-hydroxy-sn-glycero-3-phosphoethanolamine; 1-Stearoyl-2-hydroxy-sn-glycero-3-phosphoethanolamine; LPE(18:0/0:0); Lysophosphatidylethanolamine(18:0/0:0); Octadecanoyl-lysophosphatidylethanolamine; Stearoyl phosphatidylethanolamine	InChI=1S/C23H48NO7P/c1-2-3-4-5-6-7-8-9-10-11-12-13-14-15-16-17-23(26)29-20-22(25)21-31-32(27,28)30-19-18-24/h22,25H,2-21,24H2,1H3,(H,27,28)	Colorectal Cancer	1
HMDB0000502;3-Oxocholic acid;(5beta,7alpha,12alpha)-7,12-dihydroxy-3-oxo-Cholan-24-oate; (5beta,7alpha,12alpha)-7,12-dihydroxy-3-oxo-Cholan-24-oic acid; 3-Oxocholate; 3-Oxocholic acid; 7,12-Dihydroxy-3-oxocholanate; 7,12-Dihydroxy-3-oxocholanic acid; 7a,12a-Dihydroxy-3-oxo-5b-cholan-24-oate; 7a,12a-Dihydroxy-3-oxo-5b-cholan-24-oic acid; 7alpha,12alpha-Dihydroxy-3-oxo-cholanoate; 7alpha,12alpha-Di…	InChI=1S/C24H38O5/c1-13(4-7-21(28)29)16-5-6-17-22-18(12-20(27)24(16,17)3)23(2)9-8-15(25)10-14(23)11-19(22)26/h13-14,16-20,22,26-27H,4-12H2,1-3H3,(H,28,29)	Colorectal Cancer	1
HMDB0000391;7-Ketodeoxycholic acid;(3a,5b,12a)-3,12-dihydroxy-7-oxo-Cholan-24-oate; (3a,5b,12a)-3,12-dihydroxy-7-oxo-Cholan-24-oic acid; 3 alpha,12 alpha-Diol-7-one-5 beta-cholanoate; 3 alpha,12 alpha-Diol-7-one-5 beta-cholanoic acid; 3 alpha,7 alpha-Dihydroxy-7-keto-5 beta-cholanoate; 3 alpha,7 alpha-Dihydroxy-7-keto-5 beta-cholanoic acid; 3a,12a-Dihydroxy-7-oxo-5b-cholan-24-oate; 3a,12a-Dihydro…	InChI=1S/C24H38O5/c1-13(4-7-21(28)29)16-5-6-17-22-18(12-20(27)24(16,17)3)23(2)9-8-15(25)10-14(23)11-19(22)26/h13-18,20,22,25,27H,4-12H2,1-3H3,(H,28,29)	Colorectal Cancer	1
HMDB0000400;3,7-Dihydroxy-12-oxocholanoic acid;(3a,5b,7a)-3,7-dihydroxy-12-oxo-Cholan-24-oate; (3a,5b,7a)-3,7-dihydroxy-12-oxo-Cholan-24-oic acid; 12-Keto-3a,7a-dihydroxy-5b-cholanate; 12-Keto-3a,7a-dihydroxy-5b-cholanic acid; 12-Keto-Chenodeoxycholate; 12-Keto-Chenodeoxycholic acid; 12-Ketochenodeoxycholate; 12-Ketochenodeoxycholic acid; 12-Oxo-3a,7a-dihydroxy-5b-cholan-24-oate; 12-Oxo-3a,7a-dih…	InChI=1S/C24H38O5/c1-13(4-7-21(28)29)16-5-6-17-22-18(12-20(27)24(16,17)3)23(2)9-8-15(25)10-14(23)11-19(22)26/h13-19,22,25-26H,4-12H2,1-3H3,(H,28,29)	Colorectal Cancer	1
HMDB0002003;Tetracosanoic acid;Lignocerate; Lignoceric acid; N-Tetracosanoate; N-Tetracosanoic acid; Tetracosanoate; Tetracosanoic acid	InChI=1S/C24H48O2/c1-2-3-4-5-6-7-8-9-10-11-12-13-14-15-16-17-18-19-20-21-22-23-24(25)26/h2-23H2,1H3,(H,25,26)	Colorectal cancer	1
HMDB0062541;1-palmitoylglycerophosphocholine;1-Palmitoyl-sn-glycero-3-phosphocholine;HMDB0010382;LysoPC(16:0);1-Palmitoyl-glycero-3-phosphocholine; 1-Palmitoyl-lysophosphatidylcholine; LPC(16:0); LPC(16:0/0:0); LyPC(16:0); LyPC(16:0/0:0); lysoPC a C16:0; LysoPC(16:0); LysoPC(16:0/0:0); Lysophosphatidylcholine(16:0); Lysophosphatidylcholine(16:0/0:0)	InChI=1S/C24H50NO7P/c1-5-6-7-8-9-10-11-12-13-14-15-16-17-18-24(27)30-21-23(26)22-32-33(28,29)31-20-19-25(2,3)4/h23,26H,5-22H2,1-4H3	Colorectal Cancer	1
HMDB0061702;2-Palmitoylglycerophosphocholine;2-Hexadecanoyl-sn-glycero-3-phosphocholine; PC(0:0/16:0);HMDB0240262;LysoPC(0:0/16:0);?	InChI=1S/C24H50NO7P/c1-5-6-7-8-9-10-11-12-13-14-15-16-17-18-24(27)32-23(21-26)22-31-33(28,29)30-20-19-25(2,3)4/h23,26H,5-22H2,1-4H3	Colorectal Cancer	1
HMDB0003236;Solanidine;22R,25S-Solanidanine; 22R,25S-Solanidine; 3-b-Solanid-5-en-3-ol(9cl); 3-beta-Solanid-5-en-3-ol; 3-beta-Solanid-5-en-3-ol(9cl); Solanid-5-en-3-beta-ol; Solanid-5-en-3-ol; Solanid-5-en-3-ol (ACD/Name 4.0); Solanid-5-en-3.beta.-ol; Solanid-5-en-3b-ol; Solanid-5-en-3beta-ol(8CI); Solanidin; Solatubin; Solatubine	InChI=1S/C27H43NO/c1-16-5-8-23-17(2)25-24(28(23)15-16)14-22-20-7-6-18-13-19(29)9-11-26(18,3)21(20)10-12-27(22,25)4/h6,16-17,19-25,29H,5,7-15H2,1-4H3	Colorectal Cancer	1
HMDB0002902;Delta-Tocopherol;8-Methyltocol; delta-Tocopherol; Vitamine E	InChI=1S/C27H46O2/c1-20(2)10-7-11-21(3)12-8-13-22(4)14-9-16-27(6)17-15-24-19-25(28)18-23(5)26(24)29-27/h18-22,28H,7-17H2,1-6H3	Colorectal Cancer	1
HMDB0002364;Oleanolic acid;(3-beta)-3-Hydroxyolean-12-en-28-oate; (3-beta)-3-Hydroxyolean-12-en-28-oic acid; (3.beta.)-3-beta-hydroxy-Olean-12-en-28-oate; (3.beta.)-3-beta-hydroxy-Olean-12-en-28-oic acid; (3.beta.)-3-hydroxy-Olean-12-en-28-oate; (3.beta.)-3-hydroxy-Olean-12-en-28-oic acid; (4aS,5S,6aS,6bR,8R,8aR,10S,12aR,12bR,14bS)-10-Hydroxy-2,2,6a,6b,9,9,12a-heptamethyl-1,3,4,5,6,6a,6b,7,8,8a,9…	InChI=1S/C30H48O3/c1-25(2)14-16-30(24(32)33)17-15-28(6)19(20(30)18-25)8-9-22-27(5)12-11-23(31)26(3,4)21(27)10-13-29(22,28)7/h8,20-23,31H,9-18H2,1-7H3,(H,32,33)	Colorectal Cancer	1
HMDB0000256;Squalene;(all-E)-2,6,10,15,19,23-hexamethyl-2,6,10,14,18,22-Tetracosahexaene; (E,E,E,E)-Squalene; 2,6,10,15,19,23-Hexamethyl-2,6,10,14,18,22-tetracosahexaene; All-trans-Squalene; Nikko Squalane EX; Spinacen; Spinacene; Squalen; Squalene; trans-Squalene	InChI=1S/C30H50/c1-25(2)15-11-19-29(7)23-13-21-27(5)17-9-10-18-28(6)22-14-24-30(8)20-12-16-26(3)4/h15-18,23-24H,9-14,19-22H2,1-8H3	Colorectal Cancer	1
HMDB0001251;Lanosterin;(3 beta)-Lanosta-8,24-dien-3-ol; (3alpha)-4,4,14-trimethyl-Cholesta-8,24-dien-3-ol; (3beta)-Lanosta-8,24-dien-3-ol; (3beta,5alpha)-4,4,14-trimethyl-Cholesta-8,24-dien-3-ol; 4,4',14alpha-Trimethyl-5alpha-cholesta-8,24-dien-3beta-ol; Botalan base 138; Lanosta-8,24-dien-3-ol; Lanosta-8,24-dien-3beta-ol; Lanosta-8,24-dienol; Lanosterin; Lanosterol; Lanster;HMDB0031438;Euphol;(+…	InChI=1S/C30H50O/c1-20(2)10-9-11-21(3)22-14-18-30(8)24-12-13-25-27(4,5)26(31)16-17-28(25,6)23(24)15-19-29(22,30)7/h10,21-22,25-26,31H,9,11-19H2,1-8H3	Colorectal Cancer	1
HMDB0004947;Ceramide (d18:1/12:0);(2S,3R,4E)-2-acylamino-1,3-octadec-4-enediol; (2S,3R,4E)-2-acylaminooctadec-4-ene-1,3-diol; Cer; Ceramide; N-Acylsphingosine; N-[(1S,2R,3E)-2-Hydroxy-1-(hydroxymethyl)-3-heptadecenyl]-octadecanamide	InChI=1S/C30H59NO3/c1-3-5-7-9-11-13-14-15-16-18-19-21-23-25-29(33)28(27-32)31-30(34)26-24-22-20-17-12-10-8-6-4-2/h23,25,28-29,32-33H,3-22,24,26-27H2,1-2H3,(H,31,34)	Colorectal Cancer	1
HMDB0000126;Glycerol 3-phosphate;1-(Dihydrogen phosphate) Glycerol; 1-Glycerophosphate; 1-Glycerophosphorate; 1-Glycerophosphoric acid; 3-Glycerophosphate; a-Glycerophosphate; a-Glycerophosphorate; a-Glycerophosphoric acid; a-Phosphoglycerol; alpha-Glycerophosphate; alpha-Glycerophosphorate; alpha-Glycerophosphoric acid; alpha-Phosphoglycerol; Dihydrogen a-glycerophosphate; DL-a-Glycerol phosphat…	InChI=1S/C3H9O6P/c4-1-3(5)2-9-10(6,7)8/h3-5H,1-2H2,(H2,6,7,8)	Colorectal Cancer	1
HMDB0001921;1,1-Dimethylbiguanide;1,1-Dimethyl biguanide; Diabefagos; Diabex; Diaformin; Dianben; Dimethylbiguanide; DMBG; Fortamet; Glucophage; Glumetza; Meguan; Metformin; Metiguanide; N,N-Dimethylbiguanide; N1,N1-Dimethylbiguanide; Obimet; Riomet	InChI=1S/C4H11N5/c1-9(2)4(7)8-3(5)6/h1-2H3,(H5,5,6,7,8)	Colorectal Cancer	1
HMDB0062561;trizma acetate;1,3-Dihydroxy-2-(hydroxymethyl)propan-2-aminium acetate; 1,3-Dihydroxy-2-(hydroxymethyl)propan-2-aminium acetic acid; TRIS acetate salt; TRIS acetic acid salt; Tris(hydroxymethyl)aminomethane acetate; Tris(hydroxymethyl)aminomethane acetate salt; Tris(hydroxymethyl)aminomethane acetic acid; Tris(hydroxymethyl)aminomethane acetic acid salt; Trizma acetic acid; [2-Hydroxy…	InChI=1S/C4H11NO3.C2H4O2/c5-4(1-6,2-7)3-8;1-2(3)4/h6-8H,1-3,5H2;1H3,(H,3,4)	Colorectal Cancer	1
HMDB0000613;Erythronic acid;(R*,R*)-2,3,4-trihydroxy-Butanoate; (R*,R*)-2,3,4-trihydroxy-Butanoic acid; 2,3,4-Trihydroxybutanoate; 2,3,4-Trihydroxybutanoic acid; Erythro-2,3,4-Trihydroxybutyrate; Erythro-2,3,4-Trihydroxybutyric acid; Erythronate; Erythronic acid;HMDB0000943;Threonic acid;(R*,S*)-2,3,4-trihydroxy-Butanoate; (R*,S*)-2,3,4-trihydroxy-Butanoic acid; Threo-2,3,4-Trihydroxybutyrate; Th…	InChI=1S/C4H8O5/c5-1-2(6)3(7)4(8)9/h2-3,5-7H,1H2,(H,8,9)	Colorectal Cancer	1
HMDB0003911;3-Aminoisobutanoic acid;(+/-)-3-Amino-2-methylpropanoate; (+/-)-3-Amino-2-methylpropanoic acid; (+/-)-3-Aminoisobutyric acid; (+/-)-b-Aminoisobutyric acid; (+/-)-beta-Aminoisobutyric acid; 2-Methyl-b-alanine; 2-Methyl-beta-alanine; 3-Amino-2-methylpropanoate; 3-Amino-2-methylpropanoic acid; 3-Amino-isobutanoate; 3-Amino-isobutanoic acid; 3-Aminoisobutanoate; 3-Aminoisobutanoic acid; 3…	InChI=1S/C4H9NO2/c1-3(2-5)4(6)7/h3H,2,5H2,1H3,(H,6,7)	Colorectal Cancer	1
HMDB0003224;Deoxyribose;2'-Deoxy-D-ribose	InChI=1S/C5H10O4/c6-2-4-3(7)1-5(8)9-4/h3-8H,1-2H2	Colorectal Cancer	1
HMDB0029942;D-Arabinose;(+/-)-Arabinose; Aloe sugar; Aloinose; DL-Arabinose; Pectinose;HMDB0060254;Aldehydo-D-xylose;?	InChI=1S/C5H10O5/c6-1-3(8)5(10)4(9)2-7/h1,3-5,7-10H,2H2	Colorectal Cancer	1
HMDB0000621;D-Ribulose;D(-)-Ribulose; D-Adonose; D-Arabinulose; D-Araboketose; D-Erythro-2-Keptopentose; D-Erythro-Pentulose; D-Erythropentulose; D-Ribosone; D-Ribulose;HMDB0000751;L-Threo-2-pentulose;L-Xylulose;HMDB0001644;D-Xylulose;D-Threo-Pentulose; D-Xylulose; Xylulose	InChI=1S/C5H10O5/c6-1-3(8)5(10)4(9)2-7/h3,5-8,10H,1-2H2	Colorectal Cancer	1
HMDB0000539;Arabinonic acid;Arabinonate; Arabinonic acid;HMDB0000867;Ribonic acid;D-Ribonate; Ribonate; Ribonic acid;HMDB0060256;L-Xylonate;?	InChI=1S/C5H10O6/c6-1-2(7)3(8)4(9)5(10)11/h2-4,6-9H,1H2,(H,10,11)	Colorectal Cancer	1
HMDB0034301;Piperidine;Azacyclohexane; Cyclopentimine; Cypentil; FEMA 2908; Hexahydro-Pyridine; Hexahydropyridine; Hexazane; Pentamethyleneamine; Pentamethyleneimine; Pentamethylenimine; Perhydropyridine; PIP; Piperidin; Piperidine on rasta resin; Piperidine [UN2401] [Corrosive]	InChI=1S/C5H11N/c1-2-4-6-5-3-1/h6H,1-5H2	Colorectal Cancer	1
HMDB0013716;Norvaline;(.+-.)-Norvaline; (.+/-.)-Norvaline; 2-Amino-DL-Valeric acid; 2-Aminopentanoic acids; 2-Aminovaleric acid; 2-Aminovaleric acids; alpha -DL-Aminopentanoic acid; alpha-Aminopentanoic acid; alpha-Aminovaleric acid; alpha-DL-Aminopentanoic acid; D-2-Aminopentanoic acid; D-2-Aminovaleric acid; D-Norvaline; DL-2-Aminopentanoic acid; DL-alpha -Aminovaleric acid; Dl-alpha-Amino-N-va…	InChI=1S/C5H11NO2/c1-2-3-4(6)5(7)8/h4H,2-3,6H2,1H3,(H,7,8)	Colorectal Cancer	1
HMDB0002005;Methionine sulfoxide;2-Amino-4-(methylsulfinyl)-Butanoate; 2-Amino-4-(methylsulfinyl)-Butanoic acid; alpha-Amino-gamma-(methylsulfinyl)-Butyric acid; DL-Methionine sulfoxide; L-Methionine (S)-S-oxide; L-Methionine R-oxide; L-Methionine sulfoxide; Met-SO; S-Oxide-methionine	InChI=1S/C5H11NO3S/c1-10(9)3-2-4(6)5(7)8/h4H,2-3,6H2,1H3,(H,7,8)	Colorectal Cancer	1
HMDB0001432;Agmatine;(4-aminobutyl)-Guanidine; (4-Aminobutyl)guanidine; 1-(4-Aminobutyl)guanidine; 1-Amino-4-guanidinobutane; 1-Amino-4-guanidobutane; 4-Guanidino-1-butanamine; Agmatine; Agmatinium; Argmatine; N-(4-Aminobutyl)guanidine; N-(Aminoiminomethyl)-1,4-Butanediamine; N-4-Aminobutylguanidine	InChI=1S/C5H14N4/c6-3-1-2-4-9-5(7)8/h1-4,6H2,(H4,7,8,9)	Colorectal Cancer	1
HMDB0000854;Formiminoglutamic acid;Formimino-glu; Formimino-L-glutamate; Formimino-L-glutamic acid; Formiminoglutamate; N-(Iminomethyl)-L-glutamic acid; N-Formimidoyl-Glutamic acid; N-Formimidoyl-L-glutamate; N-Formimidoyl-L-glutamic acid; N-Formimino-glutamate; N-Formimino-L-glutamate; N-Formimino-L-glutamic acid	InChI=1S/C6H10N2O4/c7-3-8-4(6(11)12)1-2-5(9)10/h3-4H,1-2H2,(H2,7,8)(H,9,10)(H,11,12)	Colorectal Cancer	1
HMDB0002545;Galacturonic acid; DL-Galacturonic acid; D-Galactopyranuronic acid; D-Galacturonate;HMDB0002704;Iduronic acid;Iduronate; L-Iduronate; L-Iduronic acid	InChI=1S/C6H10O7/c7-1-2(8)3(9)4(10)5(11)6(12)13/h1-5,8-11H,(H,12,13)	Colorectal Cancer	1
HMDB0011731;5-Keto-D-gluconate;5-Dehydro-D-gluconate; 5-Dehydrogluconate; 5-k-Gluconate; 5-Keto-D-gluconate; 5-Ketogluconate; 5K-Gluconate; D-Tagaturonate; D-Tagaturonic acid; Hex-5-ulosonic acid; Tagaturonate	InChI=1S/C6H10O7/c7-1-2(8)3(9)4(10)5(11)6(12)13/h3-5,7,9-11H,1H2,(H,12,13)	Colorectal Cancer	1
HMDB0003681;4-Acetamidobutanoic acid;4-(Acetylamino)butanoate; 4-(Acetylamino)butanoic acid; 4-Acetamidobutyric acid; N-Acetyl-4-aminobutanoate; N-Acetyl-4-aminobutanoic acid; N-Acetyl-4-aminobutyric acid; N-Acetyl-GABA; N-Acetyl-gamma-amino-N-butyric acid; N-Acetyl-gamma-aminobutyrate; N4-Acetylaminobutanoate; N4-Acetylaminobutanoic acid;HMDB0060265;4-Acetamidobutanoate;?	InChI=1S/C6H11NO3/c1-5(8)7-4-2-3-6(9)10/h2-4H2,1H3,(H,7,8)(H,9,10)	Colorectal Cancer	1
HMDB0062557;N-Acetylthreonine;Ammonium N-acetyl-L-threoninate; Methylammonium N-acetyl-L-threoninate	InChI=1S/C6H11NO4/c1-3(8)5(6(10)11)7-4(2)9/h3,5,8H,1-2H3,(H,7,9)(H,10,11)	Colorectal Cancer	1
HMDB0028680;Alanyl-Alanine;A-A Dipeptide; AA dipeptide; Ala-Ala; Alanine Alanine dipeptide; Alanine-Alanine dipeptide; Alanylalanine; L-Alanyl-L-Alanine	InChI=1S/C6H12N2O3/c1-3(7)5(9)8-4(2)6(10)11/h3-4H,7H2,1-2H3,(H,8,9)(H,10,11)	Colorectal Cancer	1
HMDB0028851;Glycyl-Threonine;G-T Dipeptide; Gly-Thr; Glycine Threonine dipeptide; Glycine-Threonine dipeptide; Glycylthreonine; GT dipeptide; L-Glycyl-L-Threonine	InChI=1S/C6H12N2O4/c1-3(9)5(6(11)12)8-4(10)2-7/h3,5,9H,2,7H2,1H3,(H,8,10)(H,11,12)	Colorectal Cancer	1
HMDB0001645;L-Norleucine;(S)-2-amino-Hexanoate; (S)-2-amino-Hexanoic acid; (S)-2-Aminohexanoate; (S)-2-Aminohexanoic acid; (S)-Aminohexanoate; (S)-Aminohexanoic acid; (S)-Norleucine; 2-Aminocaproate; 2-Aminocaproic acid; 2-Aminohexanoate; 2-Aminohexanoic acid; Glycoleucine; L-(+)-Norleucine; L-2-Aminohexanoate; L-2-Aminohexanoic acid; L-Norleucine; Norleucine	InChI=1S/C6H13NO2/c1-2-3-4-5(7)6(8)9/h5H,2-4,7H2,1H3,(H,8,9)	Colorectal Cancer	1
HMDB0001514;Glucosamine;(+)-2-amino-2-deoxy-D-glucopyranose; (3R,4R,5S,6R)-3-amino-6-(hydroxymethyl)oxane-2,4,5-triol; 2-Amino-2-deoxy-D-glucopyranose; 2-Amino-2-deoxy-D-Glucose; 2-Amino-2-deoxyglucose; 2-Aminoglucose; 2-Deoxy-2-amino-D-glucose; 2-Deoxy-2-aminoglucose; Chitosamine; Cosamin; D-(+)-Glucosamine; D-Glucosamine;HMDB0030091;beta-D-Glucosamine;2-Amino-2-deoxy-beta-D-glucopyranose; beta-…	InChI=1S/C6H13NO5/c7-3-5(10)4(9)2(1-8)12-6(3)11/h2-6,8-11H,1,7H2	Colorectal Cancer	1
HMDB0001316;6-Phosphogluconic acid;6-O-Phosphono-D-gluconic acid; 6-p-Gluconate; 6-Phospho-D-gluconate; 6-Phospho-D-gluconic acid; 6-Phosphogluconate; 6-Phosphogluconic acid; D-Gluconic acid 6-(dihydrogen phosphate); D-Gluconic acid 6-phosphate; Gluconic acid-6-phosphate	InChI=1S/C6H13O10P/c7-2(1-16-17(13,14)15)3(8)4(9)5(10)6(11)12/h2-5,7-10H,1H2,(H,11,12)(H2,13,14,15)	Colorectal cancer	1
HMDB0000213;Myo-inositol 1-phosphate;1-(Dihydrogen phosphate) DL-myo-Inositol; 1-(Dihydrogen phosphate) myo-Inositol; DL-myo-Inositol 1-phosphate; Myo-Inositol 1-monophosphate; Myo-Inositol 1-phosphate; Myo-Inositol-1-phosphate; Myoinositol 1-phosphate;HMDB0001313;D-Myo-inositol 4-phosphate;1D-Myo-inositol 4-monophosphate; 1D-Myo-inositol 4-phosphate; D-Myo-inositol-4-phosphate; D-Myoinositol 4-p…	InChI=1S/C6H13O9P/c7-1-2(8)4(10)6(5(11)3(1)9)15-16(12,13)14/h1-11H,(H2,12,13,14)	Colorectal Cancer	1
HMDB0002064;N-Acetylputrescine;Acetylputrescine; Monoacetylputrescine; N-(4-Aminobutyl)acetamide;HMDB0060268;N-Acetylputrescinium;?	InChI=1S/C6H14N2O/c1-6(9)8-5-3-2-4-7/h2-5,7H2,1H3,(H,8,9)	Colorectal Cancer	1
HMDB0000802;Pterin;2-Amino-1H-pteridin-4-one; 2-Amino-3H-pteridin-4-one; 2-Amino-4(1H)-pteridinone; 2-Amino-4(3H)-pteridinone; 2-Amino-4-hydroxypteridine; 2-Amino-4-oxopteridine; 2-Amino-4-pteridinol; 2-Amino-4-pteridone; 2-Amino-Quinonoid dihydropterin; 2-Aminopteridin-4-one; 4-Oxo-2-aminopteridine; 4-Oxopterin; Pteridoxamine; Pterine	InChI=1S/C6H5N5O/c7-6-10-4-3(5(12)11-6)8-1-2-9-4/h1-2H,(H3,7,9,10,11,12)	Colorectal Cancer	1
HMDB0000301;Urocanic acid;3-(1H-Imidazol-4-yl)-2-propenoate; 3-(1H-Imidazol-4-yl)-2-propenoic acid; 3-(1H-Imidazol-4-yl)acrylate; 3-(1H-Imidazol-4-yl)acrylic acid; 3-(4-Imidazolyl)acrylate; 3-(4-Imidazolyl)acrylic acid; 5-Imidazoleacrylate; 5-Imidazoleacrylic acid; Imidazole-4-acrylate; Imidazole-4-acrylic acid; Imidazoleacrylic acid; Urocanate; Urocanic acid;HMDB0034174;(E)-Urocanic acid;(2E)-3-…	InChI=1S/C6H6N2O2/c9-6(10)2-1-5-3-7-4-8-5/h1-4H,(H,7,8)(H,9,10)	Colorectal Cancer	1
HMDB0060015;Phenol sulphate;Aryl sulfate; Aryl sulphate; phenyl hydrogen sulfate; phenyl hydrogen sulphate; phenylsulfate; phenylsulphate; Sulfuric acid, monophenyl ester	InChI=1S/C6H6O4S/c7-11(8,9)10-6-4-2-1-3-5-6/h1-5H,(H,7,8,9)	Colorectal Cancer	1
HMDB0000897;7-Methylguanine;2-Amino-1,7-dihydroxy-7-methyl-6H-purine-6-one; 2-Amino-6-hydroxy-7-methylpurine; 2-Amino-7-methylhypoxanthine; 7-Methyl-Guanine; 7-Methyl-Guanine (8CI); 7-Methylguanine; N-Methylguanine; N7-Methylguanine	InChI=1S/C6H7N5O/c1-11-2-8-4-3(11)5(12)10-6(7)9-4/h2H,1H3,(H3,7,9,10,12)	Colorectal Cancer	1
HMDB0002271;Imidazolepropionic acid;1H-Imidazole-4-propanoate; 1H-Imidazole-4-propanoic acid; 3-(1H-Imidazol-4-yl)-propionate; 3-(1H-Imidazol-4-yl)-propionic acid; 3-(Imidazol-4-yl)propionate; 3-(Imidazol-4-yl)propionic acid; 5-Imidazolepropionate; 5-Imidazolepropionic acid; Deamino-histidine; Imidazolepropionate; Imidazolylpropionate; Imidazolylpropionic acid; URO	InChI=1S/C6H8N2O2/c9-6(10)2-1-5-3-7-4-8-5/h3-4H,1-2H2,(H,7,8)(H,9,10)	Colorectal Cancer	1
HMDB0031193;1,2,3-Propanetricarboxylic acid;1,2,3-Tripropanetricarboxylic acid; 3-Carboxyglutaric acid; beta-Carboxyglutaric acid; Carballylic acid; Propane 1,2,3-tricarboxylic acid; Tricarballylate; Tricarballylic acid	InChI=1S/C6H8O6/c7-4(8)1-3(6(11)12)2-5(9)10/h3H,1-2H2,(H,7,8)(H,9,10)(H,11,12)	Colorectal Cancer	1
HMDB0032985;5-(2-Hydroxyethyl)-4-methylthiazole;2-(4-Methyl-1,3-thiazol-5-yl)ethanol; 2-(4-Methyl-5-thiazolyl)ethanol; 2-(4-METHYL-THIAZOL-5-YL)-ETHANOL; 2-(4-Methylthiazol-5-yl)ethanol; 2-(4-Methylthiazole-5-yl)ethanol; 4-Methyl-5-(2-hydroxyethyl)thiazole; 4-METHYL-5-(beta-HYDROXYETHYL)-THIAZOLE; 4-Methyl-5-(beta-hydroxyethyl)thiazole; 4-Methyl-5-hydroxethylthiazole; 4-Methyl-5-hydroxyethylthiaz…	InChI=1S/C6H9NOS/c1-5-6(2-3-8)9-4-7-5/h4,8H,2-3H2,1H3	Colorectal Cancer	1
HMDB0061890;Pyroglutamylglycine;?	InChI=1S/C7H10N2O4/c8-5(7(12)13)6(11)3-1-2-4(10)9-3/h3,5H,1-2,8H2,(H,9,10)(H,12,13)	Colorectal Cancer	1
HMDB0004400;5-Acetylamino-6-amino-3-methyluracil;5-Ammu; AAMU	InChI=1S/C7H10N4O3/c1-3(12)9-4-5(8)10-7(14)11(2)6(4)13/h8H2,1-2H3,(H,9,12)(H,10,14)	Colorectal Cancer	1
HMDB0094701;N-Acetylproline;?	InChI=1S/C7H11NO3/c1-5(9)8-4-2-3-6(8)7(10)11/h6H,2-4H2,1H3,(H,10,11)	Colorectal Cancer	1
HMDB0001988;4-Hydroxycyclohexylcarboxylic acid;4-Hydroxycyclohexane-1-carboxylic acid; 4-Hydroxycyclohexanecarboxylic acid	InChI=1S/C7H12O3/c8-6-3-1-5(2-4-6)7(9)10/h5-6,8H,1-4H2,(H,9,10)	Colorectal Cancer	1
HMDB0011757;N-Acetylvaline;Acetylvaline; N-Acetyl-Valine	InChI=1S/C7H13NO3/c1-4(2)6(7(10)11)8-5(3)9/h4,6H,1-3H3,(H,8,9)(H,10,11)	Colorectal Cancer	1
HMDB0012154;3-Dehydrocarnitine;3-Carboxy-N,N,N-trimethyl-2-oxo-1-propanaminium; 3-Carboxy-N,N,N-trimethyl-2-oxopropan-1-aminium	InChI=1S/C7H13NO3/c1-8(2,3)5-6(9)4-7(10)11/h4-5H2,1-3H3	Colorectal Cancer	1
HMDB0011745;N-Acetyl-L-methionine;Acetyl-L-methionine; Acetylmethionin; Acetylmethionine; DL-N-acetylmethionine; L-(N-Acetyl)methionine; L-N-Acetyl-Methionine; Methionamine; Methionin; N-Acetyl(methyl)homocysteine; N-Acetyl-L-methionine; N-Acetyl-Methionine; N-Acetyl-S-methylhomocysteine; N-Acetylmethionine; Thiomedon	InChI=1S/C7H13NO3S/c1-5(9)8-6(7(10)11)3-4-12-2/h6H,3-4H2,1-2H3,(H,8,9)(H,10,11)	Colorectal Cancer	1
HMDB0034252;2-Aminoheptanedioic acid;(+-)-2-Aminopimelic acid; (2S)-2-aminoheptanedioic acid; 2-Amino-(+-)-Heptanedioic acid; 2-Amino-Heptanedioic acid; 2-Aminopimelate; 2-Aminopimelic Acid; a-Aminopimelic acid; alpha-Aminopimelic acid; DL-2-Aminopimelate; Dl-2-Aminopimelic acid; DL-2-Aminopimelic Acid(alpha-)	InChI=1S/C7H13NO4/c8-5(7(11)12)3-1-2-4-6(9)10/h5H,1-4,8H2,(H,9,10)(H,11,12)	Colorectal Cancer	1
HMDB0028854;Glycyl-Valine;G-V Dipeptide; Gly-Val; Glycine Valine dipeptide; Glycine-Valine dipeptide; Glycylvaline; GV dipeptide; L-Glycyl-L-Valine	InChI=1S/C7H14N2O3/c1-4(2)6(7(11)12)9-5(10)3-8/h4,6H,3,8H2,1-2H3,(H,9,10)(H,11,12)	Colorectal Cancer	1
HMDB0028847;Glycyl-Methionine;G-M Dipeptide; Gly-Met; Glycine Methionine dipeptide; Glycine-Methionine dipeptide; Glycylmethionine; GM dipeptide; L-Glycyl-L-Methionine	InChI=1S/C7H14N2O3S/c1-13-3-2-5(7(11)12)9-6(10)4-8/h5H,2-4,8H2,1H3,(H,9,10)(H,11,12)	Colorectal Cancer	1
HMDB0001370;Diaminopimelic acid;( (R*,S*)-2,6-diamino-Heptanedioate; ( (R*,S*)-2,6-diamino-Heptanedioic acid; (2R,6S)-2,6-diamino-heptanedioate; (2R,6S)-2,6-diamino-heptanedioic acid; (R*,S*)-2,6-diamino-Heptanedioate; (R*,S*)-2,6-diamino-Heptanedioic acid; 2,6-Diamino-Heptanedioate; 2,6-Diamino-Heptanedioic acid; 2,6-Diaminoheptanedioate; 2,6-Diaminoheptanedioic acid; 2,6-Diaminopimelate; 2,6-Di…	InChI=1S/C7H14N2O4/c8-4(6(10)11)2-1-3-5(9)7(12)13/h4-5H,1-3,8-9H2,(H,10,11)(H,12,13)	Colorectal Cancer	1
HMDB0094649;2-Aminoheptanoate;?	InChI=1S/C7H15NO2/c1-2-3-4-5-6(8)7(9)10/h6H,2-5,8H2,1H3,(H,9,10)	Colorectal Cancer	1
HMDB0001161;4-Trimethylammoniobutanoic acid;4-(N-Trimethylamino)butyrate; 4-Butyrobetaine; 4-Trimethylammoniobutanoate; 4-Trimethylammoniobutanoic acid; Actinine; Butyrobetaine; Deoxycarnitine; gamma-Butyrobetaine	InChI=1S/C7H15NO2/c1-8(2,3)6-4-5-7(9)10/h4-6H2,1-3H3	Colorectal Cancer	1
HMDB0002284;N-Acetylcadaverine;Acetylcadaverine; Monoacetyl cadaverine; N-(5-Aminopentyl)acetamide	InChI=1S/C7H16N2O/c1-7(10)9-6-4-2-3-5-8/h2-6,8H2,1H3,(H,9,10)	Colorectal Cancer	1
HMDB0029723;Saccharin;1, 2-Benzisothiazol-3(2H)-one, 1,1-dioxide; 1, 2-Benzisothiazolin-3-one 1,1-dioxide; 1, 2-Dihydro-2-ketobenzisosulfonazole; 1,1-Diox-1,2-benzisothiazol-3-one; 1,1-Dioxide-1,2-benzisothiazol-3(2H)-one; 1,1-Dioxide-1,2-benzisothiazolin-3-one; 1,1-Dioxo-1,2-benzisothiazol-3(2H)-one; 1,1-Dioxo-1,2-dihydro-1lambda*6*-benzo[D]isothiazol-3-one; 1,1-Dioxo-1,2-dihydro-benzo[D]isothia…	InChI=1S/C7H5NO3S/c9-7-5-3-1-2-4-6(5)12(10,11)8-7/h1-4H,(H,8,9)	Colorectal Cancer	1
HMDB0002466;3-Hydroxybenzoic acid;3-Carboxyphenol; 3-Hydroxy benzoate; 3-Hydroxy benzoic acid; 3-Hydroxybenzoate; 3-Hydroxybenzoic acid; Acido m-idrossibenzoico; Kyselina 3-hydroxybenzoova; m-Hba; m-Hydroxybenzoate; m-Hydroxybenzoic acid; m-Salicylate; m-Salicylic acid; Meta-hydroxybenzoate; Meta-hydroxybenzoic acid	InChI=1S/C7H6O3/c8-6-3-1-2-5(4-6)7(9)10/h1-4,8H,(H,9,10)	Colorectal Cancer	1
HMDB0001856;Protocatechuic acid;2,4-Dihydroxybenzoate; 2,4-Dihydroxybenzoic acid; 3,4-Dihydroxybenzoate; 3,4-Dihydroxybenzoic acid; 4-Carboxy-1,2-dihydroxybenzene; b-Resorcylate; b-Resorcylic acid; beta-Resorcylate; beta-Resorcylic acid; Protocatechuate	InChI=1S/C7H6O4/c8-5-2-1-4(7(10)11)3-6(5)9/h1-3,8-9H,(H,10,11)	Colorectal Cancer	1
HMDB0005807;Gallic acid;3,4,5-Trihydroxy-Benzoate; 3,4,5-Trihydroxy-Benzoic acid; 3,4,5-Trihydroxybenzoate; 3,4,5-Trihydroxybenzoic acid; 3,4,5-Trihydroxybenzoic acid (ACD/Name 4.0); Gallate; Gallic acid; Gallic acid polymer; Gallic acid tech.; Galop; Pyrogallol-5-carboxylic acid	InChI=1S/C7H6O5/c8-4-1-3(7(11)12)2-5(9)6(4)10/h1-2,8-10H,(H,11,12)	Colorectal Cancer	1
HMDB0001392;p-Aminobenzoic acid;1-Amino-4-carboxybenzene; 4-Aminobenzoate; 4-Aminobenzoic acid; 4-Carboxyaniline; 4-Carboxyphenylamine; ABEE; Acido p-aminobenzoico; Acidum paraminobenzoicum; Actipol; Amben; Aminobenzoate; Aminobenzoic acid; Aniline-4-carboxylate; Aniline-4-carboxylic acid; Anti-Chromotrichia factor; Anticanitic vitamin; Anticantic vitamin; Antichromotrichia factor; Bacterial vita…	InChI=1S/C7H7NO2/c8-6-3-1-5(2-4-6)7(9)10/h1-4H,8H2,(H,9,10)	Colorectal Cancer	1
HMDB0001928;Hydrochlorothiazide;3,4-Dihydrochlorothiazide; Acuretic; Aldactazide; Aldoril; Apresazide; Aquarills; Aquarius; Bremil; Caplaril; Capozide; Chlorosulthiadil; Chlorothiazide; Chlorsulfonamidodihydrobenzothiadiazine dioxide; Chlorzide; Cidrex; Dichlorosal; Dichlotiazid; Dichlotride; Diclotride; Dihydrochlorothiazid; Dihydrochlorothiazide; Dihydrochlorothiazidum; Dihydrochlorurit; Dihydr…	InChI=1S/C7H8ClN3O4S2/c8-4-1-5-7(2-6(4)16(9,12)13)17(14,15)11-3-10-5/h1-2,10-11H,3H2,(H2,9,12,13)	Colorectal Cancer	1
HMDB0011724;4-Hydroxybenzyl alcohol;4-(Hydroxymethyl)phenol; 4-(Hydroxymethyl)phenol (ACD/Name 4.0); 4-Hydroxybenzenemethanol; 4-Methylolphenol; a-Hydroxy-p-cresol; alpha-Hydroxy-p-cresol; B4-hydroxy-enzenemethanol; Gastrodigenin; P-(Hydroxymethyl)phenol; p-Hydroxy-Benzyl alcohol; P-Hydroxybenzyl alcohol; P-Methylolphenol	InChI=1S/C7H8O2/c8-5-6-1-3-7(9)4-2-6/h1-4,8-9H,5H2	Colorectal Cancer	1
HMDB0004284;Tyrosol;2-(4-Hydroxyphenyl)ethanol; 2-(p-Hydroxyphenyl)ethanol; 4-(2-Hydroxyethyl)phenol; 4-Hydroxybenzeneethanol; 4-Hydroxyphenethyl alcohol; 4-Hydroxyphenylethanol; 4-Hydroxyphenylethyl alcohol; b-(4-Hydroxyphenyl)ethanol; b-(p-Hydroxyphenyl)ethanol; beta-(4-Hydroxyphenyl)ethanol; beta-(p-Hydroxyphenyl)ethanol; p-Hydroxyphenethyl alcohol; p-Hydroxyphenylethyl alcohol; p-Thyrosol; p-…	InChI=1S/C8H10O2/c9-6-5-7-1-3-8(10)4-2-7/h1-4,9-10H,5-6H2	Colorectal Cancer	1
HMDB0028885;Histidinyl-Glycine;H-G Dipeptide; HG dipeptide; His-Gly; Histidine Glycine dipeptide; Histidine-Glycine dipeptide; Histidinylglycine; L-Histidinyl-L-Glycine	InChI=1S/C8H12N4O3/c9-6(1-5-2-10-4-12-5)8(15)11-3-7(13)14/h2,4,6H,1,3,9H2,(H,10,12)(H,11,15)(H,13,14)	Colorectal Cancer	1
HMDB0029010;Prolyl-Alanine;L-Prolyl-L-Alanine; P-A Dipeptide; PA dipeptide; Pro-Ala; Proline Alanine dipeptide; Proline-Alanine dipeptide; Prolylalanine	InChI=1S/C8H14N2O3/c1-5(8(12)13)10-7(11)6-3-2-4-9-6/h5-6,9H,2-4H2,1H3,(H,10,11)(H,12,13)	Colorectal Cancer	1
HMDB0028695;Alanyl-Proline;A-P Dipeptide; Ala-Pro; Alanine Proline dipeptide; Alanine-Proline dipeptide; Alanylproline; AP dipeptide; L-Alanyl-L-Proline	InChI=1S/C8H14N2O3/c1-5(9)7(11)10-4-2-3-6(10)8(12)13/h5-6H,2-4,9H2,1H3,(H,12,13)	Colorectal Cancer	1
HMDB0028686;Alanyl-Glutamic acid;A-E Dipeptide; AE dipeptide; Ala-Glu; Alanine Glutamate dipeptide; Alanine-Glutamate dipeptide; Alanylglutamate; L-Alanyl-L-Glutamate	InChI=1S/C8H14N2O5/c1-4(9)7(13)10-5(8(14)15)2-3-6(11)12/h4-5H,2-3,9H2,1H3,(H,10,13)(H,11,12)(H,14,15)	Colorectal Cancer	1
HMDB0000325;3-Hydroxysuberic acid;3-Hydroxyoctanedioate; 3-Hydroxyoctanedioic acid; 3-Hydroxysuberate; 3-Hydroxysuberic acid	InChI=1S/C8H14O5/c9-6(5-8(12)13)3-1-2-4-7(10)11/h6,9H,1-5H2,(H,10,11)(H,12,13)	Colorectal Cancer	1
HMDB0033433;(S)-Homostachydrine;Homostachydrine	InChI=1S/C8H15NO2/c1-9(2)6-4-3-5-7(9)8(10)11/h7H,3-6H2,1-2H3	Colorectal Cancer	1
HMDB0061684;N-Acetylisoleucine;?	InChI=1S/C8H15NO3/c1-4-5(2)7(8(11)12)9-6(3)10/h5,7H,4H2,1-3H3,(H,9,10)(H,11,12)	Colorectal Cancer	1
HMDB0011756;N-Acetylleucine;Acetyl-L-leucine; N-Acetyl-L-leucin; N-Acetyl-L-leucine; N-Acetylleucine	InChI=1S/C8H15NO3/c1-5(2)4-7(8(11)12)9-6(3)10/h5,7H,4H2,1-3H3,(H,9,10)(H,11,12)	Colorectal Cancer	1
HMDB0094704;N-Propionylmethionine;?	InChI=1S/C8H15NO3S/c1-3-7(10)9-6(8(11)12)4-5-13-2/h6H,3-5H2,1-2H3,(H,9,10)(H,11,12)	Colorectal Cancer	1
HMDB0000212;N-Acetylgalactosamine;2-Acetamido-2-deoxy-a-D-allopyranose; 2-Acetamido-2-deoxy-a-D-glucopyranose; 2-Acetamido-2-deoxy-alpha-D-allopyranose; 2-Acetamido-2-deoxy-alpha-D-glucopyranose; 2-Acetamido-2-deoxy-alpha-delta-allopyranose; 2-Acetamido-2-deoxy-alpha-delta-glucopyranose; 2-Acetamido-2-deoxy-b-D-glucopyranose; 2-Acetamido-2-deoxy-beta-D-glucopyranose; 2-Acetamido-2-deoxy-beta-delt…	InChI=1S/C8H15NO6/c1-3(11)9-5-7(13)6(12)4(2-10)15-8(5)14/h4-8,10,12-14H,2H2,1H3,(H,9,11)	Colorectal Cancer	1
HMDB0028844;Glycyl-Isoleucine;G-I Dipeptide; GI dipeptide; Gly-Ile; Glycine Isoleucine dipeptide; Glycine-Isoleucine dipeptide; Glycylisoleucine; L-Glycyl-L-Isoleucine	InChI=1S/C8H16N2O3/c1-3-5(2)7(8(12)13)10-6(11)4-9/h5,7H,3-4,9H2,1-2H3,(H,10,11)(H,12,13)	Colorectal Cancer	1
HMDB0028907;Isoleucyl-Glycine;I-G Dipeptide; IG dipeptide; Ile-Gly; Isoleucine Glycine dipeptide; Isoleucine-Glycine dipeptide; Isoleucylglycine; L-Isoleucyl-L-Glycine	InChI=1S/C8H16N2O3/c1-3-5(2)7(9)8(13)10-4-6(11)12/h5,7H,3-4,9H2,1-2H3,(H,10,13)(H,11,12)	Colorectal Cancer	1
HMDB0028700;Alanyl-Valine;A-V Dipeptide; Ala-Val; Alanine Valine dipeptide; Alanine-Valine dipeptide; Alanylvaline; AV dipeptide; L-Alanyl-L-Valine	InChI=1S/C8H16N2O3/c1-4(2)6(8(12)13)10-7(11)5(3)9/h4-6H,9H2,1-3H3,(H,10,11)(H,12,13)	Colorectal Cancer	1
HMDB0029120;Valyl-Alanine;L-Valyl-L-Alanine; V-A Dipeptide; VA dipeptide; Val-Ala; Valine Alanine dipeptide; Valine-Alanine dipeptide; Valylalanine	InChI=1S/C8H16N2O3/c1-4(2)6(9)7(11)10-5(3)8(12)13/h4-6H,9H2,1-3H3,(H,10,11)(H,12,13)	Colorectal Cancer	1
HMDB0000759;Glycylleucine;Glycyl-L-leucine; Glycyl-leucine; Glycylleucine; N-Glycyl-L-leucine	InChI=1S/C8H16N2O3/c1-5(2)3-6(8(12)13)10-7(11)4-9/h5-6H,3-4,9H2,1-2H3,(H,10,11)(H,12,13)	Colorectal Cancer	1
HMDB0028929;Leucyl-Glycine;L-G Dipeptide; L-Leucyl-L-Glycine; Leu-Gly; Leucine Glycine dipeptide; Leucine-Glycine dipeptide; Leucylglycine; LG dipeptide	InChI=1S/C8H16N2O3/c1-5(2)3-6(9)8(13)10-4-7(11)12/h5-6H,3-4,9H2,1-2H3,(H,10,13)(H,11,12)	Colorectal Cancer	1
HMDB0000206;N6-Acetyl-L-lysine;e-Acetyl-L-lysine; e-N-Acetyl-L-lysine; e-N-Acetyllysine; epsilon-Acetyl-L-lysine; epsilon-N-Acetyl-L-lysine; epsilon-N-Acetyllysine; L-e-N-Acetyllysine; L-epsilon-N-Acetyllysine; N-e-Acetyl-L-lysine; N-e-Acetyllysine; N-epsilon-Acetyl-L-lysine; N-epsilon-Acetyllysine; N6-Acetyl-L-lysine; N6-Acetyllysine; Ne-Acetyl-L-lysine; Ne-Acetyllysine; Omega-N-Acetyl-L-lysine;…	InChI=1S/C8H16N2O3/c1-6(11)10-5-3-2-4-7(9)8(12)13/h7H,2-5,9H2,1H3,(H,10,11)(H,12,13)	Colorectal Cancer	1
HMDB0000446;N-Alpha-acetyllysine;6-Amino-L-2-acetamidohexanoate; 6-Amino-L-2-acetamidohexanoic acid; Acetyllysine; N-a-Acetyl-L-lysine; N-a-Acetyllysine; N-Acetyl poly-L-lysine; N-Acetyl-L-lysine; N-alpha-Acetyl-L-Lysine; N-alpha-Acetyllysine; N2-acetyl-L-Lysine; N2-Acetyllysine	InChI=1S/C8H16N2O3/c1-6(11)10-7(8(12)13)4-2-3-5-9/h7H,2-5,9H2,1H3,(H,10,11)(H,12,13)	Colorectal Cancer	1
HMDB0029052;Serylvaline;L-Serinyl-L-Valine; S-V Dipeptide; Ser-Val; Serine Valine dipeptide; Serine-Valine dipeptide; Serinylvaline; SV dipeptide	InChI=1S/C8H16N2O4/c1-4(2)6(8(13)14)10-7(12)5(9)3-11/h4-6,11H,3,9H2,1-2H3,(H,10,12)(H,13,14)	Colorectal Cancer	1
HMDB0000482;Caprylic acid;1-Heptanecarboxylate; 1-Heptanecarboxylic acid; Caprylate; Caprylic acid; Emery 657; FA(8:0); Kortacid 0899; Lunac 8-95; Lunac 8-98; N-Caprylate; N-Caprylic acid; N-Octanoate; N-Octanoic acid; N-Octoate; N-Octoic acid; N-Octylate; N-Octylic acid; Neo-Fat 8; Neo-Fat 8S; Octylate; Octylic acid; Prifac 2901;HMDB0062511;octanoate radical;1-Heptanecarboxylate; 1-Heptanecarbox…	InChI=1S/C8H16O2/c1-2-3-4-5-6-7-8(9)10/h2-7H2,1H3,(H,9,10)	Colorectal Cancer	1
HMDB0002264;(R)-2-Hydroxycaprylic acid;(R)-2-Hydroxycaprylate; (R)-2-Hydroxycaprylic acid; (R)-2-Hydroxyoctanoate; (R)-2-Hydroxyoctanoic acid; (R)-a-Hydroxycaprylate; (R)-a-Hydroxycaprylic acid; (R)-alpha-Hydroxycaprylate; (R)-alpha-Hydroxycaprylic acid; 2-Hydroxy-D-octanoate; 2-Hydroxy-D-octanoic acid; 2-Hydroxy-delta-octanoate; 2-Hydroxy-delta-octanoic acid; D-2-Hydroxyoctanoate; D-2-Hydroxyoct…	InChI=1S/C8H16O3/c1-2-3-4-5-6-7(9)8(10)11/h7,9H,2-6H2,1H3,(H,10,11)	Colorectal Cancer	1
HMDB0000711;Hydroxyoctanoic acid;2-Hydroxycaprylate; 2-Hydroxycaprylic acid; 2-Hydroxyoctanoate; 2-Hydroxyoctanoic acid; a-Hydroxy-N-caprylate; a-Hydroxy-N-caprylic acid; a-Hydroxycaprylate; a-Hydroxycaprylic acid; a-Hydroxyoctanoate; a-Hydroxyoctanoic acid; alpha-Hydroxy-N-caprylate; alpha-Hydroxy-N-caprylic acid; alpha-Hydroxycaprylate; alpha-Hydroxycaprylic acid; alpha-Hydroxyoctanoate; alpha-…	InChI=1S/C8H16O3/c1-2-3-4-5-6-7(9)8(10)11/h7,9H,2-6H2,1H3,(H,10,11)	Colorectal Cancer	1
HMDB0061914;8-Hydroxyoctanoate;?	InChI=1S/C8H16O3/c9-7-5-3-1-2-4-6-8(10)11/h9H,1-7H2,(H,10,11)	Colorectal Cancer	1
HMDB0000991;DL-2-Aminooctanoic acid;(+/-)-2-amino-octanoate; (+/-)-2-amino-octanoic acid; 2-Amino-dl-caprylate; 2-Amino-dl-caprylic acid; 2-Amino-dl-octanoate; 2-Amino-dl-octanoic acid; 2-Aminooctanoate; 2-Aminooctanoic acid; Dl-2-aminocaprylate; Dl-2-aminocaprylic acid; DL-2-Aminooctanoate; DL-2-Aminooctanoic acid; Dl-alpha-amino-N-caprylate; Dl-alpha-amino-N-caprylic acid	InChI=1S/C8H17NO2/c1-2-3-4-5-6-7(9)8(10)11/h7H,2-6,9H2,1H3,(H,10,11)	Colorectal Cancer	1
HMDB0094708;Tetraethylene glycol;?	InChI=1S/C8H18O5/c9-1-3-11-5-7-13-8-6-12-4-2-10/h9-10H,1-8H2	Colorectal Cancer	1
HMDB0061918;1,3-Dihydro-(2H)-indol-2-one;1,3-dihydro-(2H)-indol-2-One; 1,3-Dihydroindol-2-one; 2-Indolinone; 2-Oxindole; Indolin-2-one; Oxindole	InChI=1S/C8H7NO/c10-8-5-6-3-1-2-4-7(6)9-8/h1-4H,5H2,(H,9,10)	Colorectal Cancer	1
HMDB0059911;Paracetamol sulfate;(4-acetamidophenyl) hydrogen sulfate; (4-acetamidophenyl) hydrogen sulphate; 4-Acetamidophenyl hydrogen sulfate; 4-Acetamidophenyl hydrogen sulphate; acetaminophen sulfate; acetaminophen sulfate ester; acetaminophen sulphate; acetaminophen sulphate ester; N-(4-(sulfooxy)phenyl)acetamide; N-acetyl-4-aminophenol sulfate; N-acetyl-4-aminophenol sulphate	InChI=1S/C8H9NO5S/c1-6(10)9-7-2-4-8(5-3-7)14-15(11,12)13/h2-5H,1H3,(H,9,10)(H,11,12,13)	Colorectal Cancer	1
HMDB0062547;2-Hydroxyacetaminophen sulfate;2-Hydroxyacetaminophen sulfuric acid; 2-Hydroxyacetaminophen sulphate; 2-Hydroxyacetaminophen sulphuric acid	InChI=1S/C8H9NO6S/c1-5(10)9-7-3-2-6(4-8(7)11)15-16(12,13)14/h2-4,11H,1H3,(H,9,10)(H,12,13,14)	Colorectal Cancer	1
HMDB0000375;3-(3-Hydroxyphenyl)propanoic acid;3-(3-Hydroxy-phenyl)-propanoate; 3-(3-Hydroxy-phenyl)-propanoic acid; 3-(3-Hydroxy-phenyl)-propionic acid; 3-(3-Hydroxyphenyl)propanoate; 3-(3-Hydroxyphenyl)propanoic acid; 3-(3-Hydroxyphenyl)propionate; 3-(3-Hydroxyphenyl)propionic acid; 3-(m-Hydroxyphenyl)propionate; 3-(m-Hydroxyphenyl)propionic acid; 3-Hydroxybenzenepropanoate; 3-Hydroxybenzeneprop…	InChI=1S/C9H10O3/c10-8-3-1-2-7(6-8)4-5-9(11)12/h1-3,6,10H,4-5H2,(H,11,12)	Colorectal Cancer	1
HMDB0000423;3,4-Dihydroxyhydrocinnamic acid;3,4-Dihydroxy-(6CI,7CI,8CI)Hydrocinnamate; 3,4-Dihydroxy-(6CI,7CI,8CI)Hydrocinnamic acid; 3,4-Dihydroxy-b-phenylpropionate; 3,4-Dihydroxy-b-phenylpropionic acid; 3,4-Dihydroxy-beta-phenylpropionate; 3,4-Dihydroxy-beta-phenylpropionic acid; 3,4-Dihydroxybenzenepropionate; 3,4-Dihydroxybenzenepropionic acid; 3,4-Dihydroxydihydrocinnamate; 3,4-Dihydroxydih…	InChI=1S/C9H10O4/c10-7-3-1-6(5-8(7)11)2-4-9(12)13/h1,3,5,10-11H,2,4H2,(H,12,13)	Colorectal Cancer	1
HMDB0094710;3-[3-(Sulfooxy)phenyl]propanoic acid;?	InChI=1S/C9H10O6S/c10-9(11)5-4-7-2-1-3-8(6-7)15-16(12,13)14/h1-3,6H,4-5H2,(H,10,11)(H,12,13,14)	Colorectal Cancer	1
HMDB0000012;Deoxyuridine;1-(2-Deoxy-beta-D-erythro-pentofuranosyl)-2,4(1H,3H)-Pyrimidinedione; 1-(2-Deoxy-beta-D-ribofuranosyl)-2,4(1H,3H)-Pyrimidinedione; 1-(2-Deoxy-beta-delta-erythro-pentofuranosyl)-2,4(1H,3H)-Pyrimidinedione; 1-(2-Deoxy-beta-delta-ribofuranosyl)-2,4(1H,3H)-Pyrimidinedione; 1-(2-Deoxy-D-erythro-pentofuranosyl)uracil; 1-(2-Deoxy-delta-erythro-pentofuranosyl)uracil; 2'-Deoxyurid…	InChI=1S/C9H12N2O5/c12-4-6-5(13)3-8(16-6)11-2-1-7(14)10-9(11)15/h1-2,5-6,8,12-13H,3-4H2,(H,10,14,15)	Colorectal Cancer	1
HMDB0028689;Alanyl-Histidine;A-H Dipeptide; AH dipeptide; Ala-His; Alanine Histidine dipeptide; Alanine-Histidine dipeptide; Alanylhistidine; L-Alanyl-L-Histidine	InChI=1S/C9H14N4O3/c1-5(10)8(14)13-7(9(15)16)2-6-3-11-4-12-6/h3-5,7H,2,10H2,1H3,(H,11,12)(H,13,14)(H,15,16)	Colorectal Cancer	1
HMDB0028878;Histidinyl-Alanine;H-A Dipeptide; HA dipeptide; His-Ala; Histidine Alanine dipeptide; Histidine-Alanine dipeptide; Histidinylalanine; L-Histidinyl-L-Alanine	InChI=1S/C9H14N4O3/c1-5(9(15)16)13-8(14)7(10)2-6-3-11-4-12-6/h3-5,7H,2,10H2,1H3,(H,11,12)(H,13,14)(H,15,16)	Colorectal Cancer	1
HMDB0029123;Valyl-Aspartate;L-Valyl-L-Aspartate; V-D Dipeptide; Val-Asp; Valine Aspartate dipeptide; Valine-Aspartate dipeptide; Valylaspartate; VD dipeptide	InChI=1S/C9H16N2O5/c1-4(2)7(10)8(14)11-5(9(15)16)3-6(12)13/h4-5,7H,3,10H2,1-2H3,(H,11,14)(H,12,13)(H,15,16)	Colorectal Cancer	1
HMDB0028744;Asparaginyl-Valine;Asn-Val; Asparagine Valine dipeptide; Asparagine-Valine dipeptide; Asparaginylvaline; L-Asparaginyl-L-Valine; N-V Dipeptide; NV dipeptide	InChI=1S/C9H17N3O4/c1-4(2)7(9(15)16)12-8(14)5(10)3-6(11)13/h4-5,7H,3,10H2,1-2H3,(H2,11,13)(H,12,14)(H,15,16)	Colorectal Cancer	1
HMDB0005015;Gabapentin; Neurontin; 1-(Aminomethyl)cyclohexaneacetic acid; Aclonium; Gabapentin; Gabapentine; Gabapentino; Gabapentinum; Gabapetin; Novo-Gabapentine	InChI=1S/C9H17NO2/c10-7-9(6-8(11)12)4-2-1-3-5-9/h1-7,10H2,(H,11,12)	Colorectal Cancer	1
HMDB0028900;Isoleucyl-Alanine;I-A Dipeptide; IA dipeptide; Ile-Ala; Isoleucine Alanine dipeptide; Isoleucine-Alanine dipeptide; Isoleucylalanine; L-Isoleucyl-L-Alanine	InChI=1S/C9H18N2O3/c1-4-5(2)7(10)8(12)11-6(3)9(13)14/h5-7H,4,10H2,1-3H3,(H,11,12)(H,13,14)	Colorectal Cancer	1
HMDB0028690;Alanyl-Isoleucine;A-I Dipeptide; AI dipeptide; Ala-Ile; Alanine Isoleucine dipeptide; Alanine-Isoleucine dipeptide; Alanylisoleucine; L-Alanyl-L-Isoleucine	InChI=1S/C9H18N2O3/c1-4-5(2)7(9(13)14)11-8(12)6(3)10/h5-7H,4,10H2,1-3H3,(H,11,12)(H,13,14)	Colorectal Cancer	1
HMDB0028922;Leucyl-Alanine;L-A Dipeptide; L-Leucyl-L-Alanine; LA dipeptide; Leu-Ala; Leucine Alanine dipeptide; Leucine-Alanine dipeptide; Leucylalanine	InChI=1S/C9H18N2O3/c1-5(2)4-7(10)8(12)11-6(3)9(13)14/h5-7H,4,10H2,1-3H3,(H,11,12)(H,13,14)	Colorectal Cancer	1
HMDB0028691;Alanyl-Leucine;A-L Dipeptide; AL dipeptide; Ala-Leu; Alanine Leucine dipeptide; Alanine-Leucine dipeptide; Alanylleucine; L-Alanyl-L-Leucine	InChI=1S/C9H18N2O3/c1-5(2)4-7(9(13)14)11-8(12)6(3)10/h5-7H,4,10H2,1-3H3,(H,11,12)(H,13,14)	Colorectal Cancer	1
HMDB0028916;Isoleucyl-Serine;I-S Dipeptide; Ile-Ser; IS dipeptide; Isoleucine Serine dipeptide; Isoleucine-Serine dipeptide; Isoleucylserine; L-Isoleucyl-L-Serine	InChI=1S/C9H18N2O4/c1-3-5(2)7(10)8(13)11-6(4-12)9(14)15/h5-7,12H,3-4,10H2,1-2H3,(H,11,13)(H,14,15)	Colorectal Cancer	1
HMDB0029042;Serylisoleucine;L-Serinyl-L-Isoleucine; S-I Dipeptide; Ser-Ile; Serine Isoleucine dipeptide; Serine-Isoleucine dipeptide; Serinylisoleucine; SI dipeptide	InChI=1S/C9H18N2O4/c1-3-5(2)7(9(14)15)11-8(13)6(10)4-12/h5-7,12H,3-4,10H2,1-2H3,(H,11,13)(H,14,15)	Colorectal Cancer	1
HMDB0029137;Valyl-Threonine;L-Valyl-L-Threonine; V-T Dipeptide; Val-Thr; Valine Threonine dipeptide; Valine-Threonine dipeptide; Valylthreonine; VT dipeptide	InChI=1S/C9H18N2O4/c1-4(2)6(10)8(13)11-7(5(3)12)9(14)15/h4-7,12H,10H2,1-3H3,(H,11,13)(H,14,15)	Colorectal Cancer	1
HMDB0029074;Threoninyl-Valine;L-Threoninyl-L-Valine; T-V Dipeptide; Thr-Val; Threonine Valine dipeptide; Threonine-Valine dipeptide; Threoninylvaline; TV dipeptide	InChI=1S/C9H18N2O4/c1-4(2)7(9(14)15)11-8(13)6(10)5(3)12/h4-7,12H,10H2,1-3H3,(H,11,13)(H,14,15)	Colorectal Cancer	1
HMDB0028938;Leucyl-Serine;L-Leucyl-L-Serine; L-S Dipeptide; Leu-Ser; Leucine Serine dipeptide; Leucine-Serine dipeptide; Leucylserine; LS dipeptide	InChI=1S/C9H18N2O4/c1-5(2)3-6(10)8(13)11-7(4-12)9(14)15/h5-7,12H,3-4,10H2,1-2H3,(H,11,13)(H,14,15)	Colorectal Cancer	1
HMDB0029043;Serylleucine;L-Serinyl-L-Leucine; S-L Dipeptide; Ser-Leu; Serine Leucine dipeptide; Serine-Leucine dipeptide; Serinylleucine; SL dipeptide	InChI=1S/C9H18N2O4/c1-5(2)3-7(9(14)15)11-8(13)6(10)4-12/h5-7,12H,3-4,10H2,1-2H3,(H,11,13)(H,14,15)	Colorectal Cancer	1
HMDB0001325;N6,N6,N6-Trimethyl-L-lysine;(S)-2-amino-6-(trimethylammonio)hexanoate; (S)-2-amino-6-(trimethylammonio)hexanoic acid; delta-Trimethyllysine; epsilon-N-Trimethyl-L-lysine; epsilon-Trimethyl-L-lysine; N(6),N(6),N(6)-Trimethyl-L-lysine; N6,N6,N6-trimethyl-L-lysine; S)-5-Amino-5-carboxy-N,N,N-trimethyl-1-pentanaminium; Trimethyllysine	InChI=1S/C9H20N2O2/c1-11(2,3)7-5-4-6-8(10)9(12)13/h8H,4-7,10H2,1-3H3	Colorectal Cancer	1
HMDB0003320;Indole-3-carboxylic acid;1H-Indole-3-carboxylate; 1H-Indole-3-carboxylic acid; 3-Indole Carboxylic acid; 3-Indolecarboxylate; 3-Indolecarboxylic acid; 3-Indoleformate; 3-Indoleformic acid; 3-Indolylcarboxylate; 3-Indolylcarboxylic acid; Indole - 3 Carboxylate; Indole - 3 Carboxylic acid; Indole-3-carboxylate; Indole-3-carboxylicacid	InChI=1S/C9H7NO2/c11-9(12)7-5-10-8-4-2-1-3-6(7)8/h1-5,10H,(H,11,12)	Colorectal Cancer	1
HMDB0001964;Caffeic acid;3,4-Dihydroxybenzeneacrylate; 3,4-Dihydroxybenzeneacrylic acid; 3,4-Dihydroxycinnamate; 3,4-Dihydroxycinnamic acid; Caffeate; Caffeic acid pure; Caffeicacid; cis-Caffeate; cis-Caffeic acid;HMDB0003501;3,4-Dihydroxy-trans-cinnamate;3,4-Dihydroxy-trans-cinnamic acid; trans-Caffeate	InChI=1S/C9H8O4/c10-7-3-1-6(5-8(7)11)2-4-9(12)13/h1-5,10-11H,(H,12,13)	Colorectal Cancer	1
HMDB0061711;Methylphosphate;?	InChI=1S/CH5O4P/c1-5-6(2,3)4/h1H3,(H2,2,3,4)	Colorectal Cancer	1
HMDB0000315;16-a-Hydroxypregnenolone;16 alpha-Hydroxypregnenolone; 16-a-Hydroxy-pregnenolone; 16-alpha-Hydroxy-pregnenolone; 16alpha-hydroxypregnenolone; 3b,16a-Dihydroxypreg-5-en-20-one; 3b,16a-Dihydroxypregn-5-en-20-one; 3b,16a-Dihydroxypregnen-5-en-20-one; 5-Pregnene-3b,16a-diol-20-one; Pregn-5-en-3b,16a-diol-20-one	InChI=1S/C21H32O3/c1-12(22)19-18(24)11-17-15-5-4-13-10-14(23)6-8-20(13,2)16(15)7-9-21(17,19)3/h4,14-19,23-24H,5-11H2,1-3H3	Congenital adrenal hyperplasia	1
HMDB0004385;Lipoxin A4;(7E,9E,11Z,13E)-(5S,6R,15S)-5,6,15-Trihydroxyicosa-7,9,11,13-tetraenoate; (7E,9E,11Z,13E)-(5S,6R,15S)-5,6,15-Trihydroxyicosa-7,9,11,13-tetraenoic acid; 5S,6R,15S-Trihydroxy-7E,9E,11Z,13E-eicosatetraenoate; 5S,6R,15S-Trihydroxy-7E,9E,11Z,13E-eicosatetraenoic acid; 5S,6R-LipoxinA4; 5S,6S-Lipoxin A4; LXA4;HMDB0012587;15-Epi-lipoxin A4;15-Epi-LXA(,4); 5(S),6(R),15(R)-Trihydroxy…	InChI=1S/C20H32O5/c1-2-3-8-12-17(21)13-9-6-4-5-7-10-14-18(22)19(23)15-11-16-20(24)25/h4-7,9-10,13-14,17-19,21-23H,2-3,8,11-12,15-16H2,1H3,(H,24,25)	Coronary artery disease	1
HMDB0003125;Hydrogen peroxide;Adeka Super EL; Albone; Albone 35; Albone DS; Anti-Keim 50; Asepticper; Baquashock; CIX; Clarigel Gold; Crestal Whitestrips; Crystacide; Dentasept; Deslime LP; Hioxyl; Hipox; Hybrite; Hydrogen dioxide; Hydrogen peroxide; Inhibine; Lase Peroxide; Lensan A; Magic Bleaching; Metrokur; Mirasept; Nite White Excel 2; Odosat D; Opalescence Xtra; Oxigenal; Oxydol; Oxyfull; O…	InChI=1S/H2O2/c1-2/h1-2H	Coronary heart disease	1
HMDB0094666;Nonyl cyclopropane;?	InChI=1S/C12H24/c1-2-3-4-5-6-7-8-9-12-10-11-12/h12H,2-11H2,1H3	Crohn's disease	1
HMDB0031299;(R)-1-Octen-3-ol;?	InChI=1S/C8H16O/c1-3-5-6-7-8(9)4-2/h4,8-9H,2-3,5-7H2,1H3	Crohn's disease	1
HMDB0059899;alpha-Methylstyrene;1-Methyl-1-phenylethylene; 2-Phenylpropene; prop-1-en-2-ylbenzene	InChI=1S/C9H10/c1-8(2)9-6-4-3-5-7-9/h3-7H,1H2,2H3	Crohn's disease	1
HMDB0000299;Xanthosine;3,9-Dihydro-9-b-D-ribofuranosyl-1H-purine-2,6-dione; 3,9-Dihydro-9-beta-delta-ribofuranosyl-1H-purine-2,6-dione; 3,9-Dihydro-9-D-ribofuranosyl-1H-purine-2,6-dione; 3,9-Dihydro-9-delta-ribofuranosyl-1H-purine-2,6-dione; 9-b-D-Ribofuranosylxanthine; 9-beta-delta-Ribofuranosylxanthine; 9-D-Ribofuranosylxanthine; 9-delta-Ribofuranosylxanthine; Xanthosine	InChI=1S/C10H12N4O6/c15-1-3-5(16)6(17)9(20-3)14-2-11-4-7(14)12-10(19)13-8(4)18/h2-3,5-6,9,15-17H,1H2,(H2,12,13,18,19)	Crohns disease	1
HMDB0000045;Adenosine monophosphate;5'-Adenosine monophosphate; 5'-Adenylate; 5'-Adenylic acid; 5'-AMP; Adenosine 5'-monophosphate; Adenosine 5'-phosphate; Adenosine 5'-phosphorate; Adenosine 5'-phosphoric acid; Adenosine phosphate; Adenosine-5'-monophosphorate; Adenosine-5'-monophosphoric acid; Adenosine-5-monophosphorate; Adenosine-5-monophosphoric acid; Adenosine-monophosphate; Adenosine-phosp…	InChI=1S/C10H14N5O7P/c11-8-5-9(13-2-12-8)15(3-14-5)10-7(17)6(16)4(22-10)1-21-23(18,19)20/h2-4,6-7,10,16-17H,1H2,(H2,11,12,13)(H2,18,19,20)	Crohns disease	1
HMDB0000982;5-Methylcytidine;5-Methyl-cytidine; 5-Methylcytidine	InChI=1S/C10H15N3O5/c1-4-2-13(10(17)12-8(4)11)9-7(16)6(15)5(3-14)18-9/h2,5-7,9,14-16H,3H2,1H3,(H2,11,12,17)	Crohns disease	1
HMDB0028805;Glutaminylproline;Gln-Pro; Glutamine Proline dipeptide; Glutamine-Proline dipeptide; Glutaminylproline; L-Glutaminyl-L-Proline; Q-P Dipeptide; QP dipeptide	InChI=1S/C10H17N3O4/c11-6(3-4-8(12)14)9(15)13-5-1-2-7(13)10(16)17/h6-7H,1-5,11H2,(H2,12,14)(H,16,17)	Crohns disease	1
HMDB0031019;2-Dodecanone;12-(2,3-Dihydroxycyclopentyl)-2-dodecanone; 2,3-Epoxypropyl Methanesulphonate; Decyl methyl ketone; Dodecan-2-one; Dodecanone-(2); Methyl decyl ketone; N-Decyl methyl ketone	InChI=1S/C12H24O/c1-3-4-5-6-7-8-9-10-11-12(2)13/h3-11H2,1-2H3	Crohns disease	1
HMDB0061851;alpha-Copaene;(1S,6S,7S,8S)-8-Isopropyl-1,3-dimethyltricyclo[4.4.0.0(2,7)]dec-3-ene; 8-Isopropyl-1,3-dimethyltricyclo(4.4.0.02,7)dec-3-ene; a-Copaene; alpha-Copaene; alpha-copaene; Copaene;HMDB0061852;Ylangene;?	InChI=1S/C15H24/c1-9(2)11-7-8-15(4)12-6-5-10(3)14(15)13(11)12/h5,9,11-14H,6-8H2,1-4H3	Crohns disease	1
HMDB0000477;7Z,10Z-Hexadecadienoic acid;(Z,Z)-7,10-Hexadecadienoate; (Z,Z)-7,10-Hexadecadienoic acid; 7Z,10Z-Hexadecadienoate; 7Z,10Z-Hexadecadienoic acid	InChI=1S/C16H28O2/c1-2-3-4-5-6-7-8-9-10-11-12-13-14-15-16(17)18/h6-7,9-10H,2-5,8,11-15H2,1H3,(H,17,18)	Crohns disease	1
HMDB0011154;LysoPA(P-16:0e/0:0);1-(1Z-Hexadecenyl)-sn-glycero-3-phosphate; LysoPA(dm16:0e)	InChI=1S/C19H39O6P/c1-2-3-4-5-6-7-8-9-10-11-12-13-14-15-16-24-17-19(20)18-25-26(21,22)23/h15-16,19-20H,2-14,17-18H2,1H3,(H2,21,22,23)	Crohns disease	1
HMDB0011144;LysoPA(18:0e/0:0);1-Octadecyl-sn-glycero-3-phosphate; LysoPA(18:0e); LysoPA(O-18:0); PA(O-18:0/0:0) ; [(2R)-2-hydroxy-3-octadecoxy-propyl] dihydrogen phosphate	InChI=1S/C21H45O6P/c1-2-3-4-5-6-7-8-9-10-11-12-13-14-15-16-17-18-26-19-21(22)20-27-28(23,24)25/h21-22H,2-20H2,1H3,(H2,23,24,25)	Crohns disease	1
HMDB0010340;Retinyl beta-glucuronide;Retinyl b-glucuronide; Retinylglucuronide	InChI=1S/C26H38O7/c1-16(11-12-19-18(3)10-7-14-26(19,4)5)8-6-9-17(2)13-15-32-25-22(29)20(27)21(28)23(33-25)24(30)31/h6,8-9,11-13,20-23,25,27-29H,7,10,14-15H2,1-5H3,(H,30,31)	Crohns disease	1
HMDB0000630;Cytosine;4-Amino-2(1H)-pyrimidinone; 4-Amino-2-hydroxypyrimidine; 4-Amino-2-oxo-1,2-dihydropyrimidine; 4-Aminouracil; Cytosine; Cytosinimine	InChI=1S/C4H5N3O/c5-3-1-2-6-4(8)7-3/h1-2H,(H3,5,6,7,8)	Crohns disease	1
HMDB0003407;Diacetyl;2,3-Butadione; 2,3-Butandione; 2,3-Butanedione; 2,3-Diketobutane; 2,3-Dioxobutane; Acetoacetaldehyde; Biacetyl; Butadione; Butan-2,3-dione; Butane-2,3-dione; Butanedione; Butanedione [UN2346]; Diacetyl; Dimethyl diketone; Dimethyl glyoxal; Dimethylglyoxal	InChI=1S/C4H6O2/c1-3(5)4(2)6/h1-2H3	Crohns disease	1
HMDB0001906;2-Aminoisobutyric acid;2-Amino-2-methylpropanoate; 2-Amino-2-methylpropanoic acid; 2-Aminoisobutyrate; 2-Aminoisobutyric acid; 2-Methylalanine; a-Aminoisobutanoate; a-Aminoisobutanoic acid; a-Aminoisobutyrate; a-Aminoisobutyric acid; a-Methylalanine; AIB; alpha-Aminoisobutanoate; alpha-Aminoisobutanoic acid; alpha-Aminoisobutyrate; alpha-Aminoisobutyric acid; alpha-Methylalanine	InChI=1S/C4H9NO2/c1-4(2,5)3(6)7/h5H2,1-2H3,(H,6,7)	Crohns disease	1
HMDB0000719;L-Homoserine;(S)-2-amino-4-hydroxy-Butanoate; (S)-2-amino-4-hydroxy-Butanoic acid; (S)-2-Amino-4-hydroxybutanoate; (S)-2-Amino-4-hydroxybutanoic acid; (S)-Homoserine; 2-Amino-4-hydroxy-Butyrate; 2-Amino-4-hydroxy-Butyric acid; 2-Amino-4-hydroxy-L-Butyrate; 2-Amino-4-hydroxy-L-Butyric acid; 2-Amino-4-hydroxybutanoate; 2-Amino-4-hydroxybutanoic acid; 2-Amino-4-hydroxybutyrate; 2-Amino-4…	InChI=1S/C4H9NO3/c5-3(1-2-6)4(7)8/h3,6H,1-2,5H2,(H,7,8)	Crohns disease	1
HMDB0029762;Methyl (S)-2-Methylbutanoate;Butanoic acid, 2-methyl-, methyl ester, (plusmn)-; FEMA 2719; Methyl 2-methylbutyrate	InChI=1S/C6H12O2/c1-4-5(2)6(7)8-3/h5H,4H2,1-3H3	Crohns disease	1
HMDB0000014;Deoxycytidine;1-(2-Deoxy-b-D-ribofuranosyl)cytosine; 1-(2-Deoxy-beta-D-erythro-pentofuranosyl)-Cytosine; 1-(2-Deoxy-beta-D-ribofuranosyl)cytosine; 1-(2-Deoxy-beta-delta-erythro-pentofuranosyl)-Cytosine; 1-(2-Deoxy-beta-delta-ribofuranosyl)cytosine; 2'-Deoxycytidine; 2-Deoxy-Cytidine; 4-Amino-1-(2-deoxy-b-D-erythro-pentofuranosyl)-2(1H)-pyrimidinone; 4-Amino-1-(2-deoxy-beta-D-erythro-p…	InChI=1S/C9H13N3O4/c10-7-1-2-12(9(15)11-7)8-3-5(14)6(4-13)16-8/h1-2,5-6,8,13-14H,3-4H2,(H2,10,11,15)	Crohns disease	1
HMDB0028732;Asparaginyl-Hydroxyproline; Asparagine Hydroxyproline dipeptide; Asn-HPro; Asparagine-Hydroxyproline dipeptide; Asparaginylhydroxyproline; L-Asparaginyl-L-Hydroxyproline; N-HP dipeptide; NHP dipeptide	InChI=1S/C9H15N3O5/c10-5(2-7(11)14)8(15)12-3-4(13)1-6(12)9(16)17/h4-6,13H,1-3,10H2,(H2,11,14)(H,16,17)	Crohns disease	1
HMDB0000975;Trehalose;alpha,alpha-Trehalose; D-Trehalose-anhydrous; delta-Trehalose-anhydrous	InChI=1S/C12H22O11/c13-1-3-5(15)7(17)9(19)11(21-3)23-12-10(20)8(18)6(16)4(2-14)22-12/h3-20H,1-2H2	Cryptosporidium infection	1
HMDB0000127;D-Glucuronic acid;alpha-D-Glucopyranuronic acid; alpha-D-Glucuronic acid; alpha-delta-Glucopyranuronic acid; alpha-delta-Glucuronic acid; D-(+)-Glucuronate; D-(+)-Glucuronic acid; D-Glucuronate; delta-(+)-Glucuronate; delta-(+)-Glucuronic acid; delta-Glucuronate; GCU; Glucosiduronate; Glucosiduronic acid; Glucuronate; Glucuronic acid;HMDB0003363;Pectic acid;alpha-delta-Galactopyranuro…	InChI=1S/C6H10O7/c7-1-2(8)4(5(10)11)13-6(12)3(1)9/h1-4,6-9,12H,(H,10,11)	Cryptosporidium infection	1
HMDB0003955;19-Hydroxyandrost-4-ene-3,17-dione;19-Hydroxy-4-androstene-3,17-dione; 19-Hydroxyandrostenedione	InChI=1S/C19H26O3/c1-18-8-7-16-14(15(18)4-5-17(18)22)3-2-12-10-13(21)6-9-19(12,16)11-20/h10,14-16,20H,2-9,11H2,1H3	Cushing's Syndrome	1
HMDB0000805;Pyrrolidonecarboxylic acid;(+)-2-Pyrrolidone-5-carboxylate; (+)-2-Pyrrolidone-5-carboxylic acid; (+)-Pyroglutamate; (+)-Pyroglutamic acid; (2R)-2-Carboxy-5-pyrrolidinone; (R)-(+)-2-Pyrrolidone-5-carboxylate; (R)-(+)-2-Pyrrolidone-5-carboxylic acid; (R)-2-Pyrrolidone-5-carboxylate; (R)-2-Pyrrolidone-5-carboxylic acid; (R)-5-Oxopyrrolidine-2-carboxylate; (R)-5-Oxopyrrolidine-2-carboxyli…	InChI=1S/C5H7NO3/c7-4-2-1-3(6-4)5(8)9/h3H,1-2H2,(H,6,7)(H,8,9)	Dental caries	1
HMDB0004461;Benzamide;Amid kyseliny benzoove; Amid kyseliny benzoove [Czech]; Benzamide (ACD/Name 4.0); Benzenecarboxamide; Benzoate; Benzoic acid; Benzoic acid amide; Benzoylamide; Phenyl Carboxyamide; Phenylcarboxamide; Phenylcarboxyamide; Tigan; Tigan (TN); Trimethobenzamide Hydrochloride; Trimethobenzamide hydrochloride (USP)	InChI=1S/C7H7NO/c8-7(9)6-4-2-1-3-5-6/h1-5H,(H2,8,9)	Dental caries	1
HMDB0059981;4-Hydroxy-5-(phenyl)-valeric acid-O-sulphate;?	InChI=1S/C11H14O6S/c12-10(8-9-4-2-1-3-5-9)6-7-11(13)17-18(14,15)16/h1-5,10,12H,6-8H2,(H,14,15,16)	Diabetes mellitus	1
HMDB0029226;5'-(3'-Methoxy-4'-hydroxyphenyl)-gamma-valerolactone;3-Methoxy-4-hydroxyphenylvalerolactone	InChI=1S/C12H14O4/c1-15-11-7-8(2-4-10(11)13)6-9-3-5-12(14)16-9/h2,4,7,9,13H,3,5-6H2,1H3	Diabetes mellitus	1
HMDB0029234;N-[4'-hydroxy-(E)-cinnamoyl]-L-aspartic acid;?	InChI=1S/C13H13NO6/c15-9-4-1-8(2-5-9)3-6-11(16)14-10(13(19)20)7-12(17)18/h1-6,10,15H,7H2,(H,14,16)(H,17,18)(H,19,20)	Diabetes mellitus	1
HMDB0060024;Vanillic acid-4-O-glucuronide;?	InChI=1S/C15H18O9/c1-6-10(16)11(17)12(14(20)21)24-15(6)23-8-4-3-7(13(18)19)5-9(8)22-2/h3-6,10-12,15-17H,1-2H3,(H,18,19)(H,20,21)	Diabetes mellitus	1
HMDB0029182;4'-O-Methyl-(-)-epicatechin-5-O-sulphate;?;HMDB0127870;3-hydroxy-2-(3-hydroxy-4-methoxyphenyl)-5-sulfino-3,4-dihydro-2H-1-benzopyran-7-olate;?	InChI=1S/C16H16O7S/c1-22-13-3-2-8(4-11(13)18)16-12(19)7-10-14(23-16)5-9(17)6-15(10)24(20)21/h2-6,12,16-19H,7H2,1H3,(H,20,21)	Diabetes mellitus	1
HMDB0029184;4'-O-Methyl-(-)-epicatechin-7-O-sulphate;?;HMDB0127892;3-hydroxy-2-(3-hydroxy-4-methoxyphenyl)-7-sulfino-3,4-dihydro-2H-1-benzopyran-5-olate;?	InChI=1S/C16H16O7S/c1-22-14-3-2-8(4-12(14)18)16-13(19)7-10-11(17)5-9(24(20)21)6-15(10)23-16/h2-6,13,16-19H,7H2,1H3,(H,20,21)	Diabetes mellitus	1
HMDB0029176;3'-O-Methyl-(-)-epicatechin-5-O-sulphate;?;HMDB0127793;3-hydroxy-2-(4-hydroxy-3-methoxyphenyl)-5-sulfino-3,4-dihydro-2H-1-benzopyran-7-olate;?	InChI=1S/C16H16O7S/c1-22-14-4-8(2-3-11(14)18)16-12(19)7-10-13(23-16)5-9(17)6-15(10)24(20)21/h2-6,12,16-19H,7H2,1H3,(H,20,21)	Diabetes mellitus	1
HMDB0029177;3'-O-Methyl-(-)-epicatechin-7-O-sulphate;?	InChI=1S/C16H16O8S/c1-22-15-4-8(2-3-11(15)17)16-13(19)7-10-12(18)5-9(24-25(20)21)6-14(10)23-16/h2-6,13,16-19H,7H2,1H3,(H,20,21)	Diabetes mellitus	1
HMDB0041693;5-(3',5'-Dihydroxyphenyl)-gamma-valerolactone 3-O-glucuronide;?	InChI=1S/C17H20O10/c18-8-3-7(4-9-1-2-11(19)25-9)5-10(6-8)26-17-14(22)12(20)13(21)15(27-17)16(23)24/h3,5-6,9,12-15,17-18,20-22H,1-2,4H2,(H,23,24)	Diabetes mellitus	1
HMDB0059989;5-(3',4'-Dihydroxyphenyl)-gamma-valerolactone-4'-O-glucuronide;?	InChI=1S/C17H20O10/c18-9-6-7(5-8-2-4-11(19)25-8)1-3-10(9)26-17-14(22)12(20)13(21)15(27-17)16(23)24/h1,3,6,8,12-15,17-18,20-22H,2,4-5H2,(H,23,24)	Diabetes mellitus	1
HMDB0059973;4-Hydroxy-5-(3',5'-dihydroxyphenyl)-valeric acid-O-glucuronide;?	InChI=1S/C17H22O11/c18-8(3-7-4-9(19)6-10(20)5-7)1-2-11(21)27-17-14(24)12(22)13(23)15(28-17)16(25)26/h4-6,8,12-15,17-20,22-24H,1-3H2,(H,25,26)	Diabetes mellitus	1
HMDB0059971;4-Hydroxy-5-(3',4'-dihydroxyphenyl)-valeric acid-O-glucuronide;?	InChI=1S/C17H22O11/c18-8(5-7-1-3-9(19)10(20)6-7)2-4-11(21)27-17-14(24)12(22)13(23)15(28-17)16(25)26/h1,3,6,8,12-15,17-20,22-24H,2,4-5H2,(H,25,26)	Diabetes mellitus	1
HMDB0029190;5-(3',4'-dihydroxyphenyl)-gamma-valerolactone-3'-O-glucuronide;?	InChI=1S/C18H22O10/c19-9-3-1-7(5-8-2-4-11(20)27-8)6-10(9)28-17-12(18(25)26)13(21)14(22)15(23)16(17)24/h1,3,6,8,12-17,19,21-24H,2,4-5H2,(H,25,26)	Diabetes mellitus	1
HMDB0041729;(-)-Epicatechin 7-O-glucuronide;Epicatechin 7-O-glucuronide	InChI=1S/C21H22O12/c22-10-2-1-7(3-12(10)24)18-13(25)6-9-11(23)4-8(5-14(9)32-18)31-21-17(28)15(26)16(27)19(33-21)20(29)30/h1-5,13,15-19,21-28H,6H2,(H,29,30)	Diabetes mellitus	1
HMDB0029164;(-)-epicatechin-3'-O-glucuronide;?	InChI=1S/C21H24O11/c22-7-16-17(27)18(28)19(29)21(32-16)31-15-3-8(1-2-11(15)24)20-13(26)6-10-12(25)4-9(23)5-14(10)30-20/h1-5,13,16-29H,6-7H2	Diabetes mellitus	1
HMDB0059710;2-Hydroxynicotinic acid;2-Oxo-1H-pyridine-3-carboxylic acid	InChI=1S/C6H5NO3/c8-5-4(6(9)10)2-1-3-7-5/h1-3H,(H,7,8)(H,9,10)	Diabetes mellitus	1
HMDB0059773;S-3-oxodecanoyl cysteamine;?	InChI=1S/C12H23NO2S/c1-2-3-4-5-6-7-11(14)10-12(15)16-9-8-13/h2-10,13H2,1H3	Diabetes mellitus type 1	1
HMDB0059732;2-(2-Phenylacetoxy)propionylglycine;?	InChI=1S/C13H15NO5/c1-2-10(15)14-12(13(17)18)19-11(16)8-9-6-4-3-5-7-9/h3-7,12H,2,8H2,1H3,(H,14,15)(H,17,18)	Diabetes mellitus type 1	1
HMDB0031325;n-Butyl acetate;1-Acetoxybutane; 1-Butanol, acetate; 1-Butyl acetate; 1-Butylacetate; Acetic acid N-butyl ester; Acetic acid, butyl ester; Butyl acetate; Butyl ester of acetic acid; Butyl ethanoate; N-Butyl acetate; N-Butyl ethanoate; N-Butylacetate	InChI=1S/C6H12O2/c1-3-4-5-8-6(2)7/h3-5H2,1-2H3	Diarrhea-predominant IBS	1
HMDB0034161;2-Methylpropyl butanoate;2-Methyl-1-propyl butyrate; 2-Methylpropyl butanoate; 2-Methylpropyl butyrate; Butanoic acid, 2-methylpropyl ester; Butanoic acid, isobutyl ester; Butanoic acid, methyl propyl ester; Butyric acid, isobutyl ester; FEMA 2187; Isobutyl butanoate; Isobutyl butyrate; Isobutyl ester of butanoic acid; Isobutyl N-butyrate; Isobutyl-N-butyrate; N-Butyric acid isobutyl …	InChI=1S/C8H16O2/c1-4-5-8(9)10-6-7(2)3/h7H,4-6H2,1-3H3	Diarrhea-predominant IBS	1
HMDB0032594;2-(Hydroxymethyl)benzoic acid;2-(Hydroxymethyl)-Benzoic acid; 2-Carboxybenzyl alcohol; 2-Hydroxymethyl-benzoic acid; 2-Hydroxymethylbenzoic acid; 2-Methylolbenzoic acid; a-Hydroxy-O-toluic acid, 8CI; alpha-Hydroxy-O-toluic acid; Benzoic acid, 2-(hydroxymethyl)- (9CI); Benzyl alcohol 2-carboxylic acid; O-Toluic acid, alpha-hydroxy- (8CI)	InChI=1S/C8H8O3/c9-5-6-3-1-2-4-7(6)8(10)11/h1-4,9H,5H2,(H,10,11)	Diarrhea-predominant IBS	1
HMDB0000026;Ureidopropionic acid;3-(Carbamoylamino)propanoate; 3-(Carbamoylamino)propanoic acid; 3-Ureido-propionate; 3-Ureidopropanoate; 3-Ureidopropanoic acid; 3-Ureidopropionate; 3-Ureidopropionic acid; beta-Ureidopropionate; beta-Ureidopropionic acid; Carbamoyl-b-Ala-OH; Carbamoyl-beta-Ala-OH; N-(Aminocarbonyl)-'b-Alanine; N-(Aminocarbonyl)-b-alanine; N-(Aminocarbonyl)-beta-Alanine; N-Carbamo…	InChI=1S/C4H8N2O3/c5-4(9)6-2-1-3(7)8/h1-2H2,(H,7,8)(H3,5,6,9)	Dihydropyrimidinase deficiency	1
HMDB0002303;Dimethylsulfide; Dimethyl sulfoxide(Reduced); Methyl sulfide; Methylthiomethane; (methylsulfanyl)methane; 2-Thiapropane; 2-Thiopropane; Dimethyl monosulfide; Dimethyl sulfide (natural); Dimethyl sulfide [UN1164] [Flammable liquid]; Dimethyl thioether; Dimethylsulfid; DMS; Methanethiomethane; Methyl monosulfide; Methyl thioether; Methylthiomethyl radical; MSM; Reduced-dmso; Thiobis-met…	InChI=1S/C2H6S/c1-3-2/h1-2H3	Dimethyl sulfide poisoning	1
HMDB0001929;Levofloxacin;Floxin; Levofloxacin; Levofloxacin hydrate; Ofloxacin; Quixin	InChI=1S/C18H20FN3O4/c1-10-9-26-17-14-11(16(23)12(18(24)25)8-22(10)14)7-13(19)15(17)21-5-3-20(2)4-6-21/h7-8,10H,3-6,9H2,1-2H3,(H,24,25)	disseminated multidrug-resistant tuberculosis (MDRTB)	1
HMDB0059999;Gentisuric acid;2-[(2,5-dihydroxybenzoyl)amino]acetic acid; n-(2,5-dihydroxybenzoyl)glycine	InChI=1S/C9H9NO5/c11-5-1-2-7(12)6(3-5)9(15)10-4-8(13)14/h1-3,11-12H,4H2,(H,10,15)(H,13,14)	Dosing with Aspirin	1
HMDB0005028;Escitalopram;(+)-Citalopram; (S)-Citalopram; Cipralex; Escitalopram; Lexapro; S(+)-Citalopram; S-(+)-Citalopram	InChI=1S/C20H21FN2O/c1-23(2)11-3-10-20(17-5-7-18(21)8-6-17)19-9-4-15(13-22)12-16(19)14-24-20/h4-9,12H,3,10-11,14H2,1-2H3	Dosing with Escitalopram	1
HMDB0031645;Acetamide;Acetic acid amide; Acetimidic acid (van); ACM; Amid kyseliny octove; CH3CONH2; Ethanamide; Methanecarboxamide	InChI=1S/C2H5NO/c1-2(3)4/h1H3,(H2,3,4)	Down syndrome pregnancy	1
HMDB0003180;Cortol;20alpha-Cortol; 3alpha,11beta,17,20alpha,21-Pentahydroxypregnane ; 5beta-Pregnane-3alpha,11beta,17,20,21-pentol; alpha-Cortol; Cortol;HMDB0005821;Beta-Cortol;(3alpha,5beta,11beta,20R) Pregnane-3,11,17,20,21-pentol; 3alpha,11beta,17,20beta,21-Pentahydroxypregnane; 5beta-Pregnan-3alpha,11beta,20,20beta,21-pentol; 5beta-Pregnane-3alpha,11beta,17,20beta,21-pentol 20beta-Cortol; 5be…	InChI=1S/C21H36O5/c1-19-7-5-13(23)9-12(19)3-4-14-15-6-8-21(26,17(25)11-22)20(15,2)10-16(24)18(14)19/h12-18,22-26H,3-11H2,1-2H3	Eating disorder	1
HMDB0011686;p-Cresol glucuronide;4-Methylphenyl beta-D-glucopyranosiduronate; 4-Methylphenyl beta-D-glucopyranosiduronic acid; Cresol glucuronide; Cresyl glucuronide; Cresylglucuronide; p-Cresyl glucuronide; p-Cresyl-beta-D-glucuronide; p-Cresylglucuronide; pCG	InChI=1S/C13H16O7/c1-6-2-4-7(5-3-6)19-13-10(16)8(14)9(15)11(20-13)12(17)18/h2-5,8-11,13-16H,1H3,(H,17,18)	End-stage renal failure	1
HMDB0061112;3-Carboxy-4-methyl-5-propyl-2-furanpropionic acid;U(3,3)	InChI=1S/C12H16O5/c1-3-4-8-7(2)11(12(15)16)9(17-8)5-6-10(13)14/h3-6H2,1-2H3,(H,13,14)(H,15,16)	End-stage renal failure	1
HMDB0012819;5-Hydroxykynurenine;5-Hydroxy-L-kynurenine	InChI=1S/C10H12N2O4/c11-7-2-1-5(13)3-6(7)9(14)4-8(12)10(15)16/h1-3,8,13H,4,11-12H2,(H,15,16)	enthesitis-related arthritis	1
HMDB0001190;Indoleacetaldehyde;1H-Indol-3-ylacetaldehyde; 1H-Indole-3-acetaldehyde; 2-(3-Indolyl)acetaldehyde; 2-(Indol-3-yl)acetaldehyde; Indol-3-ylacetaldehyde; Indole-3-acetaldehyde; Indoleacetaldehyde; Tryptaldehyde	InChI=1S/C10H9NO/c12-6-5-8-7-11-10-4-2-1-3-9(8)10/h1-4,6-7,11H,5H2	enthesitis-related arthritis	1
HMDB0004073;5-Hydroxyindoleacetaldehyde;(5-hydroxy-1H-indol-3-yl)acetaldehyde; (5-hydroxyindol-3-yl)acetaldehyde; 5-Hial; 5-Hydroxy-1H-Indole-3-acetaldehyde; 5-Hydroxyindole-3-acetaldehyde; Hydroxyindoleacetaldehyde	InChI=1S/C10H9NO2/c12-4-3-7-6-11-10-2-1-8(13)5-9(7)10/h1-2,4-6,11,13H,3H2	enthesitis-related arthritis	1
HMDB0000978;4-(2-Aminophenyl)-2,4-dioxobutanoic acid;4-(2-Aminophenyl)-2,4-dioxo-butanoate; 4-(2-Aminophenyl)-2,4-dioxo-butanoic acid; 4-(2-Aminophenyl)-2,4-dioxobutanoate; 4-(2-Aminophenyl)-2,4-dioxobutanoic acid	InChI=1S/C10H9NO4/c11-7-4-2-1-3-6(7)8(12)5-9(13)10(14)15/h1-4H,5,11H2,(H,14,15)	enthesitis-related arthritis	1
HMDB0004083;4-(2-Amino-3-hydroxyphenyl)-2,4-dioxobutanoic acid;4-(2-Amino-3-hydroxyphenyl)-2,4-dioxobutanoate; 4-(2-Amino-3-hydroxyphenyl)-2,4-dioxobutanoic acid	InChI=1S/C10H9NO5/c11-9-5(2-1-3-6(9)12)7(13)4-8(14)10(15)16/h1-3,12H,4,11H2,(H,15,16)	enthesitis-related arthritis	1
HMDB0029738;Indole-3-methyl acetate;1H-Indole-3-acetic acid, methyl ester; beta -indolylacetic acid methyl ester; IAA methyl ester; Indole-3-acetic acid methyl ester; INDOLE-3-ACETIC ACID METHYLESTER; Indole-3-acetic acid, methyl ester; Indole-3-methyl acetate; Meiaa; Methyl 1H-indol-3-ylacetate; Methyl 2-(1H-indol-3-yl)acetate; Methyl 3-indolylacetate; Methyl beta -indoleacetate; Methyl beta -in…	InChI=1S/C11H11NO2/c1-14-11(13)6-8-7-12-10-5-3-2-4-9(8)10/h2-5,7,12H,6H2,1H3	enthesitis-related arthritis	1
HMDB0004096;5-Methoxyindoleacetate;5-Methoxyindol-3-ylacetate; 5-Methoxyindol-3-ylacetic acid; 5-Methoxyindole-3-acetate; 5-Methoxyindole-3-acetic acid; 5-Methoxyindoleacetate; 5-Methoxyindoleacetic acid; Methoxyindoleacetate; Methoxyindoleacetic acid	InChI=1S/C11H11NO3/c1-15-8-2-3-10-9(5-8)7(6-12-10)4-11(13)14/h2-3,5-6,12H,4H2,1H3,(H,13,14)	enthesitis-related arthritis	1
HMDB0012897;Beta-Carboline;9H-Pyrido[3,4-b]indole; Norharmane	InChI=1S/C11H8N2/c1-2-4-10-8(3-1)9-5-6-12-7-11(9)13-10/h1-7,13H	enthesitis-related arthritis	1
HMDB0004077;4,6-Dihydroxyquinoline;4,6-Quinolinediol; Quinoline-4,6-diol	InChI=1S/C9H7NO2/c11-6-1-2-8-7(5-6)9(12)3-4-10-8/h1-5,11H,(H,10,12)	enthesitis-related arthritis	1
HMDB0060289;Quinoline-4,8-diol;?	InChI=1S/C9H7NO2/c11-7-4-5-10-9-6(7)2-1-3-8(9)12/h1-5,12H,(H,10,11)	enthesitis-related arthritis	1
HMDB0001878;Thymol;1-Hydroxy-5-methyl-2-isopropylbenzene; 1-Methyl-3-hydroxy-4-isopropylbenzene; 2-Hydroxy-1-isopropyl-4-methylbenzene; 2-Isopropyl-5-methylphenol; 3-Hydroxy-1-methyl-4-isopropylbenzene; 3-Hydroxy-p-cymene; 3-Methyl-6-isopropylphenol; 3-p-Cymenol; 5-Methyl-2-(1-methylethyl)phenol; 5-Methyl-2-isopropyl-1-phenol; 5-Methyl-2-isopropylphenol; 6-Isopropyl-3-methylphenol; 6-Isopropyl-m-…	InChI=1S/C10H14O/c1-7(2)9-5-4-8(3)6-10(9)11/h4-7,11H,1-3H3	Eosinophilic esophagitis	1
HMDB0030396;(¬±)-Tryptophan;(+-)-Tryptophan; (+/-)-2-Amino-3-(3-indolyl)propionic acid; (+/-)-alpha-Amino-3-indolepropionic acid; DL-2-Amino-3-indolepropionic acid; DL-3beta-Indolylalanine; DL-alpha-Amino-3-indolepropionic acid; DL-Tryptophan; Racemic tryptophan	InChI=1S/C11H12N2O2/c12-9(11(14)15)5-7-6-13-10-4-2-1-3-8(7)10/h1-4,6,9,13H,5,12H2,(H,14,15)	Eosinophilic esophagitis	1
HMDB0001871;Epicatechin;(-)-Epicatechin; (-)-Epicatechol; (2R,3R)-(-)-Epicatechin; 3,3',4',5,7-Pentahydroxyflavane; alpha-Catechin; Epicatechol; Epigallocatechin; L(-)-Epicatechin; L-Acacatechin; L-Epicatechin; L-Epicatechol;HMDB0002780;Catechin;(+)-Catechin; (+)-catechin hydrate; (+)-Cyanidan-3-ol; (+)-Cyanidanol; (+/-)-Catechin; (+/-)-catechin hydrate; (2R,3S)-(+)-Catechin; (2R,3S)-Catechin; 3,…	InChI=1S/C15H14O6/c16-8-4-11(18)9-6-13(20)15(21-14(9)5-8)7-1-2-10(17)12(19)3-7/h1-5,13,15-20H,6H2	Eosinophilic esophagitis	1
HMDB0003391;2-Phospho-D-glyceric acid;(2R)-3-hydroxy-2-(phosphonooxy)propanoate; (2R)-3-hydroxy-2-(phosphonooxy)propanoic acid; 2-Phospho-D-glycerate; 2-Phospho-D-glyceric acid; 3-D-Hydroxy-2-phosphonooxy-propanoate; 3-D-Hydroxy-2-phosphonooxy-propanoic acid; D-Glycerate 2-phosphate	InChI=1S/C3H7O7P/c4-1-2(3(5)6)10-11(7,8)9/h2,4H,1H2,(H,5,6)(H2,7,8,9)	Eosinophilic esophagitis	1
HMDB0000272;Phosphoserine;3-O-Phosphoserine; Dexfosfoserine; Fosforina; L-3-Phosphoserine; L-O-Phosphoserine; L-O-Serine phosphate; L-Phosphoserine; L-Serine dihydrogen phosphate (ester); L-Serine phosphate; L-Serinephosphorate; L-Serinephosphoric acid; L-Seryl phosphate	InChI=1S/C3H8NO6P/c4-2(3(5)6)1-10-11(7,8)9/h2H,1,4H2,(H,5,6)(H2,7,8,9)	Eosinophilic esophagitis	1
HMDB0001511;Phosphocreatine;Creatine phosphate; Creatine-P; Creatine-phosphate; Creatinephosphoric acid; N-(Phosphonoamidino)-Sarcosine; N-(Phosphonoamidino)sarcosine; N-Phosphocreatine; N-Phosphorocreatine; N-Phosphorylcreatine; N-[Imino(phosphonoamino)methyl]-N-methyl-Glycine; Neo-ton; P-Creatine; Phosphocreatine; Phosphorylcreatine	InChI=1S/C4H10N3O5P/c1-7(2-3(8)9)4(5)6-13(10,11)12/h2H2,1H3,(H,8,9)(H4,5,6,10,11,12)	Eosinophilic esophagitis	1
HMDB0003646;N-Methylhydantoin;1-Methyl-2,4-imidazolidinedione; 1-Methyl-Hydantoin; 1-Methyldiazolidine-2,4-dione; 1-Methylhydantoin; 1-Methylimidazolidine-2,4-dione; Dioxy-creatinine; N-Methylimidazolidine-2,4-dione	InChI=1S/C4H6N2O2/c1-6-2-3(7)5-4(6)8/h2H2,1H3,(H,5,7,8)	Eosinophilic esophagitis	1
HMDB0000005;2-Ketobutyric acid;2-Ketobutanoate; 2-Ketobutanoic acid; 2-Ketobutyrate; 2-Oxo-Butanoate; 2-Oxo-Butanoic acid; 2-Oxo-Butyrate; 2-Oxo-Butyric acid; 2-Oxo-N-butyrate; 2-Oxo-N-butyric acid; 2-Oxobutanoate; 2-Oxobutanoic acid; 2-Oxobutyrate; 2-Oxobutyric acid; 3-Methylpyruvate; 3-Methylpyruvic acid; a-Keto-N-Butyrate; a-Keto-N-Butyric acid; a-Ketobutyrate; a-Ketobutyric acid; a-Oxo-N-buty…	InChI=1S/C4H6O3/c1-2-3(5)4(6)7/h2H2,1H3,(H,6,7)	Eosinophilic esophagitis	1
HMDB0000720;Levulinic acid;3-Acetylpropionate; 3-Acetylpropionic acid; 4-Ketovalerate; 4-Ketovaleric acid; 4-Oxopentanoate; 4-Oxopentanoic acid; 4-Oxovalerate; 4-Oxovaleric acid; b-Acetylpropionate; b-Acetylpropionic acid; beta-Acetylpropionate; beta-Acetylpropionic acid; g-Ketovalerate; g-Ketovaleric acid; gamma-Ketovalerate; gamma-Ketovaleric acid; Laevulinate; Laevulinic acid; Levulate; Levuli…	InChI=1S/C5H8O3/c1-4(6)2-3-5(7)8/h2-3H2,1H3,(H,7,8)	Eosinophilic esophagitis	1
HMDB0000858;Monomethyl glutaric acid;2-Methyleneglutarate; 4-(Methoxycarbonyl)butyrate; 4-(Methoxycarbonyl)butyric acid; 4-Carboxybutanoate; 4-Carboxybutanoic acid; 4-Carboxybutanoic acid methyl ester; 4-Methoxycarbonylbutanoate; 4-Methoxycarbonylbutanoic acid; 5-Methoxy-5-oxopentanoate; 5-Methoxy-5-oxopentanoic acid; Glutaric acid methyl ester; Glutaric acid methyl half ester; Glutaric acid mono…	InChI=1S/C6H10O4/c1-10-6(9)4-2-3-5(7)8/h2-4H2,1H3,(H,7,8)	Eosinophilic esophagitis	1
HMDB0000422;2-Methylglutaric acid;(+-)-2-Methylglutaric acid; 2-Methylglutarate; 2-Methylglutaric acid; 2-Methylpentanedioate; 2-Methylpentanedioic acid; a-Methylglutarate; a-Methylglutaric acid; alpha-Methylglutarate; alpha-Methylglutaric acid	InChI=1S/C6H10O4/c1-4(6(9)10)2-3-5(7)8/h4H,2-3H2,1H3,(H,7,8)(H,9,10)	Eosinophilic esophagitis	1
HMDB0000639;Galactaric acid;(2R,3S,4R,5S)-2,3,4,5-tetrahydroxyhexanedioate; (2R,3S,4R,5S)-2,3,4,5-tetrahydroxyhexanedioic acid; D-Galactaric acid; Galactarate; Galactosaccharate; Galactosaccharic acid; Hexaric acid; Meso-galactaric acid; Mucic acid; Saccharolactate; Saccharolactic acid; Schleimsaure;HMDB0000663;Glucaric acid;(2R,3S,4S,5S)-2,3,4,5-tetrahydroxyhexanedioate; (2R,3S,4S,5S)-2,3,4,5-te…	InChI=1S/C6H10O8/c7-1(3(9)5(11)12)2(8)4(10)6(13)14/h1-4,7-10H,(H,11,12)(H,13,14)	Eosinophilic esophagitis	1
HMDB0002432;Sumiki's acid;5-(Hydroxymethyl)- 2-Furancarboxylate; 5-(Hydroxymethyl)-2-Furoate; 5-(Hydroxymethyl)-2-Furoic acid; 5-Hydroxymethyl-2-furancarboxylate; 5-Hydroxymethyl-2-furancarboxylic acid; 5-Hydroxymethyl-2-furoate; 5-Hydroxymethyl-2-furoic acid; 5-Hydroxymethyl-furan-2-carboxylate; 5-Hydroxymethyl-furan-2-carboxylic acid; 5-Hydroxymethylfuran-2-carboxylic acid ; 5-Hydroxymethylfura…	InChI=1S/C6H6O4/c7-3-4-1-2-5(10-4)6(8)9/h1-2,7H,3H2,(H,8,9)	Eosinophilic esophagitis	1
HMDB0000555;3-Methyladipic acid;(+/-)-3-Methyladipic acid; 3-Methyl-hexanedioate; 3-Methyl-hexanedioic acid; 3-Methyladipate; 3-Methylhexanedioate; 3-Methylhexanedioic acid; b-Methyl-Adipic acid; B-Methyladipate; B-Methyladipic acid; beta-Methyl-Adipic acid; beta-Methyladipate; beta-Methyladipic acid	InChI=1S/C7H12O4/c1-5(4-7(10)11)2-3-6(8)9/h5H,2-4H2,1H3,(H,8,9)(H,10,11)	Eosinophilic esophagitis	1
HMDB0000857;Pimelic acid;1,7-Heptanedioate; 1,7-Heptanedioic acid; 6-Carboxyhexanoate; 6-Carboxyhexanoic acid; Heptandioate; Heptandioic acid; Heptane-1,7-dioate; Heptane-1,7-dioic acid; Heptanedioate; Heptanedioic acid; Pilerate; Pileric acid; Pimelate; Pimelic acid	InChI=1S/C7H12O4/c8-6(9)4-2-1-3-5-7(10)11/h1-5H2,(H,8,9)(H,10,11)	Eosinophilic esophagitis	1
HMDB0003357;N-Acetylornithine;(2S)-2-acetamido-5-aminopentanoate; (2S)-2-acetamido-5-aminopentanoic acid; Acetyl-Ornithine; AOR; N(2)-Acetyl-L-ornithine; N2-Acetyl-L-ornithine	InChI=1S/C7H14N2O3/c1-5(10)9-6(7(11)12)3-2-4-8/h6H,2-4,8H2,1H3,(H,9,10)(H,11,12)	Eosinophilic esophagitis	1
HMDB0000679;Homocitrulline;Homo-L-citrulline; Homocitrulline; L-Homocitrulline; N-e-Carbamyl-L-lysine; N-epsilon-Carbamyl-L-lysine; N6-carbamoyl-L-Lysine; N6-carbamoyl-Lysine	InChI=1S/C7H15N3O3/c8-5(6(11)12)3-1-2-4-10-7(9)13/h5H,1-4,8H2,(H,11,12)(H3,9,10,13)	Eosinophilic esophagitis	1
HMDB0001867;4-Aminohippuric acid;4-Aminohippurate; Aminohippurate; Aminohippuric acid; N-(4-Aminobenzoyl)glycine; N-(p-Aminobenzoyl)aminoacetate; N-(p-Aminobenzoyl)aminoacetic acid; N-(p-Aminobenzoyl)glycine; N-(Para-aminobenzoyl)glycine; Nefrotest; p-Aminohippurate; p-Aminohippuric acid; PAH; Paha; Para-Aminohippurate; Para-Aminohippuric acid; Paraaminohippuric acid	InChI=1S/C9H10N2O3/c10-7-3-1-6(2-4-7)9(14)11-5-8(12)13/h1-4H,5,10H2,(H,11,14)(H,12,13)	Eosinophilic esophagitis	1
HMDB0011743;2-Phenylpropionate;(+-)-Hydratropasaeure; (+-)-hydratropic acid; 2-Phenylpropanoate; 2-Phenylpropanoic acid; 2-Phenylpropionic acid [MeSH: hydratropic acid]; alpha-Methylbenzeneacetic acid; alpha-Methylphenylacetic acid; alpha-Phenylpropioate; alpha-Phenylpropioic acid; Hydratropasaeure; Hydratropic acid; Hydratropic acid [MeSH: hydratropic acid]; Phenylpropionate	InChI=1S/C9H10O2/c1-7(9(10)11)8-5-3-2-4-6-8/h2-7H,1H3,(H,10,11)	Eosinophilic esophagitis	1
HMDB0001713;m-Coumaric acid;(2E)-3-(3-hydroxyphenyl)-2-propenoate; (2E)-3-(3-hydroxyphenyl)-2-propenoic acid; (2E)-3-(3-hydroxyphenyl)acrylic acid; (2E)-3-(3-hydroxyphenyl)prop-2-enoate; (2E)-3-(3-hydroxyphenyl)prop-2-enoic acid; (E)-3-(3-hydroxyphenyl)-2-propenoate; (E)-3-(3-hydroxyphenyl)-2-propenoic acid; 3'-Hydroxycinnamate; 3'-Hydroxycinnamic acid; 3-(3-Hydroxyphenyl)-2-Propenoate; 3-(3-Hydr…	InChI=1S/C9H8O3/c10-8-3-1-2-7(6-8)4-5-9(11)12/h1-6,10H,(H,11,12)	Eosinophilic esophagitis	1
HMDB0006116;3-Hydroxyhippuric acid;3-Hydroxybenzoylglycine; 3-Hydroxyhippurate; 3-Hydroxyhippuric acid; m-Hydroxyhippurate; m-Hydroxyhippuric acid; N-m-Hydroxylbenzoylglycine	InChI=1S/C9H9NO4/c11-7-3-1-2-6(4-7)9(14)10-5-8(12)13/h1-4,11H,5H2,(H,10,14)(H,12,13)	Eosinophilic esophagitis	1
HMDB0013678;4-Hydroxyhippuric acid;2-[(4-hydroxyphenyl)carbonylamino]acetic acid; 2-[(4-hydroxyphenyl)formamido]acetic acid; 4-Hydroxybenzoylglycine; 4-hydroxyhippurate; 4-OH-hippuric acid; N-(4-Hydroxybenzoyl)glycine; p-hydroxy-hippuric acid; [(4-hydroxybenzoyl)amino]acetic acid	InChI=1S/C9H9NO4/c11-7-3-1-6(2-4-7)9(14)10-5-8(12)13/h1-4,11H,5H2,(H,10,14)(H,12,13)	Eosinophilic esophagitis	1
HMDB0004080;Anandamide;5,8,11,14-Eicosatetraenoylethanolamide; AEA; Anandamide; Anandamide (20.4, N-6); Anandamide(20:4, N-6); Arachidonic acid N-(hydroxyethyl)amide; Arachidonylethanolamide; N-(2-Hydroxyethyl)-5,8,11,14-Eicosatetraenamide (all-Z); N-(2-Hydroxyethyl)anachidonamide; N-(5Z,8Z,11Z,14Z-Eicosatetraenoyl)-ethanolamine; N-(5Z,8Z,11Z,14Z-Icosatetraenoyl)-ethanolamide; N-Arachidonoyl etha…	InChI=1S/C22H37NO2/c1-2-3-4-5-6-7-8-9-10-11-12-13-14-15-16-17-18-19-22(25)23-20-21-24/h6-7,9-10,12-13,15-16,24H,2-5,8,11,14,17-21H2,1H3,(H,23,25)	Epilepsy	1
HMDB0004666;2-Arachidonylglycerol;(5Z,8Z,11Z,14Z)-2-hydroxy-1-(hydroxymethyl)ethyl ester 5,8,11,14-Eicosatetraenoate; (5Z,8Z,11Z,14Z)-2-hydroxy-1-(hydroxymethyl)ethyl ester 5,8,11,14-Eicosatetraenoic acid; (all-Z)-2-hydroxy-1-(hydroxymethyl)ethyl ester 5,8,11,14-Eicosatetraenoate; (all-Z)-2-hydroxy-1-(hydroxymethyl)ethyl ester 5,8,11,14-Eicosatetraenoic acid; 1-Monoacylglyceride; 1-Monoacylglycer…	InChI=1S/C23H38O4/c1-2-3-4-5-6-7-8-9-10-11-12-13-14-15-16-17-18-19-23(26)27-22(20-24)21-25/h6-7,9-10,12-13,15-16,22,24-25H,2-5,8,11,14,17-21H2,1H3	epilepsy	1
HMDB0029920;beta-D-3-Ribofuranosyluric acid;3-(beta-D-Ribofuranosyl)uric acid; 3-Ribosyluric acid; Urate-3-ribonucleoside; Uric acid ribonucleoside; Uric acid riboside	InChI=1S/C10H12N4O7/c15-1-2-4(16)5(17)8(21-2)14-6-3(11-9(19)12-6)7(18)13-10(14)20/h2,4-5,8,15-17H,1H2,(H2,11,12,19)(H,13,18,20)	Epithelial ovarian cancer	1
HMDB0005923;N4-Acetylcytidine;4-Acetyl-1-(beta-D-ribofuranosyl)cytosine; 4-Acetyl-1-(beta-delta-ribofuranosyl)cytosine; 4-Acetylcytidine; N-4-Acetylcytidine; N-Acetyl-Cytidine; N-Acetylcytidine	InChI=1S/C11H15N3O6/c1-5(16)12-7-2-3-14(11(19)13-7)10-9(18)8(17)6(4-15)20-10/h2-3,6,8-10,15,17-18H,4H2,1H3,(H,12,13,16,19)	Epithelial ovarian cancer	1
HMDB0003601;(S)-Reticuline;(+)-Reticuline; D-Reticuline; L-(+)-Reticuline; Reticulin; Reticuline; S-(+)-Reticuline	InChI=1S/C19H23NO4/c1-20-7-6-13-10-19(24-3)17(22)11-14(13)15(20)8-12-4-5-18(23-2)16(21)9-12/h4-5,9-11,15,21-22H,6-8H2,1-3H3	Epithelial ovarian cancer	1
HMDB0012710;3-Dehydroquinate;3-Dehydroquinic acid; 5-Dehydroquinate; 5-Dehydroquinic acid; Cyclohexan-1,4,5-triol-3-one-1-carboxylic acid	InChI=1S/C7H10O6/c8-3-1-7(13,6(11)12)2-4(9)5(3)10/h3,5,8,10,13H,1-2H2,(H,11,12)	Epithelial ovarian cancer	1
HMDB0006029;N-Acetylglutamine;Aceglutamid; Aceglutamide; Acetylglutamine; alpha-N-Acetyl-L-glutamine; L-2-Acetamidoglutaramic acid; L-N2-acetyl-Glutamine; N-Acetyl-L-glutamine; N2-Acetyl-L-glutamine; N2-acetylglutamine	InChI=1S/C7H12N2O4/c1-4(10)9-5(7(12)13)2-3-6(8)11/h5H,2-3H2,1H3,(H2,8,11)(H,9,10)(H,12,13)	Epithelial ovarian cancer	1
HMDB0006343;Selenocystathionine;2-Amino-4-((2-amino-2-carboxyethyl)seleno)-Butanoate; 2-Amino-4-((2-amino-2-carboxyethyl)seleno)-Butanoic acid; 2-Amino-4-((2-amino-2-carboxyethyl)seleno)butanoate; 2-Amino-4-((2-amino-2-carboxyethyl)seleno)butanoic acid; Selenocystathionine	InChI=1S/C7H14N2O4Se/c8-4(6(10)11)1-2-14-3-5(9)7(12)13/h4-5H,1-3,8-9H2,(H,10,11)(H,12,13)	Epithelial ovarian cancer	1
HMDB0000781;N-Acetylgalactosamine 4-sulphate;2-(Acetylamino)-2-deoxy-D-Galactose 4-(hydrogen sulfate); 2-(Acetylamino)-2-deoxy-D-Galactose 4-(hydrogen sulphate); GalNAc4S; N-Acetyl-D-galactosamine 4-sulfate; N-Acetyl-D-galactosamine 4-sulphate; N-Acetylgalactosamine 4-sulfate; N-Acetylgalactosamine 4-sulphate; N-Acetylgalactosamine-4-sulfate; N-Acetylgalactosamine-4-sulphate	InChI=1S/C8H15NO9S/c1-3(11)9-5-6(12)7(18-19(14,15)16)4(2-10)17-8(5)13/h4-8,10,12-13H,2H2,1H3,(H,9,11)(H,14,15,16)	Epithelial ovarian cancer	1
HMDB0004472;Eucalyptol;1,3,3-Trimethyl-2-oxabicyclo[2.2.2]octane; 1,8-Cineol; 1,8-Cineole; 1,8-Epoxy-p-menthane; 1,8-Oxido-p-menthane; 2-Oxa-1,3,3-trimethylbicyclo[2.2.2]octane; Cajeputol; CINEOL; Cineole; CNL; Cucalyptol; Eucalyptole; Eucapur; Eukalyptol; Limonene oxide; p-Cineole; Terpan; Zedoary oil; Zineol	InChI=1S/C10H18O/c1-9(2)8-4-6-10(3,11-9)7-5-8/h8H,4-7H2,1-3H3	Eucalyptol exposure	1
HMDB0000381;Allolithocholic acid;3a-Hydroxy-5a-Cholan-24-oate; 3a-Hydroxy-5a-Cholan-24-oic acid; 3a-Hydroxy-5a-cholanoate; 3a-Hydroxy-5a-cholanoic acid; Allolithocholate; Allolithocholic acid;HMDB0000713;Isoallolithocholic acid;3b-Hydroxy-5a-Cholan-24-oate; 3b-Hydroxy-5a-Cholan-24-oic acid; 3b-Hydroxy-5a-cholanate; 3b-Hydroxy-5a-cholanic acid; 3b-Hydroxy-5a-cholanoate; 3b-Hydroxy-5a-cholanoic aci…	InChI=1S/C24H40O3/c1-15(4-9-22(26)27)19-7-8-20-18-6-5-16-14-17(25)10-12-23(16,2)21(18)11-13-24(19,20)3/h15-21,25H,4-14H2,1-3H3,(H,26,27)	Extrahepatic Biliary Atresia	1
HMDB0001927;Diphenhydramine; Benadryl; Dobacen ; Bendylate; Dimedrolum; Alledryl; Allergan; Allergina; Benzantin; Difenhydramine; Dimedrol; Dimethylamine benzhydryl ester; Diphamine; Diphantine; Diphenhydramine	InChI=1S/C17H21NO/c1-18(2)13-14-19-17(15-9-5-3-6-10-15)16-11-7-4-8-12-16/h3-12,17H,13-14H2,1-2H3	Fatally injured drivers	1
HMDB0000565;Galactonic acid;D-galactonate; D-galactonic acid; Galactonate; Galactonic acid;HMDB0000625;Gluconic acid;2,3,4,5,6-Pentahydroxy-hexanoate; 2,3,4,5,6-Pentahydroxy-hexanoic acid; 2,3,4,5,6-Pentahydroxyhexanoate; 2,3,4,5,6-Pentahydroxyhexanoic acid; D-Gluco-hexonic acid; D-Gluconate; D-Gluconic acid; D-Gluconsaeure; D-Glukonsaeure; Dextronate; Dextronic acid; GCO; Glosanto; Gluconate; Gl…	InChI=1S/C6H12O7/c7-1-2(8)3(9)4(10)5(11)6(12)13/h2-5,7-11H,1H2,(H,12,13)	Galactosemia	1
HMDB0002381;N-Acetylcystathionine;N-Monoacetylcystathionine; Nac-cysta; S-(2-(Acetylamino)-2-carboxyethyl)-L-Homocysteine; S-(L-2-(Acetylamino)-2-carboxyethyl)-L-homocysteine	InChI=1S/C9H16N2O5S/c1-5(12)11-7(9(15)16)4-17-3-2-6(10)8(13)14/h6-7H,2-4,10H2,1H3,(H,11,12)(H,13,14)(H,15,16)	Gamma-Cystathionase deficiency	1
HMDB0029147;N-gamma-Glutamylglutamine;gamma-Glutamate Glutamine dipeptide; gamma-Glutamate-Glutamine dipeptide; gamma-Glutamylglutamine; GE-Q dipeptide; GEQ dipeptide; GGlu-Gln; L-gamma-Glutamyl-L-Glutamine	InChI=1S/C10H17N3O6/c11-5(9(16)17)1-3-7(14)13-8(15)4-2-6(12)10(18)19/h5-6H,1-4,11-12H2,(H,16,17)(H,18,19)(H,13,14,15)	Gamma-glutamyltransferase deficiency	1
HMDB0000784;Azelaic acid;1,7-Dicarboxyheptane; 1,7-Heptanedicarboxylate; 1,7-Heptanedicarboxylic acid; 1,9-Nonanedioate; 1,9-Nonanedioic acid; Anchoate; Anchoic acid; Azalaic acid; Azelaic acid; Azelaicacidtech; Azelainic acid; Azelate; Azelex; Emerox 1110; Emerox 1144; Emery'S L-110; Finacea; Finevin; Heptanedicarboxylic acid; Lepargylate; Lepargylic acid; N-Nonanedioate; N-Nonanedioic acid; Non…	InChI=1S/C9H16O4/c10-8(11)6-4-2-1-3-5-7-9(12)13/h1-7H2,(H,10,11)(H,12,13)	gastric cancer	1
HMDB0000428;3-Hydroxyglutaric acid;3-Hydroxy-glutarate; 3-Hydroxy-glutaric acid; 3-Hydroxyglutarate; 3-Hydroxyglutaric acid	InChI=1S/C5H8O5/c6-3(1-4(7)8)2-5(9)10/h3,6H,1-2H2,(H,7,8)(H,9,10)	Glutaric aciduria I	1
HMDB0000705;Hexanoylcarnitine;Caproylcarnitine; Hexanoic acid ester with (3-carboxy-2-hydroxypropyl)trimethylammonium hydroxide inner salt; Hexanoyl DL-carnitine; Hexanoyl-D,L-carnitine; Hexanoylcarnitine	InChI=1S/C13H25NO4/c1-5-6-7-8-13(17)18-11(9-12(15)16)10-14(2,3)4/h11H,5-10H2,1-4H3	Glutaric aciduria II	1
HMDB0094687;Octadecenoylcarnitine;?	InChI=1S/C25H47NO4/c1-5-6-7-8-9-10-11-12-13-14-15-16-17-18-19-20-25(29)30-23(21-24(27)28)22-26(2,3)4/h19-20,23H,5-18,21-22H2,1-4H3	Glutaric aciduria II	1
HMDB0002354;Hawkinsin;Hawkinsin	InChI=1S/C11H17NO6S/c12-7(10(16)17)5-19-8-3-6(13)1-2-11(8,18)4-9(14)15/h1-2,6-8,13,18H,3-5,12H2,(H,14,15)(H,16,17)	Hawkinsinuria	1
HMDB0000909;trans-4-Hydroxycyclohexylacetic acid;4-Hydroxy-cyclohexyl Acetic acid ester; 4-Hydroxycyclohexyl acetate; trans-4-Hydroxycyclohexylacetate; trans-4-Hydroxycyclohexylacetic acid	InChI=1S/C8H14O3/c9-7-3-1-6(2-4-7)5-8(10)11/h6-7,9H,1-5H2,(H,10,11)	Hawkinsinuria	1
HMDB0000821;Phenylacetylglycine;((phenylacetyl)amino)acetic acid; N-(Phenylacetyl)-Glycine; N-(Phenylacetyl)glycine; N-Phenacetylglycine; N-Phenylacetylglycine; PAA; PAG; Phenaceturate; Phenaceturic acid; Phenacetylglycine; Phenylacetyl glycine; [(Phenylacetyl)amino]acetate; [(Phenylacetyl)amino]acetic acid	InChI=1S/C10H11NO3/c12-9(11-7-10(13)14)6-8-4-2-1-3-5-8/h1-5H,6-7H2,(H,11,12)(H,13,14)	Heart failure	1
HMDB0001304;QH2;Coenzymes QH2; CoQH2; Reduced ubiquinone; Ubiquinol ; Ubiquinone-1	InChI=1S/C19H28O4/c1-12(2)8-7-9-13(3)10-11-15-14(4)16(20)18(22-5)19(23-6)17(15)21/h8,10,20-21H,7,9,11H2,1-6H3	Heart failure	1
HMDB0013205;9-Decenoylcarnitine;?	InChI=1S/C17H31NO4/c1-5-6-7-8-9-10-11-12-17(21)22-15(13-16(19)20)14-18(2,3)4/h5,15H,1,6-14H2,2-4H3	Heart failure with preserved ejection fraction	1
HMDB0034259;Bovinocidin;3-Nitro-1-propionate; 3-Nitro-Propanoic acid; 3-Nitro-Propionic acid; 3-Nitro-propionic acid; 3-Nitropropanoate; 3-Nitropropionate; 3-Nitropropionic acid; 3-Nitropropionic acid, 8CI; 3-NP acid; 3-NPA; 504-88-1 (FREE ACID); beta -nitropropionic acid; beta-Nitropropanoate; beta-Nitropropanoic acid; beta-Nitropropionic acid; BNP; Bovinocidin; Hiptagenic acid; Nitropropionic a…	InChI=1S/C3H5NO4/c5-3(6)1-2-4(7)8/h1-2H2,(H,5,6)	Heart failure with preserved ejection fraction	1
HMDB0001873;Isobutyric acid;2-Methylpropanoate; 2-Methylpropanoic acid; 2-Methylpropionate; 2-Methylpropionic acid; a-Methylpropanoate; a-Methylpropanoic acid; a-Methylpropionate; a-Methylpropionic acid; alpha-Methylpropanoate; alpha-Methylpropanoic acid; alpha-Methylpropionate; alpha-Methylpropionic acid; Dimethylacetate; Dimethylacetic acid; i-Butyrate; i-Butyric acid; Iso-Butyrate; Iso-Butyric…	InChI=1S/C4H8O2/c1-3(2)4(5)6/h3H,1-2H3,(H,5,6)	Heart Transplant	1
HMDB0001859;Acetaminophen;4'-Hydroxyacetanilide; 4-(Acetylamino)phenol; 4-Acetamidophenol; 4-Acetaminophenol; 4-Hydroxyacetanilide; 4-Hydroxyanilid kyseliny octove; A-Per; A.F. Anacin; Abenol; Abensanil; Abrol; Abrolet; Acamol; Accu-Tap; Acenol; Acephen; Acertol; Aceta Elixir; Aceta Tablets; Acetagesic; Acetalgin; Acetaminofen; Acetaminophen; Acetaminophen Uniserts; Acetamol; Acetofen; Actamin; A…	InChI=1S/C8H9NO2/c1-6(10)9-7-2-4-8(11)5-3-7/h2-5,11H,1H3,(H,9,10)	Heart Transplant	1
HMDB0002107;Phthalic acid;Alizarinate; Alizarinic acid; M 2; Naphthalinate; Naphthalinic acid; O-Benzenedicarboxylate; O-Benzenedicarboxylic acid; O-Carboxybenzoate; O-Carboxybenzoic acid; O-Dicarboxybenzene; Phthalate; Phthalic acid; Phthalinate; Phthalinic acid; Sunftal 20	InChI=1S/C8H6O4/c9-7(10)5-3-1-2-4-6(5)8(11)12/h1-4H,(H,9,10)(H,11,12)	Hemodialysis	1
HMDB0002302;Indole-3-propionic acid;1H-Indole-3-propionate; 1H-Indole-3-propionic acid; 3-(1H-Indol-3-yl)propanoate; 3-(1H-Indol-3-yl)propanoic acid; 3-(1H-Indol-3-yl)propionate; 3-(1H-Indol-3-yl)propionic acid; 3-(2-Carboxyethyl)-1H-indole; 3-(3-Indolyl)propanoate; 3-(3-Indolyl)propanoic acid; 3-(3-Indolyl)propionate; 3-(3-Indolyl)propionic acid; 3-Indolepropionate; b-(3-Indolyl)propionate; b-(3…	InChI=1S/C11H11NO2/c13-11(14)6-5-8-7-12-10-4-2-1-3-9(8)10/h1-4,7,12H,5-6H2,(H,13,14)	Hemodialysis patients with colon	1
HMDB0059805;5-Hydroxyindole;1H-indol-5-ol	InChI=1S/C8H7NO/c10-7-1-2-8-6(5-7)3-4-9-8/h1-5,9-10H	Hemodialysis patients with colon	1
HMDB0006344;Alpha-N-Phenylacetyl-L-glutamine;alpha-N-Phenylacetyl-L-glutamine; L-N(Sup 2)-(Phenylacetyl)glutamine; N(2)-(Phenylacetyl)-L-glutamine; Phenylacetyl-L-glutamine; Phenylacetylglutamine	InChI=1S/C13H16N2O4/c14-11(16)7-6-10(13(18)19)15-12(17)8-9-4-2-1-3-5-9/h1-5,10H,6-8H2,(H2,14,16)(H,15,17)(H,18,19)	Hemodialysis patients with colons	1
[truncated: 448 more rows]

## Sheet: Effector List
Name	InChI
cyclo(Ala-Val);cyclo(L-4-OH-Pro-L-Val);cyclo(L-Ala-L-Val)	InChI=1/C10H16N2O2/c1-5(2)7-9(13)12-8(6(3)4)10(14)11-7/h5,7H,1-4H3,(H,11,14)(H,12,13)
[truncated: 726 more rows]

## Sheet: 1-step detection
Initial source	Reaction SMILES	Substrate SMILES	Product SMILES	Product name	Rule ID	EC number
[truncated: 83,791 more rows]

## Sheet: Direct detection
Name	InChI
[truncated: 192 more rows]
