# Supplementary material for: Plug-and-play metabolic transducers expand the chemical detection space of cell-free biosensors
Source: Nat Commun. 2019 Apr 12;10:1697. doi: 10.1038/s41467-019-09722-9 (PMC6461607; doi:10.1038/s41467-019-09722-9)
Supplement: Supplementary file 4 — Supplementary Data 2 [file 41467_2019_9722_MOESM4_ESM.xlsx]

## Sheet: benzoate-D4-res
Initial source	Reaction SMILES	Substrate SMILES	Product SMILES	Sink name	Rule ID	EC number
[acid benzoic;benzoic acid;Benzoic acid]	[H]OC(=O)c1c([H])c([H])c([H])c([H])c1[H]>>O=C=O.[H]O[H].[H]Oc1c([H])c([H])c([H])c([H])c1[H]	[H]OC(=O)c1c([H])c([H])c([H])c([H])c1[H]	O=C=O	[HMDB0001967;Carbon dioxide;Carbon oxide; Carbon-12 dioxide; Carbonic acid anhydride; Carbonic acid gas; Carbonic anhydride]	[MNXR30403_MNXM204]	[NOEC]
[acid benzoic;benzoic acid;Benzoic acid]	[H]OC(=O)c1c([H])c([H])c([H])c([H])c1[H]>>O=C=O.[H]O[H].[H]Oc1c([H])c([H])c([H])c([H])c1[H]	[H]OC(=O)c1c([H])c([H])c([H])c([H])c1[H]	[H]O[H]	[HMDB0001039;Hydroxide;Hydridooxygenate(1-); Hydrogen oxide; Hydroxide anion; Hydroxide ion; Hydroxide ion(1-); Hydroxide(1-); Hydroxy; Hydroxy anion; Hydroxy ion; Hydroxyl; Hydroxyl anion; Hydroxyl ion; Hydroxyl ion (OH1-); Hydroxyl radical; Hydroxyl radicals; OH; Oxidanide; Oxygen ion (O1-); Water ion(1-), HMDB0002111;Water;Dihydrogen oxide; Steam, HMDB0015458;Magnesium oxide;?]	[MNXR30403_MNXM204]	[NOEC]
[acid benzoic;benzoic acid;Benzoic acid]	[H]OC(=O)c1c([H])c([H])c([H])c([H])c1[H]>>O=C=O.[H]O[H].[H]Oc1c([H])c([H])c([H])c([H])c1[H]	[H]OC(=O)c1c([H])c([H])c([H])c([H])c1[H]	[H]Oc1c([H])c([H])c([H])c([H])c1[H]	[HMDB0000228;Phenol;Acide carbolique; Anbesol; Benzenol; Benzophenol; Campho-phenique cold sore gel; Campho-phenique gel; Campho-phenique liquid; Carbolic acid; Carbolic acid liquid; Carbolic oil; Carbolicum acidum; Carbolsaure; Cepastat lozenges; Cuticura pain relieving ointment; Fenol; Fenolo; Fenosmolin; Fenosmoline; Hydroxy-benzene; Hydroxybenzene; IPH; IZAL; Liquefied phenol; Liquid phenol; …	[MNXR30403_MNXM204]	[NOEC]
[acid benzoic;benzoic acid;Benzoic acid]	[H]OC(=O)c1c([H])c([H])c([H])c([H])c1[H]>>O=C=O.[H]c1c([H])c([H])c([H])c([H])c1[H]	[H]OC(=O)c1c([H])c([H])c([H])c([H])c1[H]	O=C=O	[HMDB0001967;Carbon dioxide;Carbon oxide; Carbon-12 dioxide; Carbonic acid anhydride; Carbonic acid gas; Carbonic anhydride]	[MNXR6774_MNXM421, MNXR7057_MNXM670, MNXR7063_MNXM164, MNXR7067_MNXM204, MNXR79857_MNXM3871]	[4.1.1.24, 4.1.1.59, 4.1.1.61, 4.1.1.63, NOEC]
[acid benzoic;benzoic acid;Benzoic acid]	[H]OC(=O)c1c([H])c([H])c([H])c([H])c1[H]>>O=C=O.[H]c1c([H])c([H])c([H])c([H])c1[H]	[H]OC(=O)c1c([H])c([H])c([H])c([H])c1[H]	[H]c1c([H])c([H])c([H])c([H])c1[H]	[HMDB0001505;Benzene;(6)Annulene; Annulene; Aromatic alkane; Benzeen; Benzen; Benzene; Benzin; Benzine; Benzinum; Benzol; Benzol 90; Benzole; Benzolene; Benzolo; Benzolum; Bicarburet of hydrogen; BNZ; Carbon oil; Coal naphtha; Cyclohexatriene; Fenzen; Mineral naphtha; Motor benzol; Phene; Phenyl hydride; Polystream; Pyrobenzol; Pyrobenzole; RNG; [6]Annulene; {[6]Annulene}]	[MNXR6774_MNXM421, MNXR7057_MNXM670, MNXR7063_MNXM164, MNXR7067_MNXM204, MNXR79857_MNXM3871]	[4.1.1.24, 4.1.1.59, 4.1.1.61, 4.1.1.63, NOEC]
[acid benzoic;benzoic acid;Benzoic acid]	[H]OC(=O)c1c([H])c([H])c([H])c([H])c1[H]>>[H+].[H]OC(=O)c1c([H])c([H])c([H])c(O[H])c1[H]	[H]OC(=O)c1c([H])c([H])c([H])c([H])c1[H]	[H+]	[HMDB0059597;Hydrogen Ion;Hydrogen cation; Hydron; Proton]	[MNXR26283_MNXM240, MNXR80199_MNXM240, MNXR85332_MNXM240, MNXR92072_MNXM240]	[1.3.99.20, 1.3.7.9]
[acid benzoic;benzoic acid;Benzoic acid]	[H]OC(=O)c1c([H])c([H])c([H])c([H])c1[H]>>[H+].[H]OC(=O)c1c([H])c([H])c([H])c(O[H])c1[H]	[H]OC(=O)c1c([H])c([H])c([H])c([H])c1[H]	[H]OC(=O)c1c([H])c([H])c([H])c(O[H])c1[H]	[HMDB0002466;3-Hydroxybenzoic acid;3-Carboxyphenol; 3-Hydroxy benzoate; 3-Hydroxy benzoic acid; 3-Hydroxybenzoate; 3-Hydroxybenzoic acid; Acido m-idrossibenzoico; Kyselina 3-hydroxybenzoova; m-Hba; m-Hydroxybenzoate; m-Hydroxybenzoic acid; m-Salicylate; m-Salicylic acid; Meta-hydroxybenzoate; Meta-hydroxybenzoic acid]	[MNXR26283_MNXM240, MNXR80199_MNXM240, MNXR85332_MNXM240, MNXR92072_MNXM240]	[1.3.99.20, 1.3.7.9]
[acid benzoic;benzoic acid;Benzoic acid]	[H]OC(=O)c1c([H])c([H])c([H])c([H])c1[H]>>[H]OC([H])([H])C([H])(OC(=O)c1c([H])c([H])c([H])c([H])c1[H])C([H])([H])O[H].[H]O[H]	[H]OC(=O)c1c([H])c([H])c([H])c([H])c1[H]	[H]O[H]	[HMDB0001039;Hydroxide;Hydridooxygenate(1-); Hydrogen oxide; Hydroxide anion; Hydroxide ion; Hydroxide ion(1-); Hydroxide(1-); Hydroxy; Hydroxy anion; Hydroxy ion; Hydroxyl; Hydroxyl anion; Hydroxyl ion; Hydroxyl ion (OH1-); Hydroxyl radical; Hydroxyl radicals; OH; Oxidanide; Oxygen ion (O1-); Water ion(1-), HMDB0002111;Water;Dihydrogen oxide; Steam, HMDB0015458;Magnesium oxide;?]	[MNXR72255_MNXM135, MNXR72771_MNXM306, MNXR92742_MNXM108, MNXR93356_MNXM293, MNXR93427_MNXM33413]	[NOEC, 3.1.1.23]
[acid benzoic;benzoic acid;Benzoic acid]	[H]OC(=O)c1c([H])c([H])c([H])c([H])c1[H]>>[H]OC([H])([H])C([H])(O[H])C([H])(O[H])C([H])(O[H])C([H])([H])c1c([H])c([H])c([H])c([H])c1[H].[H]O[H]	[H]OC(=O)c1c([H])c([H])c([H])c([H])c1[H]	[H]O[H]	[HMDB0001039;Hydroxide;Hydridooxygenate(1-); Hydrogen oxide; Hydroxide anion; Hydroxide ion; Hydroxide ion(1-); Hydroxide(1-); Hydroxy; Hydroxy anion; Hydroxy ion; Hydroxyl; Hydroxyl anion; Hydroxyl ion; Hydroxyl ion (OH1-); Hydroxyl radical; Hydroxyl radicals; OH; Oxidanide; Oxygen ion (O1-); Water ion(1-), HMDB0002111;Water;Dihydrogen oxide; Steam, HMDB0015458;Magnesium oxide;?]	[MNXR84711_MNXM421]	[NOEC]
[acid benzoic;benzoic acid;Benzoic acid]	[H]OC(=O)c1c([H])c([H])c([H])c([H])c1[H]>>[H]OC([H])([H])C([H])(O[H])C([H])([H])OC(=O)c1c([H])c([H])c([H])c([H])c1[H].[H]O[H]	[H]OC(=O)c1c([H])c([H])c([H])c([H])c1[H]	[H]O[H]	[HMDB0001039;Hydroxide;Hydridooxygenate(1-); Hydrogen oxide; Hydroxide anion; Hydroxide ion; Hydroxide ion(1-); Hydroxide(1-); Hydroxy; Hydroxy anion; Hydroxy ion; Hydroxyl; Hydroxyl anion; Hydroxyl ion; Hydroxyl ion (OH1-); Hydroxyl radical; Hydroxyl radicals; OH; Oxidanide; Oxygen ion (O1-); Water ion(1-), HMDB0002111;Water;Dihydrogen oxide; Steam, HMDB0015458;Magnesium oxide;?]	[MNXR72509_MNXM306, MNXR92816_MNXM293, MNXR92507_MNXM306, MNXR92741_MNXM108, MNXR93324_MNXM314, MNXR93326_MNXM1043, MNXR93364_MNXM293, MNXR92817_MNXM314, MNXR93325_MNXM402, MNXR93328_MNXM750, MNXR93355_MNXM135, MNXR93426_MNXM904]	[3.1.1.23, NOEC]
[acid benzoic;benzoic acid;Benzoic acid]	[H]OC(=O)c1c([H])c([H])c([H])c([H])c1[H]>>[H]OC([H])([H])C([H])(O[H])C([H])([H])OP(=O)(O[H])OC([H])([H])C([H])(OC(=O)c1c([H])c([H])c([H])c([H])c1[H])C([H])([H])O[H].[H]O[H]	[H]OC(=O)c1c([H])c([H])c([H])c([H])c1[H]	[H]O[H]	[HMDB0001039;Hydroxide;Hydridooxygenate(1-); Hydrogen oxide; Hydroxide anion; Hydroxide ion; Hydroxide ion(1-); Hydroxide(1-); Hydroxy; Hydroxy anion; Hydroxy ion; Hydroxyl; Hydroxyl anion; Hydroxyl ion; Hydroxyl ion (OH1-); Hydroxyl radical; Hydroxyl radicals; OH; Oxidanide; Oxygen ion (O1-); Water ion(1-), HMDB0002111;Water;Dihydrogen oxide; Steam, HMDB0015458;Magnesium oxide;?]	[MNXR69373_MNXM314, MNXR69375_MNXM108, MNXR69376_MNXM236]	[NOEC]
[acid benzoic;benzoic acid;Benzoic acid]	[H]OC(=O)c1c([H])c([H])c([H])c([H])c1[H]>>[H]OC([H])([H])C([H])(O[H])C([H])([H])OP(=O)(O[H])OC([H])([H])C([H])(O[H])C([H])([H])OC(=O)c1c([H])c([H])c([H])c([H])c1[H].[H]O[H]	[H]OC(=O)c1c([H])c([H])c([H])c([H])c1[H]	[H]O[H]	[HMDB0001039;Hydroxide;Hydridooxygenate(1-); Hydrogen oxide; Hydroxide anion; Hydroxide ion; Hydroxide ion(1-); Hydroxide(1-); Hydroxy; Hydroxy anion; Hydroxy ion; Hydroxyl; Hydroxyl anion; Hydroxyl ion; Hydroxyl ion (OH1-); Hydroxyl radical; Hydroxyl radicals; OH; Oxidanide; Oxygen ion (O1-); Water ion(1-), HMDB0002111;Water;Dihydrogen oxide; Steam, HMDB0015458;Magnesium oxide;?]	[MNXR3284_MNXM314, MNXR3286_MNXM108, MNXR3288_MNXM236, MNXR83223_MNXM306, MNXR93347_MNXM306]	[NOEC]
[acid benzoic;benzoic acid;Benzoic acid]	[H]OC(=O)c1c([H])c([H])c([H])c([H])c1[H]>>[H]OC([H])([H])C([H])([H])C([H])([H])C([H])([H])C([H])([H])C([H])([H])C([H])([H])C([H])([H])C([H])([H])C([H])([H])C([H])([H])C([H])([H])C([H])([H])C([H])([H])C([H])([H])C([H])([H])C([H])([H])C([H])([H])[H].[H]OP(=O)(O[H])OC([H])([H])C(=O)C([H])([H])OC(=O)c1c([H])c([H])c([H])c([H])c1[H]	[H]OC(=O)c1c([H])c([H])c([H])c([H])c1[H]	[H]OC([H])([H])C([H])([H])C([H])([H])C([H])([H])C([H])([H])C([H])([H])C([H])([H])C([H])([H])C([H])([H])C([H])([H])C([H])([H])C([H])([H])C([H])([H])C([H])([H])C([H])([H])C([H])([H])C([H])([H])C([H])([H])[H]	[HMDB0002350;Octadecanol;1-Hydroxyoctadecane; Alcohol stearylicus; Alfol 18; Atalco S; N-1-Octadecanol; N-Octadecanol; N-Octadecyl alcohol; Octadecan-1-ol; Octadecanol NF; Octadecyl alcohol; Stearal; Stearic alcohol; Stearol; Stearyl alcohol; Stearyl alcohol pure]	[MNXR92831_MNXM108]	[NOEC]
[acid benzoic;benzoic acid;Benzoic acid]	[H]OC(=O)c1c([H])c([H])c([H])c([H])c1[H]>>[H]OC([H])([H])C([H])([H])C([H])([H])C([H])([H])C([H])([H])C([H])([H])C([H])([H])C([H])([H])C([H])([H])C([H])([H])C([H])([H])C([H])([H])C([H])([H])C([H])([H])C([H])([H])C([H])([H])[H].[H]OP(=O)(O[H])OC([H])([H])C(=O)C([H])([H])OC(=O)c1c([H])c([H])c([H])c([H])c1[H]	[H]OC(=O)c1c([H])c([H])c([H])c([H])c1[H]	[H]OC([H])([H])C([H])([H])C([H])([H])C([H])([H])C([H])([H])C([H])([H])C([H])([H])C([H])([H])C([H])([H])C([H])([H])C([H])([H])C([H])([H])C([H])([H])C([H])([H])C([H])([H])C([H])([H])[H]	[HMDB0003424;1-Hexadecanol;1-Cetanol; 1-Hexadecanol; 1-Hexadecyl alc; 1-Hexadecyl alcohol; 1-Hexanedecanol; 1-Hydroxyhexadecane; 16-Hexadecanol; Adol; Adol 52; Adol 52 NF; Adol 52NF; Adol 54; Alcohol C-16; Aldol 54; Alfol 16; Atalco C; C16 alcohol; Cachalot C-50; Cachalot C-50 NF; Cachalot C-51; Cachalot C-52; Ceraphyl ICA; Cetaffine; Cetal; Cetalol CA; Cetanol; Cetostearyl alcohol; Cetyl alcohol…	[MNXR92825_MNXM108, MNXR92834_MNXM236]	[NOEC]
[acid benzoic;benzoic acid;Benzoic acid]	[H]OC(=O)c1c([H])c([H])c([H])c([H])c1[H]>>[H]OC([H])([H])C([H])([H])C([H])([H])C([H])([H])C([H])([H])C([H])([H])C([H])([H])C([H])([H])C([H])([H])C([H])([H])C([H])([H])C([H])([H])C([H])([H])C([H])([H])C([H])([H])[H].[H]OP(=O)(O[H])OC([H])([H])C(=O)C([H])([H])OC(=O)c1c([H])c([H])c([H])c([H])c1[H]	[H]OC(=O)c1c([H])c([H])c([H])c([H])c1[H]	[H]OC([H])([H])C([H])([H])C([H])([H])C([H])([H])C([H])([H])C([H])([H])C([H])([H])C([H])([H])C([H])([H])C([H])([H])C([H])([H])C([H])([H])C([H])([H])C([H])([H])C([H])([H])[H]	[HMDB0013299;Pentadecanol;1-Pentadecanol; 1-Pentadecanol (ACD/Name 4.0); N-1-Pentadecanol; N-Pentadecanol; N-Ppentadecanol; Neodol 5; Pentadecan-1-ol; Pentadecanol-(1); Pentadecyl alcohol]	[MNXR92829_MNXM108]	[NOEC]
[acid benzoic;benzoic acid;Benzoic acid]	[H]OC(=O)c1c([H])c([H])c([H])c([H])c1[H]>>[H]OC([H])([H])C([H])([H])C([H])([H])C([H])([H])C([H])([H])C([H])([H])C([H])([H])C([H])([H])C([H])([H])C([H])([H])C([H])([H])C([H])([H])C([H])([H])C([H])([H])[H].[H]OP(=O)(O[H])OC([H])([H])C(=O)C([H])([H])OC(=O)c1c([H])c([H])c([H])c([H])c1[H]	[H]OC(=O)c1c([H])c([H])c([H])c([H])c1[H]	[H]OC([H])([H])C([H])([H])C([H])([H])C([H])([H])C([H])([H])C([H])([H])C([H])([H])C([H])([H])C([H])([H])C([H])([H])C([H])([H])C([H])([H])C([H])([H])C([H])([H])[H]	[HMDB0011638;Tetradecanol;1-Hydroxytetradecane; 1-Tetradecanol; 1-Tetradecyl alcohol; Adol 18; Alfol 14; Conol 1495; Kalcohl 40; Kalcohl 4098; Kalcol 4098; Lanette 14; Lanette K; Lanette Wax KS; Lorol C 14; Loxanol V; Myristic alcohol; Myristyl alcohol; N-Tetradecan-1-ol; N-Tetradecanol; N-Tetradecyl alcohol; Nacol 14-95; Tetradecanol (7CI); Tetradecyl alcohol]	[MNXR92828_MNXM108]	[NOEC]
[acid benzoic;benzoic acid;Benzoic acid]	[H]OC(=O)c1c([H])c([H])c([H])c([H])c1[H]>>[H+].[H]OC(=O)c1c([H])c([H])c([H])c([H])c1N([H])[H]	[H]OC(=O)c1c([H])c([H])c([H])c([H])c1[H]	[H+]	[HMDB0059597;Hydrogen Ion;Hydrogen cation; Hydron; Proton]	[MNXR85361_MNXM240, MNXR93868_MNXM240]	[1.4.-.-, NOEC]
[acid benzoic;benzoic acid;Benzoic acid]	[H]OC(=O)c1c([H])c([H])c([H])c([H])c1[H]>>[H+].[H]OC(=O)c1c([H])c([H])c([H])c([H])c1N([H])[H]	[H]OC(=O)c1c([H])c([H])c([H])c([H])c1[H]	[H]OC(=O)c1c([H])c([H])c([H])c([H])c1N([H])[H]	[HMDB0001123;2-Aminobenzoic acid;1-Amino-2-carboxybenzene; 2-Amino-Benzoate; 2-Amino-Benzoic acid; 2-Aminobenzoate; 2-Aminobenzoic acid; 2-Aminophenylacetate; 2-Aminophenylacetic acid; 2-Carboxyaniline; Anthranate; Anthranic acid; Anthranilate; Anthranilic acid; Anthranilic acid gr; Carboxyaniline; H-2-Abz-OH; Kyselina anthranilova; Kyselina O-aminobenzoova; O-Amino-Benzoate; O-Amino-Benzoic acid…	[MNXR85361_MNXM240, MNXR93868_MNXM240]	[1.4.-.-, NOEC]
[acid benzoic;benzoic acid;Benzoic acid]	[H]OC(=O)c1c([H])c([H])c([H])c([H])c1[H]>>[H]OC([H])([H])C([H])([H])C([H])([H])C([H])([H])C([H])([H])C([H])([H])C([H])([H])C([H])([H])C([H])([H])C([H])([H])C([H])([H])C([H])([H])[H].[H]OP(=O)(O[H])OC([H])([H])C(=O)C([H])([H])OC(=O)c1c([H])c([H])c([H])c([H])c1[H]	[H]OC(=O)c1c([H])c([H])c([H])c([H])c1[H]	[H]OC([H])([H])C([H])([H])C([H])([H])C([H])([H])C([H])([H])C([H])([H])C([H])([H])C([H])([H])C([H])([H])C([H])([H])C([H])([H])C([H])([H])[H]	[HMDB0011626;Dodecanol;1-Dodecanol; 1-Dodecanol (ACD/Name 4.0); 1-Dodecyl alcohol; 1-Hydroxydodecane; Alcohol C-12; Alfol 12; Co-1214S1-dodecanol; Dodecan-1-ol; Dodecanol-1; Dodecyl alcohol; Dodecylalcohol; Duodecyl alcohol; Dytol j-68; Epal 12; Exxal 12; Fatty alcohol; Hydroxydodecane; Karukoru 20; Lauric alcohol; Laurinic alcohol; Lauryl 24; Lauryl alcohol; Lipocol L; Lorol; Lorol 11; Lorol 5; …	[MNXR92827_MNXM108]	[NOEC]
[acid benzoic;benzoic acid;Benzoic acid]	[H]OC(=O)c1c([H])c([H])c([H])c([H])c1[H]>>[H]OC([H])([H])C([H])([H])C([H])([H])C([H])([H])C([H])([H])C([H])([H])C([H])([H])C([H])([H])C([H])=C([H])C([H])([H])C([H])([H])C([H])([H])C([H])([H])C([H])([H])C([H])([H])C([H])([H])C([H])([H])[H].[H]OP(=O)(O[H])OC([H])([H])C(=O)C([H])([H])OC(=O)c1c([H])c([H])c([H])c([H])c1[H]	[H]OC(=O)c1c([H])c([H])c([H])c([H])c1[H]	[H]OC([H])([H])C([H])([H])C([H])([H])C([H])([H])C([H])([H])C([H])([H])C([H])([H])C([H])([H])C([H])=C([H])C([H])([H])C([H])([H])C([H])([H])C([H])([H])C([H])([H])C([H])([H])C([H])([H])C([H])([H])[H]	[HMDB0029632;Oleyl alcohol;( Z)-9-octadecenol; (9Z)-9-Octadecen-1-ol; (9Z)-octadec-9-en-1-ol; (Z)-9-Octadecen-1-ol; (Z)-Octadec-9-enol; 9(Z)-Octadecen-1-ol; 9-Octadecen-1-ol; Adol 34; Adol 80; Adol 85; Adol 90; Anjecol 90N; Anjecol 90NR; Atalco O; Cachalot O-1; Cachalot O-15; Cachalot O-3; Cachalot O-8; cis-9-Octadecen-1-ol; cis-9-Octadecenyl alcohol; cis-Laquo deltaRaquo 9-Octadecenol; cis-Octad…	[MNXR92826_MNXM108]	[NOEC]
[acid benzoic;benzoic acid;Benzoic acid]	[H]OC(=O)c1c([H])c([H])c([H])c([H])c1[H]>>[H]OC([H])([H])C1([H])OC([H])(OC(=O)c2c([H])c([H])c([H])c([H])c2[H])C([H])(O[H])C([H])(O[H])C1([H])O[H].[H]O[H]	[H]OC(=O)c1c([H])c([H])c([H])c([H])c1[H]	[H]O[H]	[HMDB0001039;Hydroxide;Hydridooxygenate(1-); Hydrogen oxide; Hydroxide anion; Hydroxide ion; Hydroxide ion(1-); Hydroxide(1-); Hydroxy; Hydroxy anion; Hydroxy ion; Hydroxyl; Hydroxyl anion; Hydroxyl ion; Hydroxyl ion (OH1-); Hydroxyl radical; Hydroxyl radicals; OH; Oxidanide; Oxygen ion (O1-); Water ion(1-), HMDB0002111;Water;Dihydrogen oxide; Steam, HMDB0015458;Magnesium oxide;?]	[MNXR13879_MNXM1005, MNXR9316_MNXM1005, MNXR92105_MNXM1005]	[3.2.1.175]
[acid benzoic;benzoic acid;Benzoic acid]	[H]OC(=O)c1c([H])c([H])c([H])c([H])c1[H]>>[H]OC([H])([H])C1([H])OC([H])(OC(=O)c2c([H])c([H])c([H])c([H])c2[H])C([H])(O[H])C([H])(O[H])C1([H])O[H].[H]Oc1c([H])c(-c2[o+]c3c([H])c(O[H])c([H])c(O[H])c3c([H])c2OC2([H])OC([H])(C([H])([H])O[H])C([H])(O[H])C([H])(O[H])C2([H])O[H])c([H])c(O[H])c1O[H]	[H]OC(=O)c1c([H])c([H])c([H])c([H])c1[H]	[H]Oc1c([H])c(-c2[o+]c3c([H])c(O[H])c([H])c(O[H])c3c([H])c2OC2([H])OC([H])(C([H])([H])O[H])C([H])(O[H])C([H])(O[H])C2([H])O[H])c([H])c(O[H])c1O[H]	[HMDB0037997;Delphinidin 3-glucoside;Delphinidin 3-glucoside; Delphinidin 3-monoglucoside; Delphinidin 3-O-beta-D-glucopyranoside; Delphinidin 3-O-beta-D-glucoside; Delphinidin 3-O-glucoside; Delphinidol 3-glucoside; Myrtillin; Myrtillin A, HMDB0130553;5,7-dihydroxy-3-{[3,4,5-trihydroxy-6-(hydroxymethyl)oxan-2-yl]oxy}-2-(3,4,5-trihydroxyphenyl)-1Œª‚Å¥-chromen-1-ylium;?]	[MNXR86051_MNXM982, MNXR88100_MNXM982, MNXR86053_MNXM1120, MNXR88106_MNXM573]	[2.4.1.300, 2.4.1.299]
[acid benzoic;benzoic acid;Benzoic acid]	[H]OC(=O)c1c([H])c([H])c([H])c([H])c1[H]>>[H+].[H]OC([H])([H])C1([H])OC([H])(OC(=O)c2c([H])c([H])c([H])c([H])c2[H])C([H])(O[H])C([H])(O[H])C1([H])O[H]	[H]OC(=O)c1c([H])c([H])c([H])c([H])c1[H]	[H+]	[HMDB0059597;Hydrogen Ion;Hydrogen cation; Hydron; Proton]	[MNXR86040_MNXM1120, MNXR86052_MNXM1120]	[2.4.1.299]
[acid benzoic;benzoic acid;Benzoic acid]	[H]OC(=O)c1c([H])c([H])c([H])c([H])c1[H]>>[H]OC([H])([H])C1([H])OC([H])(OC(=O)c2c([H])c([H])c([H])c([H])c2[H])C([H])(O[H])C([H])(O[H])C1([H])O[H].[H]Oc1nc(=O)n(C2([H])OC([H])(C([H])([H])OP(=O)(O[H])OP(=O)(O[H])O[H])C([H])(O[H])C2([H])O[H])c([H])c1[H]	[H]OC(=O)c1c([H])c([H])c([H])c([H])c1[H]	[H]Oc1nc(=O)n(C2([H])OC([H])(C([H])([H])OP(=O)(O[H])OP(=O)(O[H])O[H])C([H])(O[H])C2([H])O[H])c([H])c1[H]	[HMDB0000295;Uridine 5'-diphosphate;5'-UDP; UDP; Uridine 5'-diphosphate; Uridine 5'-pyrophosphate; Uridine 5'-pyrophosphorate; Uridine 5'-pyrophosphoric acid; Uridine diphosphate; Uridine pyrophosphate]	[MNXR89900_MNXM421]	[NOEC]
[acid benzoic;benzoic acid;Benzoic acid]	[H]OC(=O)c1c([H])c([H])c([H])c([H])c1[H]>>[H]OC([H])([H])C1([H])OC([H])(OP(=O)(O[H])O[H])C([H])(O[H])C([H])(O[H])C1([H])O[H].[H]OP(=O)(O[H])OC(=O)c1c([H])c([H])c([H])c([H])c1[H]	[H]OC(=O)c1c([H])c([H])c([H])c([H])c1[H]	[H]OC([H])([H])C1([H])OC([H])(OP(=O)(O[H])O[H])C([H])(O[H])C([H])(O[H])C1([H])O[H]	[HMDB0000645;Galactose 1-phosphate;1-(Dihydrogen phosphate) Galactitol; 1-Phosphate a-D-Galactopyranose; a-D-1-(Dihydrogen phosphate) Galactopyranose; a-D-Galactopyranosyl phosphate; a-D-Galactose 1-phosphate; a-D-Galactosyl phosphate; alpha-D-1-(Dihydrogen phosphate) Galactopyranose; alpha-D-Galactopyranosyl phosphate; alpha-D-Galactose 1-phosphate; alpha-D-Galactosyl phosphate; D-Galactose 1-ph…	[MNXR33785_MNXM126]	[2.7.1.106]
[acid benzoic;benzoic acid;Benzoic acid]	[H]OC(=O)c1c([H])c([H])c([H])c([H])c1[H]>>[H]OC([H])([H])C1([H])OC([H])(OP(=O)(O[H])O[H])C([H])(O[H])C([H])(O[H])C1([H])O[H].[H]OP(=O)(O[H])OC(=O)c1c([H])c([H])c([H])c([H])c1[H]	[H]OC(=O)c1c([H])c([H])c([H])c([H])c1[H]	[H]OP(=O)(O[H])OC(=O)c1c([H])c([H])c([H])c([H])c1[H]	[HMDB0060440;Benzoyl phosphate;?]	[MNXR33785_MNXM126]	[2.7.1.106]
[acid benzoic;benzoic acid;Benzoic acid]	[H]OC(=O)c1c([H])c([H])c([H])c([H])c1[H]>>[H]OC([H])([H])c1c([H])c([H])c([H])c([H])c1[H].[H]O[H]	[H]OC(=O)c1c([H])c([H])c([H])c([H])c1[H]	[H]O[H]	[HMDB0001039;Hydroxide;Hydridooxygenate(1-); Hydrogen oxide; Hydroxide anion; Hydroxide ion; Hydroxide ion(1-); Hydroxide(1-); Hydroxy; Hydroxy anion; Hydroxy ion; Hydroxyl; Hydroxyl anion; Hydroxyl ion; Hydroxyl ion (OH1-); Hydroxyl radical; Hydroxyl radicals; OH; Oxidanide; Oxygen ion (O1-); Water ion(1-), HMDB0002111;Water;Dihydrogen oxide; Steam, HMDB0015458;Magnesium oxide;?]	[MNXR87277_MNXM13311, MNXR87279_MNXM21955]	[NOEC]
[acid benzoic;benzoic acid;Benzoic acid]	[H]OC(=O)c1c([H])c([H])c([H])c([H])c1[H]>>[H]OC([H])([H])c1c([H])c([H])c([H])c([H])c1[H].[H]O[H]	[H]OC(=O)c1c([H])c([H])c([H])c([H])c1[H]	[H]OC([H])([H])c1c([H])c([H])c([H])c([H])c1[H]	[HMDB0003119;Benzyl alcohol;(hydroxymethyl)benzene; .alpha.-hydroxytoluene; .alpha.-toluenol; a-Hydroxytoluene; a-Toluenol; Alcool benzylique; alpha-Hydroxytoluene; alpha-Toluenol; Aromatic primary alcohol; Bentalol; Benzal alcohol; Benzenecarbinol; Benzenemethanol; Benzenmethanol; Benzoyl alcohol; Benzyl alkohol; Benzyl-alcohol; BenzylAlcohol; Benzylic alcohol; Benzylicum; Caswell No. 081F; Enzy…	[MNXR87277_MNXM13311, MNXR87279_MNXM21955]	[NOEC]
[acid benzoic;benzoic acid;Benzoic acid]	[H]OC(=O)c1c([H])c([H])c([H])c([H])c1[H]>>[H]OC1([H])C([H])([H])C([H])(n2c([H])nc3c(N([H])[H])nc([H])nc32)OC1([H])C([H])([H])OP(=O)(O[H])OP(=O)(O[H])O[H].[H]OP(=O)(O[H])OC(=O)c1c([H])c([H])c([H])c([H])c1[H]	[H]OC(=O)c1c([H])c([H])c([H])c([H])c1[H]	[H]OC1([H])C([H])([H])C([H])(n2c([H])nc3c(N([H])[H])nc([H])nc32)OC1([H])C([H])([H])OP(=O)(O[H])OP(=O)(O[H])O[H]	[HMDB0001508;dADP;2'-Deoxyadenosine-5'-diphosphate; dADP; Deoxyadenosine diphosphate]	[MNXR81270_MNXM126]	[2.7.2.3]
[acid benzoic;benzoic acid;Benzoic acid]	[H]OC(=O)c1c([H])c([H])c([H])c([H])c1[H]>>[H]OC1([H])C([H])([H])C([H])(n2c([H])nc3c(N([H])[H])nc([H])nc32)OC1([H])C([H])([H])OP(=O)(O[H])OP(=O)(O[H])O[H].[H]OP(=O)(O[H])OC(=O)c1c([H])c([H])c([H])c([H])c1[H]	[H]OC(=O)c1c([H])c([H])c([H])c([H])c1[H]	[H]OP(=O)(O[H])OC(=O)c1c([H])c([H])c([H])c([H])c1[H]	[HMDB0060440;Benzoyl phosphate;?]	[MNXR81270_MNXM126]	[2.7.2.3]
[acid benzoic;benzoic acid;Benzoic acid]	[H]OC(=O)c1c([H])c([H])c([H])c([H])c1[H]>>[H]OC1([H])C([H])(n2c([H])nc3c(N([H])[H])nc([H])nc32)OC([H])(C([H])([H])OP(=O)(O[H])OC(=O)c2c([H])c([H])c([H])c([H])c2[H])C1([H])O[H].[H]OP(=O)(O[H])OP(=O)(O[H])O[H]	[H]OC(=O)c1c([H])c([H])c([H])c([H])c1[H]	[H]OP(=O)(O[H])OP(=O)(O[H])O[H]	[HMDB0000250;Pyrophosphate;(4-)Diphosphoric acid ion; (P2O74-)Diphosphate; Diphosphate; Diphosphoric acid; PPi; Pyrometaphosphate; Pyrophosphate; Pyrophosphate tetraanion; Pyrophosphate(4-) ion]	[MNXR5887_MNXM356, MNXR77828_MNXM29, MNXR63741_MNXM142, MNXR79470_MNXM53, MNXR85019_MNXM268, MNXR93233_MNXM314, MNXR93234_MNXM108, MNXR93235_MNXM402, MNXR93606_MNXM164]	[6.2.1.17, NOEC, 1.2.1.31]
[acid benzoic;benzoic acid;Benzoic acid]	[H]OC(=O)c1c([H])c([H])c([H])c([H])c1[H]>>[H]OC1([H])C([H])(n2c([H])nc3c(N([H])[H])nc([H])nc32)OC([H])(C([H])([H])OP(=O)(O[H])OC(=O)c2c([H])c([H])c([H])c([H])c2[H])C1([H])O[H].[H]OP(=O)(O[H])O[H]	[H]OC(=O)c1c([H])c([H])c([H])c([H])c1[H]	[H]OP(=O)(O[H])O[H]	[HMDB0000973;Hydrogen phosphate;Biphosphate; Hydrogen orthophosphate; Hydrogen phosphate; Hydrogen phosphate anion; Hydrogen phosphate dianion; Hydrogen phosphate ion; Monohydrogen phosphate; Phosphate dianion; Phosphate ion; Phosphoric acid ion, HMDB0001429;Phosphate;NFB Orthophosphate; O-Phosphoric acid; Ortho-phosphate; Orthophosphate (PO43-); Orthophosphate(3-); Phosphate; Phosphate (PO43-); …	[MNXR84613_MNXM268]	[NOEC]
[acid benzoic;benzoic acid;Benzoic acid]	[H]OC(=O)c1c([H])c([H])c([H])c([H])c1[H]>>[H]OC1([H])C([H])(n2c([H])nc3c(N([H])[H])nc([H])nc32)OC([H])(C([H])([H])OP(=O)(O[H])OC(=O)c2c([H])c([H])c([H])c([H])c2[H])C1([H])O[H].[H]O[H]	[H]OC(=O)c1c([H])c([H])c([H])c([H])c1[H]	[H]O[H]	[HMDB0001039;Hydroxide;Hydridooxygenate(1-); Hydrogen oxide; Hydroxide anion; Hydroxide ion; Hydroxide ion(1-); Hydroxide(1-); Hydroxy; Hydroxy anion; Hydroxy ion; Hydroxyl; Hydroxyl anion; Hydroxyl ion; Hydroxyl ion (OH1-); Hydroxyl radical; Hydroxyl radicals; OH; Oxidanide; Oxygen ion (O1-); Water ion(1-), HMDB0002111;Water;Dihydrogen oxide; Steam, HMDB0015458;Magnesium oxide;?]	[MNXR73771_MNXM217]	[3.6.1.20]
[acid benzoic;benzoic acid;Benzoic acid]	[H]OC(=O)c1c([H])c([H])c([H])c([H])c1[H]>>[H]OC1([H])C([H])(n2c([H])nc3c(N([H])[H])nc([H])nc32)OC([H])(C([H])([H])OP(=O)(O[H])OP(=O)(O[H])O[H])C1([H])O[H].[H]OP(=O)(O[H])OC(=O)c1c([H])c([H])c([H])c([H])c1[H]	[H]OC(=O)c1c([H])c([H])c([H])c([H])c1[H]	[H]OC1([H])C([H])(n2c([H])nc3c(N([H])[H])nc([H])nc32)OC([H])(C([H])([H])OP(=O)(O[H])OP(=O)(O[H])O[H])C1([H])O[H]	[HMDB0001341;ADP;Adenosindiphosphorsaeure; Adenosine 5'-pyrophosphate; Adenosine diphosphate; Adenosine pyrophosphate; Adenosine-5'-diphosphate; Adenosine-5-diphosphate; Adenosine-diphosphate; ADP]	[MNXR22676_MNXM3062, MNXR382_MNXM730, MNXR4189_MNXM126, MNXR4375_MNXM356, MNXR6040_MNXM458, MNXR861_MNXM42]	[NOEC, 2.7.2.8, 2.7.2.3, 2.7.2.15, 2.7.2.7, 2.7.2.4]
[acid benzoic;benzoic acid;Benzoic acid]	[H]OC(=O)c1c([H])c([H])c([H])c([H])c1[H]>>[H]OC1([H])C([H])(n2c([H])nc3c(N([H])[H])nc([H])nc32)OC([H])(C([H])([H])OP(=O)(O[H])OP(=O)(O[H])O[H])C1([H])O[H].[H]OP(=O)(O[H])OC(=O)c1c([H])c([H])c([H])c([H])c1[H]	[H]OC(=O)c1c([H])c([H])c([H])c([H])c1[H]	[H]OP(=O)(O[H])OC(=O)c1c([H])c([H])c([H])c([H])c1[H]	[HMDB0060440;Benzoyl phosphate;?]	[MNXR22676_MNXM3062, MNXR382_MNXM730, MNXR4189_MNXM126, MNXR4375_MNXM356, MNXR6040_MNXM458, MNXR861_MNXM42]	[NOEC, 2.7.2.8, 2.7.2.3, 2.7.2.15, 2.7.2.7, 2.7.2.4]
[acid benzoic;benzoic acid;Benzoic acid]	[H]OC(=O)c1c([H])c([H])c([H])c([H])c1[H]>>[H]OC1=C(O[H])C([H])(C([H])(O[H])C([H])([H])O[H])OC1=O.[H]OP(=O)(O[H])OC(=O)c1c([H])c([H])c([H])c([H])c1[H]	[H]OC(=O)c1c([H])c([H])c([H])c([H])c1[H]	[H]OC1=C(O[H])C([H])(C([H])(O[H])C([H])([H])O[H])OC1=O	[HMDB0000044;Ascorbic acid;(+)-ascorbate; (+)-ascorbic acid; (+)-Sodium L-ascorbate ; 3-Keto-L-gulofuranolactone; 3-Oxo-L-gulofuranolactone; Adenex; Allercorb; Antiscorbic vitamin; Antiscorbutic vitamin; Arco-cee; Ascoltin; Ascor-B.I.D.; Ascorb; Ascorbajen; Ascorbate; Ascorbic acid; Ascorbicab; Ascorbicap; Ascorbicin; Ascorbin; Ascorbutina; Ascorin; Ascorteal; Ascorvit; C-Level; C-Long; C-Quin; C…	[MNXR20158_MNXM26]	[2.7.1]
[acid benzoic;benzoic acid;Benzoic acid]	[H]OC(=O)c1c([H])c([H])c([H])c([H])c1[H]>>[H]OC1=C(O[H])C([H])(C([H])(O[H])C([H])([H])O[H])OC1=O.[H]OP(=O)(O[H])OC(=O)c1c([H])c([H])c([H])c([H])c1[H]	[H]OC(=O)c1c([H])c([H])c([H])c([H])c1[H]	[H]OP(=O)(O[H])OC(=O)c1c([H])c([H])c([H])c([H])c1[H]	[HMDB0060440;Benzoyl phosphate;?]	[MNXR20158_MNXM26]	[2.7.1]
[acid benzoic;benzoic acid;Benzoic acid]	[H]OC(=O)c1c([H])c([H])c([H])c([H])c1[H]>>[H+].[H]Oc1c([H])c([H])c(C([H])=C([H])C([H])([H])OC(=O)c2c([H])c([H])c([H])c([H])c2[H])c([H])c1OC([H])([H])[H]	[H]OC(=O)c1c([H])c([H])c([H])c([H])c1[H]	[H+]	[HMDB0059597;Hydrogen Ion;Hydrogen cation; Hydron; Proton]	[MNXR19115_MNXM26, MNXR23734_MNXM26]	[1.1.1.319, 1.1.1.318]
[acid benzoic;benzoic acid;Benzoic acid]	[H]OC(=O)c1c([H])c([H])c([H])c([H])c1[H]>>[H]OP(=O)(OC([H])([H])C([H])(OC(=O)C([H])([H])C([H])([H])C([H])([H])C([H])([H])C([H])([H])C([H])([H])C([H])([H])C([H])=C([H])C([H])([H])C([H])([H])C([H])([H])C([H])([H])C([H])([H])C([H])([H])C([H])([H])C([H])([H])[H])C([H])([H])OC(=O)c1c([H])c([H])c([H])c([H])c1[H])OC([H])([H])C([H])([H])[N+](C([H])([H])[H])(C([H])([H])[H])C([H])([H])[H].[H]O[H]	[H]OC(=O)c1c([H])c([H])c([H])c([H])c1[H]	[H]O[H]	[HMDB0001039;Hydroxide;Hydridooxygenate(1-); Hydrogen oxide; Hydroxide anion; Hydroxide ion; Hydroxide ion(1-); Hydroxide(1-); Hydroxy; Hydroxy anion; Hydroxy ion; Hydroxyl; Hydroxyl anion; Hydroxyl ion; Hydroxyl ion (OH1-); Hydroxyl radical; Hydroxyl radicals; OH; Oxidanide; Oxygen ion (O1-); Water ion(1-), HMDB0002111;Water;Dihydrogen oxide; Steam, HMDB0015458;Magnesium oxide;?]	[MNXR92856_MNXM306]	[NOEC]
[acid benzoic;benzoic acid;Benzoic acid]	[H]OC(=O)c1c([H])c([H])c([H])c([H])c1[H]>>[H]OP(=O)(OC([H])([H])C([H])(OC(=O)C([H])([H])[H])C([H])([H])OC(=O)c1c([H])c([H])c([H])c([H])c1[H])OC([H])([H])C([H])([H])[N+](C([H])([H])[H])(C([H])([H])[H])C([H])([H])[H].[H]O[H]	[H]OC(=O)c1c([H])c([H])c([H])c([H])c1[H]	[H]O[H]	[HMDB0001039;Hydroxide;Hydridooxygenate(1-); Hydrogen oxide; Hydroxide anion; Hydroxide ion; Hydroxide ion(1-); Hydroxide(1-); Hydroxy; Hydroxy anion; Hydroxy ion; Hydroxyl; Hydroxyl anion; Hydroxyl ion; Hydroxyl ion (OH1-); Hydroxyl radical; Hydroxyl radicals; OH; Oxidanide; Oxygen ion (O1-); Water ion(1-), HMDB0002111;Water;Dihydrogen oxide; Steam, HMDB0015458;Magnesium oxide;?]	[MNXR92950_MNXM306]	[NOEC]
[acid benzoic;benzoic acid;Benzoic acid]	[H]OC(=O)c1c([H])c([H])c([H])c([H])c1[H]>>[H]OP(=O)(O[H])OC(=O)c1c([H])c([H])c([H])c([H])c1[H].[H]OP(=O)(O[H])O[H]	[H]OC(=O)c1c([H])c([H])c([H])c([H])c1[H]	[H]OP(=O)(O[H])OC(=O)c1c([H])c([H])c([H])c([H])c1[H]	[HMDB0060440;Benzoyl phosphate;?]	[MNXR8294_MNXM26]	[2.7.2.12]
[acid benzoic;benzoic acid;Benzoic acid]	[H]OC(=O)c1c([H])c([H])c([H])c([H])c1[H]>>[H]OP(=O)(O[H])OC(=O)c1c([H])c([H])c([H])c([H])c1[H].[H]OP(=O)(O[H])O[H]	[H]OC(=O)c1c([H])c([H])c([H])c([H])c1[H]	[H]OP(=O)(O[H])O[H]	[HMDB0000973;Hydrogen phosphate;Biphosphate; Hydrogen orthophosphate; Hydrogen phosphate; Hydrogen phosphate anion; Hydrogen phosphate dianion; Hydrogen phosphate ion; Monohydrogen phosphate; Phosphate dianion; Phosphate ion; Phosphoric acid ion, HMDB0001429;Phosphate;NFB Orthophosphate; O-Phosphoric acid; Ortho-phosphate; Orthophosphate (PO43-); Orthophosphate(3-); Phosphate; Phosphate (PO43-); …	[MNXR8294_MNXM26]	[2.7.2.12]
[acid benzoic;benzoic acid;Benzoic acid]	[H]OC(=O)c1c([H])c([H])c([H])c([H])c1[H]>>[H]OP(=O)(O[H])OC(=O)c1c([H])c([H])c([H])c([H])c1[H].[H]O[H]	[H]OC(=O)c1c([H])c([H])c([H])c([H])c1[H]	[H]O[H]	[HMDB0001039;Hydroxide;Hydridooxygenate(1-); Hydrogen oxide; Hydroxide anion; Hydroxide ion; Hydroxide ion(1-); Hydroxide(1-); Hydroxy; Hydroxy anion; Hydroxy ion; Hydroxyl; Hydroxyl anion; Hydroxyl ion; Hydroxyl ion (OH1-); Hydroxyl radical; Hydroxyl radicals; OH; Oxidanide; Oxygen ion (O1-); Water ion(1-), HMDB0002111;Water;Dihydrogen oxide; Steam, HMDB0015458;Magnesium oxide;?]	[MNXR460_MNXM126, MNXR73770_MNXM217]	[3.6.1.7]
[acid benzoic;benzoic acid;Benzoic acid]	[H]OC(=O)c1c([H])c([H])c([H])c([H])c1[H]>>[H]OP(=O)(O[H])OC(=O)c1c([H])c([H])c([H])c([H])c1[H].[H]O[H]	[H]OC(=O)c1c([H])c([H])c([H])c([H])c1[H]	[H]OP(=O)(O[H])OC(=O)c1c([H])c([H])c([H])c([H])c1[H]	[HMDB0060440;Benzoyl phosphate;?]	[MNXR460_MNXM126, MNXR73770_MNXM217]	[3.6.1.7]
[acid benzoic;benzoic acid;Benzoic acid]	[H]OC(=O)c1c([H])c([H])c([H])c([H])c1[H]>>[H]OC(=Nc1c(O[H])c2c([H])c([H])c(O[H])c(C([H])([H])[H])c2oc1=O)c1c([H])c([H])c([H])c([H])c1[H].[H]OP(=O)(O[H])OP(=O)(O[H])O[H]	[H]OC(=O)c1c([H])c([H])c([H])c([H])c1[H]	[H]OP(=O)(O[H])OP(=O)(O[H])O[H]	[HMDB0000250;Pyrophosphate;(4-)Diphosphoric acid ion; (P2O74-)Diphosphate; Diphosphate; Diphosphoric acid; PPi; Pyrometaphosphate; Pyrophosphate; Pyrophosphate tetraanion; Pyrophosphate(4-) ion]	[MNXR93901_MNXM101966]	[NOEC]
[acid benzoic;benzoic acid;Benzoic acid]	[H]OC(=O)c1c([H])c([H])c([H])c([H])c1[H]>>[H]OP(=O)(O[H])O[H].[H]O[H].[H]c1c([H])c([H])c(C#N)c([H])c1[H]	[H]OC(=O)c1c([H])c([H])c([H])c([H])c1[H]	[H]O[H]	[HMDB0001039;Hydroxide;Hydridooxygenate(1-); Hydrogen oxide; Hydroxide anion; Hydroxide ion; Hydroxide ion(1-); Hydroxide(1-); Hydroxy; Hydroxy anion; Hydroxy ion; Hydroxyl; Hydroxyl anion; Hydroxyl ion; Hydroxyl ion (OH1-); Hydroxyl radical; Hydroxyl radicals; OH; Oxidanide; Oxygen ion (O1-); Water ion(1-), HMDB0002111;Water;Dihydrogen oxide; Steam, HMDB0015458;Magnesium oxide;?]	[MNXR81882_MNXM5026]	[NOEC]
[acid benzoic;benzoic acid;Benzoic acid]	[H]OC(=O)c1c([H])c([H])c([H])c([H])c1[H]>>[H]OP(=O)(O[H])O[H].[H]O[H].[H]c1c([H])c([H])c(C#N)c([H])c1[H]	[H]OC(=O)c1c([H])c([H])c([H])c([H])c1[H]	[H]OP(=O)(O[H])O[H]	[HMDB0000973;Hydrogen phosphate;Biphosphate; Hydrogen orthophosphate; Hydrogen phosphate; Hydrogen phosphate anion; Hydrogen phosphate dianion; Hydrogen phosphate ion; Monohydrogen phosphate; Phosphate dianion; Phosphate ion; Phosphoric acid ion, HMDB0001429;Phosphate;NFB Orthophosphate; O-Phosphoric acid; Ortho-phosphate; Orthophosphate (PO43-); Orthophosphate(3-); Phosphate; Phosphate (PO43-); …	[MNXR81882_MNXM5026]	[NOEC]
[acid benzoic;benzoic acid;Benzoic acid]	[H]OC(=O)c1c([H])c([H])c([H])c([H])c1[H]>>[H]O[H].[H]c1c([H])c([H])c(C#N)c([H])c1[H]	[H]OC(=O)c1c([H])c([H])c([H])c([H])c1[H]	[H]O[H]	[HMDB0001039;Hydroxide;Hydridooxygenate(1-); Hydrogen oxide; Hydroxide anion; Hydroxide ion; Hydroxide ion(1-); Hydroxide(1-); Hydroxy; Hydroxy anion; Hydroxy ion; Hydroxyl; Hydroxyl anion; Hydroxyl ion; Hydroxyl ion (OH1-); Hydroxyl radical; Hydroxyl radicals; OH; Oxidanide; Oxygen ion (O1-); Water ion(1-), HMDB0002111;Water;Dihydrogen oxide; Steam, HMDB0015458;Magnesium oxide;?]	[MNXR6738_MNXM4370, MNXR8528_MNXM2932, MNXR93791_MNXM4370, MNXR93818_MNXM2932, MNXR93870_MNXM217, MNXR9872_MNXM217]	[3.5.5.2, 3.5.5.6, 3.5.5.1]
[acid benzoic;benzoic acid;Benzoic acid]	[H]OC(=O)c1c([H])c([H])c([H])c([H])c1[H]>>[H]O[H].[H]Oc1c([H])c([H])c(OC(=O)c2c([H])c([H])c([H])c([H])c2[H])c([H])c1[H]	[H]OC(=O)c1c([H])c([H])c([H])c([H])c1[H]	[H]O[H]	[HMDB0001039;Hydroxide;Hydridooxygenate(1-); Hydrogen oxide; Hydroxide anion; Hydroxide ion; Hydroxide ion(1-); Hydroxide(1-); Hydroxy; Hydroxy anion; Hydroxy ion; Hydroxyl; Hydroxyl anion; Hydroxyl ion; Hydroxyl ion (OH1-); Hydroxyl radical; Hydroxyl radicals; OH; Oxidanide; Oxygen ion (O1-); Water ion(1-), HMDB0002111;Water;Dihydrogen oxide; Steam, HMDB0015458;Magnesium oxide;?]	[MNXR18600_MNXM164]	[3.1.1.-]
[acid benzoic;benzoic acid;Benzoic acid]	[H]OC(=O)c1c([H])c([H])c([H])c([H])c1[H]>>[H]O[H].[H]Oc1c([H])c([H])c([H])c([H])c1C([H])([H])OC(=O)c1c([H])c([H])c([H])c([H])c1[H]	[H]OC(=O)c1c([H])c([H])c([H])c([H])c1[H]	[H]O[H]	[HMDB0001039;Hydroxide;Hydridooxygenate(1-); Hydrogen oxide; Hydroxide anion; Hydroxide ion; Hydroxide ion(1-); Hydroxide(1-); Hydroxy; Hydroxy anion; Hydroxy ion; Hydroxyl; Hydroxyl anion; Hydroxyl ion; Hydroxyl ion (OH1-); Hydroxyl radical; Hydroxyl radicals; OH; Oxidanide; Oxygen ion (O1-); Water ion(1-), HMDB0002111;Water;Dihydrogen oxide; Steam, HMDB0015458;Magnesium oxide;?]	[MNXR22021_MNXM6951]	[3.1.1.1]
[acid benzoic;benzoic acid;Benzoic acid]	[H]OC(=O)c1c([H])c([H])c([H])c([H])c1[H]>>[H]O[H].[H]Oc1c([H])c([H])c([H])c([H])c1OC(=O)c1c([H])c([H])c([H])c([H])c1[H]	[H]OC(=O)c1c([H])c([H])c([H])c([H])c1[H]	[H]O[H]	[HMDB0001039;Hydroxide;Hydridooxygenate(1-); Hydrogen oxide; Hydroxide anion; Hydroxide ion; Hydroxide ion(1-); Hydroxide(1-); Hydroxy; Hydroxy anion; Hydroxy ion; Hydroxyl; Hydroxyl anion; Hydroxyl ion; Hydroxyl ion (OH1-); Hydroxyl radical; Hydroxyl radicals; OH; Oxidanide; Oxygen ion (O1-); Water ion(1-), HMDB0002111;Water;Dihydrogen oxide; Steam, HMDB0015458;Magnesium oxide;?]	[MNXR59831_MNXM6068]	[3.7.1.8]
[acid benzoic;benzoic acid;Benzoic acid]	[H]OC(=O)c1c([H])c([H])c([H])c([H])c1[H]>>[H+].[H]Oc1c([H])c([H])c(C([H])=C([H])C([H])([H])OC(=O)c2c([H])c([H])c([H])c([H])c2[H])c([H])c1[H]	[H]OC(=O)c1c([H])c([H])c([H])c([H])c1[H]	[H+]	[HMDB0059597;Hydrogen Ion;Hydrogen cation; Hydron; Proton]	[MNXR21347_MNXM26, MNXR86036_MNXM26]	[1.1.1.319, 1.1.1.318]
[acid benzoic;benzoic acid;Benzoic acid]	[H]OC(=O)c1c([H])c([H])c([H])c([H])c1[H]>>[H]OC(=Nc1c(O[H])c2c([H])c([H])c(O[H])c(Cl)c2oc1=O)c1c([H])c([H])c([H])c([H])c1[H].[H]O[H]	[H]OC(=O)c1c([H])c([H])c([H])c([H])c1[H]	[H]O[H]	[HMDB0001039;Hydroxide;Hydridooxygenate(1-); Hydrogen oxide; Hydroxide anion; Hydroxide ion; Hydroxide ion(1-); Hydroxide(1-); Hydroxy; Hydroxy anion; Hydroxy ion; Hydroxyl; Hydroxyl anion; Hydroxyl ion; Hydroxyl ion (OH1-); Hydroxyl radical; Hydroxyl radicals; OH; Oxidanide; Oxygen ion (O1-); Water ion(1-), HMDB0002111;Water;Dihydrogen oxide; Steam, HMDB0015458;Magnesium oxide;?]	[MNXR79844_MNXM101966]	[NOEC]
[acid benzoic;benzoic acid;Benzoic acid]	[H]OC(=O)c1c([H])c([H])c([H])c([H])c1[H]>>[H]OC(=NN([H])[H])c1c([H])c([H])c([H])c([H])c1[H].[H]O[H]	[H]OC(=O)c1c([H])c([H])c([H])c([H])c1[H]	[H]O[H]	[HMDB0001039;Hydroxide;Hydridooxygenate(1-); Hydrogen oxide; Hydroxide anion; Hydroxide ion; Hydroxide ion(1-); Hydroxide(1-); Hydroxy; Hydroxy anion; Hydroxy ion; Hydroxyl; Hydroxyl anion; Hydroxyl ion; Hydroxyl ion (OH1-); Hydroxyl radical; Hydroxyl radicals; OH; Oxidanide; Oxygen ion (O1-); Water ion(1-), HMDB0002111;Water;Dihydrogen oxide; Steam, HMDB0015458;Magnesium oxide;?]	[MNXR60711_MNXM5192]	[NOEC]
[acid benzoic;benzoic acid;Benzoic acid]	[H]OC(=O)c1c([H])c([H])c([H])c([H])c1[H]>>[H]OC(=NN=C(c1c([H])c([H])c([H])c([H])c1[H])C([H])([H])[H])c1c([H])c([H])c([H])c([H])c1[H].[H]O[H]	[H]OC(=O)c1c([H])c([H])c([H])c([H])c1[H]	[H]O[H]	[HMDB0001039;Hydroxide;Hydridooxygenate(1-); Hydrogen oxide; Hydroxide anion; Hydroxide ion; Hydroxide ion(1-); Hydroxide(1-); Hydroxy; Hydroxy anion; Hydroxy ion; Hydroxyl; Hydroxyl anion; Hydroxyl ion; Hydroxyl ion (OH1-); Hydroxyl radical; Hydroxyl radicals; OH; Oxidanide; Oxygen ion (O1-); Water ion(1-), HMDB0002111;Water;Dihydrogen oxide; Steam, HMDB0015458;Magnesium oxide;?]	[MNXR89518_MNXM164]	[3.5.99]
[acid benzoic;benzoic acid;Benzoic acid]	[H]OC(=O)c1c([H])c([H])c([H])c([H])c1[H]>>[H]O[H].[H]c1c([H])c([H])c(C(=O)OC([H])([H])C([H])(C([H])([H])C([H])([H])[H])C([H])([H])C([H])([H])C([H])([H])C([H])([H])[H])c([H])c1[H]	[H]OC(=O)c1c([H])c([H])c([H])c([H])c1[H]	[H]O[H]	[HMDB0001039;Hydroxide;Hydridooxygenate(1-); Hydrogen oxide; Hydroxide anion; Hydroxide ion; Hydroxide ion(1-); Hydroxide(1-); Hydroxy; Hydroxy anion; Hydroxy ion; Hydroxyl; Hydroxyl anion; Hydroxyl ion; Hydroxyl ion (OH1-); Hydroxyl radical; Hydroxyl radicals; OH; Oxidanide; Oxygen ion (O1-); Water ion(1-), HMDB0002111;Water;Dihydrogen oxide; Steam, HMDB0015458;Magnesium oxide;?]	[MNXR8350_MNXM4670]	[3.1.1.60]
[acid benzoic;benzoic acid;Benzoic acid]	[H]OC(=O)c1c([H])c([H])c([H])c([H])c1[H]>>[H]O[H].[H]c1c([H])c([H])c(C(=O)OC([H])([H])C([H])([H])N2C([H])([H])C([H])([H])OC([H])([H])C2([H])[H])c([H])c1[H]	[H]OC(=O)c1c([H])c([H])c([H])c([H])c1[H]	[H]O[H]	[HMDB0001039;Hydroxide;Hydridooxygenate(1-); Hydrogen oxide; Hydroxide anion; Hydroxide ion; Hydroxide ion(1-); Hydroxide(1-); Hydroxy; Hydroxy anion; Hydroxy ion; Hydroxyl; Hydroxyl anion; Hydroxyl ion; Hydroxyl ion (OH1-); Hydroxyl radical; Hydroxyl radicals; OH; Oxidanide; Oxygen ion (O1-); Water ion(1-), HMDB0002111;Water;Dihydrogen oxide; Steam, HMDB0015458;Magnesium oxide;?]	[MNXR63106_MNXM7547]	[3.1.1]
[acid benzoic;benzoic acid;Benzoic acid]	[H]OC(=O)c1c([H])c([H])c([H])c([H])c1[H]>>[H]O[H].[H]c1c([H])c([H])c(C(=O)OC([H])([H])C([H])([H])[H])c([H])c1[H]	[H]OC(=O)c1c([H])c([H])c([H])c([H])c1[H]	[H]O[H]	[HMDB0001039;Hydroxide;Hydridooxygenate(1-); Hydrogen oxide; Hydroxide anion; Hydroxide ion; Hydroxide ion(1-); Hydroxide(1-); Hydroxy; Hydroxy anion; Hydroxy ion; Hydroxyl; Hydroxyl anion; Hydroxyl ion; Hydroxyl ion (OH1-); Hydroxyl radical; Hydroxyl radicals; OH; Oxidanide; Oxygen ion (O1-); Water ion(1-), HMDB0002111;Water;Dihydrogen oxide; Steam, HMDB0015458;Magnesium oxide;?]	[MNXR29349_MNXM378]	[NOEC]
[acid benzoic;benzoic acid;Benzoic acid]	[H]OC(=O)c1c([H])c([H])c([H])c([H])c1[H]>>[H]O[H].[H]c1c([H])c([H])c(C(=O)OC([H])([H])C([H])([H])[H])c([H])c1[H]	[H]OC(=O)c1c([H])c([H])c([H])c([H])c1[H]	[H]c1c([H])c([H])c(C(=O)OC([H])([H])C([H])([H])[H])c([H])c1[H]	[HMDB0033967;Ethyl benzoate;2,4-Dihydroxy-6-methylbenzoate; 2,4-Dihydroxy-6-methylbenzoic acid; 2-Methoxy-1-phenyl-ethanone; 4,6-Dihydroxy-O-toluic acid; Benzoic acid, C12-13-alkyl esters; Benzoic acid, C14-15-alkyl esters; Benzoic acid, C9-11-alkyl esters; Benzoic acid, ethyl ester; Benzoic acid,ethyl ester; Benzoic ether; Benzoyl ethyl ether; Ethyl benzenecarboxylate; Ethyl benzoate; Ethylester…	[MNXR29349_MNXM378]	[NOEC]
[acid benzoic;benzoic acid;Benzoic acid]	[H]OC(=O)c1c([H])c([H])c([H])c([H])c1[H]>>[H]O[H].[H]c1c([H])c([H])c(C(=O)OC([H])([H])C([H])([H])[N+](C([H])([H])[H])(C([H])([H])[H])C([H])([H])[H])c([H])c1[H]	[H]OC(=O)c1c([H])c([H])c([H])c([H])c1[H]	[H]O[H]	[HMDB0001039;Hydroxide;Hydridooxygenate(1-); Hydrogen oxide; Hydroxide anion; Hydroxide ion; Hydroxide ion(1-); Hydroxide(1-); Hydroxy; Hydroxy anion; Hydroxy ion; Hydroxyl; Hydroxyl anion; Hydroxyl ion; Hydroxyl ion (OH1-); Hydroxyl radical; Hydroxyl radicals; OH; Oxidanide; Oxygen ion (O1-); Water ion(1-), HMDB0002111;Water;Dihydrogen oxide; Steam, HMDB0015458;Magnesium oxide;?]	[MNXR6277_MNXM1120]	[3.1.1.49]
[acid benzoic;benzoic acid;Benzoic acid]	[H]OC(=O)c1c([H])c([H])c([H])c([H])c1[H]>>[H]O[H].[H]c1c([H])c([H])c(C(=O)OC([H])([H])[H])c([H])c1[H]	[H]OC(=O)c1c([H])c([H])c([H])c([H])c1[H]	[H]O[H]	[HMDB0001039;Hydroxide;Hydridooxygenate(1-); Hydrogen oxide; Hydroxide anion; Hydroxide ion; Hydroxide ion(1-); Hydroxide(1-); Hydroxy; Hydroxy anion; Hydroxy ion; Hydroxyl; Hydroxyl anion; Hydroxyl ion; Hydroxyl ion (OH1-); Hydroxyl radical; Hydroxyl radicals; OH; Oxidanide; Oxygen ion (O1-); Water ion(1-), HMDB0002111;Water;Dihydrogen oxide; Steam, HMDB0015458;Magnesium oxide;?]	[MNXR17887_MNXM3627, MNXR58008_MNXM51786, MNXR68797_MNXM51785, MNXR85857_MNXM2908, MNXR89651_MNXM146575, MNXR21002_MNXM383, MNXR6273_MNXM46, MNXR6710_MNXM4168, MNXR85726_MNXM6495, MNXR24752_MNXM378, MNXR74820_MNXM6625, MNXR85906_MNXM9703, MNXR86204_MNXM145799, MNXR88362_MNXM146338, MNXR88364_MNXM147691, MNXR88366_MNXM147366, MNXR62209_MNXM2684, MNXR86325_MNXM26]	[3.1.1.59, 3.1.1, 3.1.1.-, 3.1.1.82, 3.1.1.1, 3.1.1.44, 3.1.1.95]
[acid benzoic;benzoic acid;Benzoic acid]	[H]OC(=O)c1c([H])c([H])c([H])c([H])c1[H]>>[H]O[H].[H]c1c([H])c([H])c(C(=O)OC([H])([H])[H])c([H])c1[H]	[H]OC(=O)c1c([H])c([H])c([H])c([H])c1[H]	[H]c1c([H])c([H])c(C(=O)OC([H])([H])[H])c([H])c1[H]	[HMDB0033968;Methyl benzoate;Benzoic acid methyl ester; Benzoic acid, methyl ester; Clorius; Methyl benzenecarboxylate; Methyl benzoate; Methyl ester of benzoic acid; Methylbenzoate; Niobe oil; Oil of niobe; Oniobe oil]	[MNXR17887_MNXM3627, MNXR58008_MNXM51786, MNXR68797_MNXM51785, MNXR85857_MNXM2908, MNXR89651_MNXM146575, MNXR21002_MNXM383, MNXR6273_MNXM46, MNXR6710_MNXM4168, MNXR85726_MNXM6495, MNXR24752_MNXM378, MNXR74820_MNXM6625, MNXR85906_MNXM9703, MNXR86204_MNXM145799, MNXR88362_MNXM146338, MNXR88364_MNXM147691, MNXR88366_MNXM147366, MNXR62209_MNXM2684, MNXR86325_MNXM26]	[3.1.1.59, 3.1.1, 3.1.1.-, 3.1.1.82, 3.1.1.1, 3.1.1.44, 3.1.1.95]
[acid benzoic;benzoic acid;Benzoic acid]	[H]OC(=O)c1c([H])c([H])c([H])c([H])c1[H]>>[H]O[H].[H]c1c([H])c([H])c(C(=O)OC([H])([H])c2c([H])c([H])c([H])c([H])c2[H])c([H])c1[H]	[H]OC(=O)c1c([H])c([H])c([H])c([H])c1[H]	[H]O[H]	[HMDB0001039;Hydroxide;Hydridooxygenate(1-); Hydrogen oxide; Hydroxide anion; Hydroxide ion; Hydroxide ion(1-); Hydroxide(1-); Hydroxy; Hydroxy anion; Hydroxy ion; Hydroxyl; Hydroxyl anion; Hydroxyl ion; Hydroxyl ion (OH1-); Hydroxyl radical; Hydroxyl radicals; OH; Oxidanide; Oxygen ion (O1-); Water ion(1-), HMDB0002111;Water;Dihydrogen oxide; Steam, HMDB0015458;Magnesium oxide;?]	[MNXR21353_MNXM217, MNXR8354_MNXM4517]	[NOEC, 3.1.1.70]
[acid benzoic;benzoic acid;Benzoic acid]	[H]OC(=O)c1c([H])c([H])c([H])c([H])c1[H]>>[H]O[H].[H]c1c([H])c([H])c(C(=O)OC([H])([H])c2c([H])c([H])c([H])c([H])c2[H])c([H])c1[H]	[H]OC(=O)c1c([H])c([H])c([H])c([H])c1[H]	[H]c1c([H])c([H])c(C(=O)OC([H])([H])c2c([H])c([H])c([H])c([H])c2[H])c([H])c1[H]	[HMDB0014814;Benzyl Benzoate;?]	[MNXR21353_MNXM217, MNXR8354_MNXM4517]	[NOEC, 3.1.1.70]
[acid benzoic;benzoic acid;Benzoic acid]	[H]OC(=O)c1c([H])c([H])c([H])c([H])c1[H]>>[H]O[H].[H]c1c([H])c([H])c(C(=O)OC2([H])C([H])([H])C3([H])N(C([H])([H])[H])C([H])(C([H])([H])C3([H])[H])C2([H])C(=O)OC([H])([H])[H])c([H])c1[H]	[H]OC(=O)c1c([H])c([H])c([H])c([H])c1[H]	[H]O[H]	[HMDB0001039;Hydroxide;Hydridooxygenate(1-); Hydrogen oxide; Hydroxide anion; Hydroxide ion; Hydroxide ion(1-); Hydroxide(1-); Hydroxy; Hydroxy anion; Hydroxy ion; Hydroxyl; Hydroxyl anion; Hydroxyl ion; Hydroxyl ion (OH1-); Hydroxyl radical; Hydroxyl radicals; OH; Oxidanide; Oxygen ion (O1-); Water ion(1-), HMDB0002111;Water;Dihydrogen oxide; Steam, HMDB0015458;Magnesium oxide;?]	[MNXR1238_MNXM217]	[3.1.1.84]
[acid benzoic;benzoic acid;Benzoic acid]	[H]OC(=O)c1c([H])c([H])c([H])c([H])c1[H]>>[H]O[H].[H]c1c([H])c([H])c(C(=O)OC2([H])C([H])([H])C3([H])N(C([H])([H])[H])C([H])(C([H])([H])C3([H])[H])C2([H])C(=O)OC([H])([H])[H])c([H])c1[H]	[H]OC(=O)c1c([H])c([H])c([H])c([H])c1[H]	[H]c1c([H])c([H])c(C(=O)OC2([H])C([H])([H])C3([H])N(C([H])([H])[H])C([H])(C([H])([H])C3([H])[H])C2([H])C(=O)OC([H])([H])[H])c([H])c1[H]	[HMDB0015043;Cocaine;(‚àí)-cocaine; Benzoylmethylecgonine; beta-Cocain; Cocain; Kokain; Neurocaine]	[MNXR1238_MNXM217]	[3.1.1.84]
[acid benzoic;benzoic acid;Benzoic acid]	[H]OC(=O)c1c([H])c([H])c([H])c([H])c1[H]>>[H+].[H]c1c([H])c([H])c(C(=O)OC([H])([H])[H])c([H])c1[H]	[H]OC(=O)c1c([H])c([H])c([H])c([H])c1[H]	[H+]	[HMDB0059597;Hydrogen Ion;Hydrogen cation; Hydron; Proton]	[MNXR57429_MNXM40, MNXR92208_MNXM1832]	[NOEC]
[acid benzoic;benzoic acid;Benzoic acid]	[H]OC(=O)c1c([H])c([H])c([H])c([H])c1[H]>>[H+].[H]c1c([H])c([H])c(C(=O)OC([H])([H])[H])c([H])c1[H]	[H]OC(=O)c1c([H])c([H])c([H])c([H])c1[H]	[H]c1c([H])c([H])c(C(=O)OC([H])([H])[H])c([H])c1[H]	[HMDB0033968;Methyl benzoate;Benzoic acid methyl ester; Benzoic acid, methyl ester; Clorius; Methyl benzenecarboxylate; Methyl benzoate; Methyl ester of benzoic acid; Methylbenzoate; Niobe oil; Oil of niobe; Oniobe oil]	[MNXR57429_MNXM40, MNXR92208_MNXM1832]	[NOEC]
[acid benzoic;benzoic acid;Benzoic acid]	[H]OC(=O)c1c([H])c([H])c([H])c([H])c1[H]>>[H]C(=C(C([H])([H])[H])C([H])([H])C([H])([H])C([H])([H])C([H])(C([H])([H])[H])C([H])([H])C([H])([H])C([H])([H])C([H])(C([H])([H])[H])C([H])([H])C([H])([H])C([H])([H])C([H])(C([H])([H])[H])C([H])([H])[H])C([H])([H])OC(=O)c1c([H])c([H])c([H])c([H])c1[H].[H]OP(=O)(O[H])OP(=O)(O[H])O[H]	[H]OC(=O)c1c([H])c([H])c([H])c([H])c1[H]	[H]OP(=O)(O[H])OP(=O)(O[H])O[H]	[HMDB0000250;Pyrophosphate;(4-)Diphosphoric acid ion; (P2O74-)Diphosphate; Diphosphate; Diphosphoric acid; PPi; Pyrometaphosphate; Pyrophosphate; Pyrophosphate tetraanion; Pyrophosphate(4-) ion]	[MNXR81987_MNXM631]	[2.5.1.62]
[acid benzoic;benzoic acid;Benzoic acid]	[H]OC(=O)c1c([H])c([H])c([H])c([H])c1[H]>>[H]C(=C(C([H])([H])[H])C([H])([H])C([H])([H])C([H])([H])C([H])(C([H])([H])[H])C([H])([H])C([H])([H])C([H])([H])C([H])(C([H])([H])[H])C([H])([H])C([H])([H])C([H])([H])C([H])(C([H])([H])[H])C([H])([H])[H])C([H])([H])OC(=O)c1c([H])c([H])c([H])c([H])c1[H].[H]O[H]	[H]OC(=O)c1c([H])c([H])c([H])c([H])c1[H]	[H]O[H]	[HMDB0001039;Hydroxide;Hydridooxygenate(1-); Hydrogen oxide; Hydroxide anion; Hydroxide ion; Hydroxide ion(1-); Hydroxide(1-); Hydroxy; Hydroxy anion; Hydroxy ion; Hydroxyl; Hydroxyl anion; Hydroxyl ion; Hydroxyl ion (OH1-); Hydroxyl radical; Hydroxyl radicals; OH; Oxidanide; Oxygen ion (O1-); Water ion(1-), HMDB0002111;Water;Dihydrogen oxide; Steam, HMDB0015458;Magnesium oxide;?]	[MNXR58010_MNXM91266, MNXR62662_MNXM20426, MNXR81985_MNXM631, MNXR85868_MNXM90798]	[3.1.1.14]
[acid benzoic;benzoic acid;Benzoic acid]	[H]OC(=O)c1c([H])c([H])c([H])c([H])c1[H]>>[H]C(=O)c1c([H])c([H])c([H])c([H])c1[H].[H]O[H]	[H]OC(=O)c1c([H])c([H])c([H])c([H])c1[H]	[H]O[H]	[HMDB0001039;Hydroxide;Hydridooxygenate(1-); Hydrogen oxide; Hydroxide anion; Hydroxide ion; Hydroxide ion(1-); Hydroxide(1-); Hydroxy; Hydroxy anion; Hydroxy ion; Hydroxyl; Hydroxyl anion; Hydroxyl ion; Hydroxyl ion (OH1-); Hydroxyl radical; Hydroxyl radicals; OH; Oxidanide; Oxygen ion (O1-); Water ion(1-), HMDB0002111;Water;Dihydrogen oxide; Steam, HMDB0015458;Magnesium oxide;?]	[MNXR10055_MNXM164, MNXR15986_MNXM1459, MNXR16010_MNXM3331, MNXR16248_MNXM6362, MNXR16249_MNXM4661, MNXR16995_MNXM6044, MNXR170_MNXM4661, MNXR20241_MNXM2734, MNXR243_MNXM3331, MNXR5337_MNXM164, MNXR6967_MNXM2088, MNXR74925_MNXM6730, MNXR89062_MNXM12975, MNXR90173_MNXM3187, MNXR11026_MNXM217, MNXR16239_MNXM1129, MNXR23045_MNXM6044, MNXR62104_MNXM8152, MNXR15102_MNXM850, MNXR15974_MNXM4764, MNXR240…	[1.2.1.7, 1.2.-.-, 1.2.1.-, NOEC, 1.2.1, 1.2.1.64, 1.2.1.62, 1.2.3.-, 1.2.1.3, 1.2.3.9, 1.2.1.29, 1.2.3.1, 1.2.1.28, 1.2.3.8, 1.2.1.67, 1.2.1.78, 1.2.1.65]
[acid benzoic;benzoic acid;Benzoic acid]	[H]OC(=O)c1c([H])c([H])c([H])c([H])c1[H]>>[H]C(=O)c1c([H])c([H])c([H])c([H])c1[H].[H]O[H]	[H]OC(=O)c1c([H])c([H])c([H])c([H])c1[H]	[H]C(=O)c1c([H])c([H])c([H])c([H])c1[H]	[HMDB0006115;Benzaldehyde;Almond artificial essential oil; Artificial Almond Oil; Artificial bitter almond oil; Artificial essential oil of almond; Benzadehyde; Benzaldehyde FFC; Benzanoaldehyde; Benzene carbaldehyde; Benzene carboxaldehyde; Benzene methylal; Benzenecarbonal; Benzenecarboxaldehyde; Benzenemethylal; Benzoate; Benzoic acid; Benzoic acid aldehyde; Benzoic aldehyde; Benzoyl hydride; …	[MNXR10055_MNXM164, MNXR15986_MNXM1459, MNXR16010_MNXM3331, MNXR16248_MNXM6362, MNXR16249_MNXM4661, MNXR16995_MNXM6044, MNXR170_MNXM4661, MNXR20241_MNXM2734, MNXR243_MNXM3331, MNXR5337_MNXM164, MNXR6967_MNXM2088, MNXR74925_MNXM6730, MNXR89062_MNXM12975, MNXR90173_MNXM3187, MNXR11026_MNXM217, MNXR16239_MNXM1129, MNXR23045_MNXM6044, MNXR62104_MNXM8152, MNXR15102_MNXM850, MNXR15974_MNXM4764, MNXR240…	[1.2.1.7, 1.2.-.-, 1.2.1.-, NOEC, 1.2.1, 1.2.1.64, 1.2.1.62, 1.2.3.-, 1.2.1.3, 1.2.3.9, 1.2.1.29, 1.2.3.1, 1.2.1.28, 1.2.3.8, 1.2.1.67, 1.2.1.78, 1.2.1.65]
[acid benzoic;benzoic acid;Benzoic acid]	[H]OC(=O)c1c([H])c([H])c([H])c([H])c1[H]>>O=O.[H]C(=O)c1c([H])c([H])c([H])c([H])c1[H].[H]N=C(O[H])C1=C([H])N(C2([H])OC([H])(C([H])([H])OP(=O)(O[H])OP(=O)(O[H])OC([H])([H])C3([H])OC([H])(n4c([H])nc5c(N([H])[H])nc([H])nc54)C([H])(OP(=O)(O[H])O[H])C3([H])O[H])C([H])(O[H])C2([H])O[H])C([H])=C([H])C1([H])[H]	[H]OC(=O)c1c([H])c([H])c([H])c([H])c1[H]	O=O	[HMDB0001377;Oxygen;Dioxygen; Molecular oxygen; O2; Oxygen; Oxygen molecule]	[MNXR88589_MNXM188]	[1.14.13]
[acid benzoic;benzoic acid;Benzoic acid]	[H]OC(=O)c1c([H])c([H])c([H])c([H])c1[H]>>O=O.[H]C(=O)c1c([H])c([H])c([H])c([H])c1[H].[H]N=C(O[H])C1=C([H])N(C2([H])OC([H])(C([H])([H])OP(=O)(O[H])OP(=O)(O[H])OC([H])([H])C3([H])OC([H])(n4c([H])nc5c(N([H])[H])nc([H])nc54)C([H])(OP(=O)(O[H])O[H])C3([H])O[H])C([H])(O[H])C2([H])O[H])C([H])=C([H])C1([H])[H]	[H]OC(=O)c1c([H])c([H])c([H])c([H])c1[H]	[H]C(=O)c1c([H])c([H])c([H])c([H])c1[H]	[HMDB0006115;Benzaldehyde;Almond artificial essential oil; Artificial Almond Oil; Artificial bitter almond oil; Artificial essential oil of almond; Benzadehyde; Benzaldehyde FFC; Benzanoaldehyde; Benzene carbaldehyde; Benzene carboxaldehyde; Benzene methylal; Benzenecarbonal; Benzenecarboxaldehyde; Benzenemethylal; Benzoate; Benzoic acid; Benzoic acid aldehyde; Benzoic aldehyde; Benzoyl hydride; …	[MNXR88589_MNXM188]	[1.14.13]
[acid benzoic;benzoic acid;Benzoic acid]	[H]OC(=O)c1c([H])c([H])c([H])c([H])c1[H]>>O=O.[H]C(=O)c1c([H])c([H])c([H])c([H])c1[H].[H]N=C(O[H])C1=C([H])N(C2([H])OC([H])(C([H])([H])OP(=O)(O[H])OP(=O)(O[H])OC([H])([H])C3([H])OC([H])(n4c([H])nc5c(N([H])[H])nc([H])nc54)C([H])(OP(=O)(O[H])O[H])C3([H])O[H])C([H])(O[H])C2([H])O[H])C([H])=C([H])C1([H])[H]	[H]OC(=O)c1c([H])c([H])c([H])c([H])c1[H]	[H]N=C(O[H])C1=C([H])N(C2([H])OC([H])(C([H])([H])OP(=O)(O[H])OP(=O)(O[H])OC([H])([H])C3([H])OC([H])(n4c([H])nc5c(N([H])[H])nc([H])nc54)C([H])(OP(=O)(O[H])O[H])C3([H])O[H])C([H])(O[H])C2([H])O[H])C([H])=C([H])C1([H])[H]	[HMDB0000221;NADPH;2'-(Dihydrogen phosphate) 5'-(trihydrogen pyrophosphate) Adenosine 5'-ester with 1,4-dihydro-1-b-D-ribofuranosylnicotinamide; 2'-(Dihydrogen phosphate) 5'-(trihydrogen pyrophosphate) Adenosine 5'-ester with 1,4-dihydro-1-beta-delta-ribofuranosylnicotinamide; Adenosine 5'-(trihydrogen diphosphate) 2'-(dihydrogen phosphate) P'-5'-ester with 1,4-dihydro-1-beta-D-ribofuranosyl-3-py…	[MNXR88589_MNXM188]	[1.14.13]
[acid benzoic;benzoic acid;Benzoic acid]	[H]OC(=O)c1c([H])c([H])c([H])c([H])c1[H]>>[H]N=C(N([H])[H])N([H])C([H])([H])C([H])([H])C([H])([H])C([H])([H])N=C(O[H])c1c([H])c([H])c([H])c([H])c1[H].[H]O[H]	[H]OC(=O)c1c([H])c([H])c([H])c([H])c1[H]	[H]O[H]	[HMDB0001039;Hydroxide;Hydridooxygenate(1-); Hydrogen oxide; Hydroxide anion; Hydroxide ion; Hydroxide ion(1-); Hydroxide(1-); Hydroxy; Hydroxy anion; Hydroxy ion; Hydroxyl; Hydroxyl anion; Hydroxyl ion; Hydroxyl ion (OH1-); Hydroxyl radical; Hydroxyl radicals; OH; Oxidanide; Oxygen ion (O1-); Water ion(1-), HMDB0002111;Water;Dihydrogen oxide; Steam, HMDB0015458;Magnesium oxide;?]	[MNXR6535_MNXM217]	[3.5.1.40]
[acid benzoic;benzoic acid;Benzoic acid]	[H]OC(=O)c1c([H])c([H])c([H])c([H])c1[H]>>[H]N=C(O[H])C1=C([H])N(C2([H])OC([H])(C([H])([H])OP(=O)(O[H])OP(=O)(O[H])OC([H])([H])C3([H])OC([H])(n4c([H])nc5c(N([H])[H])nc([H])nc54)C([H])(OP(=O)(O[H])O[H])C3([H])O[H])C([H])(O[H])C2([H])O[H])C([H])=C([H])C1([H])[H].[H]OC(=O)c1c([H])c([H])c(O[H])c([H])c1[H]	[H]OC(=O)c1c([H])c([H])c([H])c([H])c1[H]	[H]OC(=O)c1c([H])c([H])c(O[H])c([H])c1[H]	[HMDB0000500;4-Hydroxybenzoic acid;4-Carboxyphenol; 4-Hydroxy-benzoate; 4-Hydroxy-benzoesaeure; 4-Hydroxy-benzoic acid; 4-Hydroxybenzoate; 4-Hydroxybenzoic acid; p-Carboxyphenol; p-Hydroxy-Benzoate; p-Hydroxy-Benzoic acid; p-Hydroxybenzoate; p-Hydroxybenzoic acid; p-Salicylate; p-Salicylic acid; Paraben-acid]	[MNXR90131_MNXM16699]	[NOEC]
[acid benzoic;benzoic acid;Benzoic acid]	[H]OC(=O)c1c([H])c([H])c([H])c([H])c1[H]>>[H]N=C(O[H])C1=C([H])N(C2([H])OC([H])(C([H])([H])OP(=O)(O[H])OP(=O)(O[H])OC([H])([H])C3([H])OC([H])(n4c([H])nc5c(N([H])[H])nc([H])nc54)C([H])(OP(=O)(O[H])O[H])C3([H])O[H])C([H])(O[H])C2([H])O[H])C([H])=C([H])C1([H])[H].[H]OC(=O)c1c([H])c([H])c(O[H])c([H])c1[H]	[H]OC(=O)c1c([H])c([H])c([H])c([H])c1[H]	[H]N=C(O[H])C1=C([H])N(C2([H])OC([H])(C([H])([H])OP(=O)(O[H])OP(=O)(O[H])OC([H])([H])C3([H])OC([H])(n4c([H])nc5c(N([H])[H])nc([H])nc54)C([H])(OP(=O)(O[H])O[H])C3([H])O[H])C([H])(O[H])C2([H])O[H])C([H])=C([H])C1([H])[H]	[HMDB0000221;NADPH;2'-(Dihydrogen phosphate) 5'-(trihydrogen pyrophosphate) Adenosine 5'-ester with 1,4-dihydro-1-b-D-ribofuranosylnicotinamide; 2'-(Dihydrogen phosphate) 5'-(trihydrogen pyrophosphate) Adenosine 5'-ester with 1,4-dihydro-1-beta-delta-ribofuranosylnicotinamide; Adenosine 5'-(trihydrogen diphosphate) 2'-(dihydrogen phosphate) P'-5'-ester with 1,4-dihydro-1-beta-D-ribofuranosyl-3-py…	[MNXR90131_MNXM16699]	[NOEC]
[acid benzoic;benzoic acid;Benzoic acid]	[H]OC(=O)c1c([H])c([H])c([H])c([H])c1[H]>>[H]N=C(O[H])C1=C([H])N(C2([H])OC([H])(C([H])([H])OP(=O)(O[H])OP(=O)(O[H])OC([H])([H])C3([H])OC([H])(n4c([H])nc5c(N([H])[H])nc([H])nc54)C([H])(OP(=O)(O[H])O[H])C3([H])O[H])C([H])(O[H])C2([H])O[H])C([H])=C([H])C1([H])[H].[H]OC(=O)c1c([H])c([H])c([H])c(O[H])c1[H]	[H]OC(=O)c1c([H])c([H])c([H])c([H])c1[H]	[H]OC(=O)c1c([H])c([H])c([H])c(O[H])c1[H]	[HMDB0002466;3-Hydroxybenzoic acid;3-Carboxyphenol; 3-Hydroxy benzoate; 3-Hydroxy benzoic acid; 3-Hydroxybenzoate; 3-Hydroxybenzoic acid; Acido m-idrossibenzoico; Kyselina 3-hydroxybenzoova; m-Hba; m-Hydroxybenzoate; m-Hydroxybenzoic acid; m-Salicylate; m-Salicylic acid; Meta-hydroxybenzoate; Meta-hydroxybenzoic acid]	[MNXR90131_MNXM16699]	[NOEC]
[acid benzoic;benzoic acid;Benzoic acid]	[H]OC(=O)c1c([H])c([H])c([H])c([H])c1[H]>>[H]N=C(O[H])C1=C([H])N(C2([H])OC([H])(C([H])([H])OP(=O)(O[H])OP(=O)(O[H])OC([H])([H])C3([H])OC([H])(n4c([H])nc5c(N([H])[H])nc([H])nc54)C([H])(OP(=O)(O[H])O[H])C3([H])O[H])C([H])(O[H])C2([H])O[H])C([H])=C([H])C1([H])[H].[H]OC(=O)c1c([H])c([H])c([H])c(O[H])c1[H]	[H]OC(=O)c1c([H])c([H])c([H])c([H])c1[H]	[H]N=C(O[H])C1=C([H])N(C2([H])OC([H])(C([H])([H])OP(=O)(O[H])OP(=O)(O[H])OC([H])([H])C3([H])OC([H])(n4c([H])nc5c(N([H])[H])nc([H])nc54)C([H])(OP(=O)(O[H])O[H])C3([H])O[H])C([H])(O[H])C2([H])O[H])C([H])=C([H])C1([H])[H]	[HMDB0000221;NADPH;2'-(Dihydrogen phosphate) 5'-(trihydrogen pyrophosphate) Adenosine 5'-ester with 1,4-dihydro-1-b-D-ribofuranosylnicotinamide; 2'-(Dihydrogen phosphate) 5'-(trihydrogen pyrophosphate) Adenosine 5'-ester with 1,4-dihydro-1-beta-delta-ribofuranosylnicotinamide; Adenosine 5'-(trihydrogen diphosphate) 2'-(dihydrogen phosphate) P'-5'-ester with 1,4-dihydro-1-beta-D-ribofuranosyl-3-py…	[MNXR90131_MNXM16699]	[NOEC]
[acid benzoic;benzoic acid;Benzoic acid]	[H]OC(=O)c1c([H])c([H])c([H])c([H])c1[H]>>[H]N=C(O[H])C1=C([H])N(C2([H])OC([H])(C([H])([H])OP(=O)(O[H])OP(=O)(O[H])OC([H])([H])C3([H])OC([H])(n4c([H])nc5c(N([H])[H])nc([H])nc54)C([H])(OP(=O)(O[H])O[H])C3([H])O[H])C([H])(O[H])C2([H])O[H])C([H])=C([H])C1([H])[H].[H]OC(=O)c1c([H])c([H])c([H])c([H])c1Cl	[H]OC(=O)c1c([H])c([H])c([H])c([H])c1[H]	[H]N=C(O[H])C1=C([H])N(C2([H])OC([H])(C([H])([H])OP(=O)(O[H])OP(=O)(O[H])OC([H])([H])C3([H])OC([H])(n4c([H])nc5c(N([H])[H])nc([H])nc54)C([H])(OP(=O)(O[H])O[H])C3([H])O[H])C([H])(O[H])C2([H])O[H])C([H])=C([H])C1([H])[H]	[HMDB0000221;NADPH;2'-(Dihydrogen phosphate) 5'-(trihydrogen pyrophosphate) Adenosine 5'-ester with 1,4-dihydro-1-b-D-ribofuranosylnicotinamide; 2'-(Dihydrogen phosphate) 5'-(trihydrogen pyrophosphate) Adenosine 5'-ester with 1,4-dihydro-1-beta-delta-ribofuranosylnicotinamide; Adenosine 5'-(trihydrogen diphosphate) 2'-(dihydrogen phosphate) P'-5'-ester with 1,4-dihydro-1-beta-D-ribofuranosyl-3-py…	[MNXR6982_MNXM1216]	[1.3.1.63]
[acid benzoic;benzoic acid;Benzoic acid]	[H]OC(=O)c1c([H])c([H])c([H])c([H])c1[H]>>[H]N=C(O[H])C1=C([H])N(C2([H])OC([H])(C([H])([H])OP(=O)(O[H])OP(=O)(O[H])OC([H])([H])C3([H])OC([H])(n4c([H])nc5c(N([H])[H])nc([H])nc54)C([H])(O[H])C3([H])O[H])C([H])(O[H])C2([H])O[H])C([H])=C([H])C1([H])[H].[H]OC(=O)c1c([H])c([H])c(O[H])c([H])c1[H]	[H]OC(=O)c1c([H])c([H])c([H])c([H])c1[H]	[H]OC(=O)c1c([H])c([H])c(O[H])c([H])c1[H]	[HMDB0000500;4-Hydroxybenzoic acid;4-Carboxyphenol; 4-Hydroxy-benzoate; 4-Hydroxy-benzoesaeure; 4-Hydroxy-benzoic acid; 4-Hydroxybenzoate; 4-Hydroxybenzoic acid; p-Carboxyphenol; p-Hydroxy-Benzoate; p-Hydroxy-Benzoic acid; p-Hydroxybenzoate; p-Hydroxybenzoic acid; p-Salicylate; p-Salicylic acid; Paraben-acid]	[MNXR69590_MNXM1707]	[NOEC]
[acid benzoic;benzoic acid;Benzoic acid]	[H]OC(=O)c1c([H])c([H])c([H])c([H])c1[H]>>[H]N=C(O[H])C1=C([H])N(C2([H])OC([H])(C([H])([H])OP(=O)(O[H])OP(=O)(O[H])OC([H])([H])C3([H])OC([H])(n4c([H])nc5c(N([H])[H])nc([H])nc54)C([H])(O[H])C3([H])O[H])C([H])(O[H])C2([H])O[H])C([H])=C([H])C1([H])[H].[H]OC(=O)c1c([H])c([H])c(O[H])c([H])c1[H]	[H]OC(=O)c1c([H])c([H])c([H])c([H])c1[H]	[H]N=C(O[H])C1=C([H])N(C2([H])OC([H])(C([H])([H])OP(=O)(O[H])OP(=O)(O[H])OC([H])([H])C3([H])OC([H])(n4c([H])nc5c(N([H])[H])nc([H])nc54)C([H])(O[H])C3([H])O[H])C([H])(O[H])C2([H])O[H])C([H])=C([H])C1([H])[H]	[HMDB0001487;NADH;1,4-Dihydronicotinamide adenine dinucleotide; b-DPNH; b-NADH; beta-DPNH; beta-NADH; Dihydrocodehydrogenase I; Dihydrocozymase; Dihydronicotinamide adenine dinucleotide; Dihydronicotinamide mononucleotide; DPNH; ENADA; NADH; NADH2; Reduced codehydrogenase I; Reduced diphosphopyridine nucleotide; Reduced nicotinamide adenine diphosphate; Reduced nicotinamide-adenine dinucleotide]	[MNXR69590_MNXM1707]	[NOEC]
[acid benzoic;benzoic acid;Benzoic acid]	[H]OC(=O)c1c([H])c([H])c([H])c([H])c1[H]>>[H]N=C(O[H])C1=C([H])N(C2([H])OC([H])(C([H])([H])OP(=O)(O[H])OP(=O)(O[H])OC([H])([H])C3([H])OC([H])(n4c([H])nc5c(N([H])[H])nc([H])nc54)C([H])(O[H])C3([H])O[H])C([H])(O[H])C2([H])O[H])C([H])=C([H])C1([H])[H].[H]OC(=O)c1c([H])c([H])c([H])c(O[H])c1[H]	[H]OC(=O)c1c([H])c([H])c([H])c([H])c1[H]	[H]OC(=O)c1c([H])c([H])c([H])c(O[H])c1[H]	[HMDB0002466;3-Hydroxybenzoic acid;3-Carboxyphenol; 3-Hydroxy benzoate; 3-Hydroxy benzoic acid; 3-Hydroxybenzoate; 3-Hydroxybenzoic acid; Acido m-idrossibenzoico; Kyselina 3-hydroxybenzoova; m-Hba; m-Hydroxybenzoate; m-Hydroxybenzoic acid; m-Salicylate; m-Salicylic acid; Meta-hydroxybenzoate; Meta-hydroxybenzoic acid]	[MNXR69590_MNXM1707]	[NOEC]
[acid benzoic;benzoic acid;Benzoic acid]	[H]OC(=O)c1c([H])c([H])c([H])c([H])c1[H]>>[H]N=C(O[H])C1=C([H])N(C2([H])OC([H])(C([H])([H])OP(=O)(O[H])OP(=O)(O[H])OC([H])([H])C3([H])OC([H])(n4c([H])nc5c(N([H])[H])nc([H])nc54)C([H])(O[H])C3([H])O[H])C([H])(O[H])C2([H])O[H])C([H])=C([H])C1([H])[H].[H]OC(=O)c1c([H])c([H])c([H])c(O[H])c1[H]	[H]OC(=O)c1c([H])c([H])c([H])c([H])c1[H]	[H]N=C(O[H])C1=C([H])N(C2([H])OC([H])(C([H])([H])OP(=O)(O[H])OP(=O)(O[H])OC([H])([H])C3([H])OC([H])(n4c([H])nc5c(N([H])[H])nc([H])nc54)C([H])(O[H])C3([H])O[H])C([H])(O[H])C2([H])O[H])C([H])=C([H])C1([H])[H]	[HMDB0001487;NADH;1,4-Dihydronicotinamide adenine dinucleotide; b-DPNH; b-NADH; beta-DPNH; beta-NADH; Dihydrocodehydrogenase I; Dihydrocozymase; Dihydronicotinamide adenine dinucleotide; Dihydronicotinamide mononucleotide; DPNH; ENADA; NADH; NADH2; Reduced codehydrogenase I; Reduced diphosphopyridine nucleotide; Reduced nicotinamide adenine diphosphate; Reduced nicotinamide-adenine dinucleotide]	[MNXR69590_MNXM1707]	[NOEC]
[acid benzoic;benzoic acid;Benzoic acid]	[H]OC(=O)c1c([H])c([H])c([H])c([H])c1[H]>>[H]N=C(O[H])C1=C([H])N(C2([H])OC([H])(C([H])([H])OP(=O)(O[H])OP(=O)(O[H])OC([H])([H])C3([H])OC([H])(n4c([H])nc5c(N([H])[H])nc([H])nc54)C([H])(O[H])C3([H])O[H])C([H])(O[H])C2([H])O[H])C([H])=C([H])C1([H])[H].[H]OOC(=O)c1c([H])c([H])c([H])c([H])c1[H]	[H]OC(=O)c1c([H])c([H])c([H])c([H])c1[H]	[H]N=C(O[H])C1=C([H])N(C2([H])OC([H])(C([H])([H])OP(=O)(O[H])OP(=O)(O[H])OC([H])([H])C3([H])OC([H])(n4c([H])nc5c(N([H])[H])nc([H])nc54)C([H])(O[H])C3([H])O[H])C([H])(O[H])C2([H])O[H])C([H])=C([H])C1([H])[H]	[HMDB0001487;NADH;1,4-Dihydronicotinamide adenine dinucleotide; b-DPNH; b-NADH; beta-DPNH; beta-NADH; Dihydrocodehydrogenase I; Dihydrocozymase; Dihydronicotinamide adenine dinucleotide; Dihydronicotinamide mononucleotide; DPNH; ENADA; NADH; NADH2; Reduced codehydrogenase I; Reduced diphosphopyridine nucleotide; Reduced nicotinamide adenine diphosphate; Reduced nicotinamide-adenine dinucleotide]	[MNXR19158_MNXM4213]	[NOEC]
[acid benzoic;benzoic acid;Benzoic acid]	[H]OC(=O)c1c([H])c([H])c([H])c([H])c1[H]>>[H]N=C(O[H])N([H])O[H].[H]OC(=O)C([H])(N([H])[H])C([H])([H])OC(=O)c1c([H])c([H])c([H])c([H])c1[H]	[H]OC(=O)c1c([H])c([H])c([H])c([H])c1[H]	[H]N=C(O[H])N([H])O[H]	[HMDB0015140;Hydroxyurea;Carbamohydroxamic Acid; Carbamohydroximic Acid; Carbamohydroxyamic Acid; Carbamoyl Oxime; Carbamyl Hydroxamate; HU; Hydroxicarbamidum; Hydroxycarbamide; Hydroxycarbamine; Hydroxylurea; Idrossicarbamide [Dcit]; N-Carbamoylhydroxylamine; N-Hydroxyurea]	[MNXR86150_MNXM26]	[2.6.99.3]
[acid benzoic;benzoic acid;Benzoic acid]	[H]OC(=O)c1c([H])c([H])c([H])c([H])c1[H]>>[H]N=C(O[H])c1c([H])c([H])c([H])c([H])c1[H].[H]OC(=O)C([H])([H])C([H])([H])C([H])(C(=O)O[H])N([H])[H]	[H]OC(=O)c1c([H])c([H])c([H])c([H])c1[H]	[H]N=C(O[H])c1c([H])c([H])c([H])c([H])c1[H]	[HMDB0004461;Benzamide;Amid kyseliny benzoove; Amid kyseliny benzoove [Czech]; Benzamide (ACD/Name 4.0); Benzenecarboxamide; Benzoate; Benzoic acid; Benzoic acid amide; Benzoylamide; Phenyl Carboxyamide; Phenylcarboxamide; Phenylcarboxyamide; Tigan; Tigan (TN); Trimethobenzamide Hydrochloride; Trimethobenzamide hydrochloride (USP)]	[MNXR81206_MNXM9013]	[NOEC]
[acid benzoic;benzoic acid;Benzoic acid]	[H]OC(=O)c1c([H])c([H])c([H])c([H])c1[H]>>[H]N=C(O[H])c1c([H])c([H])c([H])c([H])c1[H].[H]OC(=O)C([H])([H])C([H])([H])C([H])(C(=O)O[H])N([H])[H]	[H]OC(=O)c1c([H])c([H])c([H])c([H])c1[H]	[H]OC(=O)C([H])([H])C([H])([H])C([H])(C(=O)O[H])N([H])[H]	[HMDB0000148;L-Glutamic acid;(2S)-2-Aminopentanedioate; (2S)-2-Aminopentanedioic acid; (S)-(+)-Glutamate; (S)-(+)-Glutamic acid; (S)-2-Aminopentanedioate; (S)-2-Aminopentanedioic acid; (S)-Glutamate; (S)-Glutamic acid; 1-Amino-propane-1,3-dicarboxylate; 1-Amino-propane-1,3-dicarboxylic acid; 1-Aminopropane-1,3-dicarboxylate; 1-Aminopropane-1,3-dicarboxylic acid; 2-Aminoglutarate; 2-Aminoglutaric …	[MNXR81206_MNXM9013]	[NOEC]
[acid benzoic;benzoic acid;Benzoic acid]	[H]OC(=O)c1c([H])c([H])c([H])c([H])c1[H]>>O=O.[H]C(=O)c1c([H])c([H])c([H])c([H])c1[H].[H]N=C(O[H])C1=C([H])N(C2([H])OC([H])(C([H])([H])OP(=O)(O[H])OP(=O)(O[H])OC([H])([H])C3([H])OC([H])(n4c([H])nc5c(N([H])[H])nc([H])nc54)C([H])(O[H])C3([H])O[H])C([H])(O[H])C2([H])O[H])C([H])=C([H])C1([H])[H]	[H]OC(=O)c1c([H])c([H])c([H])c([H])c1[H]	O=O	[HMDB0001377;Oxygen;Dioxygen; Molecular oxygen; O2; Oxygen; Oxygen molecule]	[MNXR74444_MNXM982, MNXR88586_MNXM188]	[1.2.3.9, 1.14.13]
[acid benzoic;benzoic acid;Benzoic acid]	[H]OC(=O)c1c([H])c([H])c([H])c([H])c1[H]>>O=O.[H]C(=O)c1c([H])c([H])c([H])c([H])c1[H].[H]N=C(O[H])C1=C([H])N(C2([H])OC([H])(C([H])([H])OP(=O)(O[H])OP(=O)(O[H])OC([H])([H])C3([H])OC([H])(n4c([H])nc5c(N([H])[H])nc([H])nc54)C([H])(O[H])C3([H])O[H])C([H])(O[H])C2([H])O[H])C([H])=C([H])C1([H])[H]	[H]OC(=O)c1c([H])c([H])c([H])c([H])c1[H]	[H]C(=O)c1c([H])c([H])c([H])c([H])c1[H]	[HMDB0006115;Benzaldehyde;Almond artificial essential oil; Artificial Almond Oil; Artificial bitter almond oil; Artificial essential oil of almond; Benzadehyde; Benzaldehyde FFC; Benzanoaldehyde; Benzene carbaldehyde; Benzene carboxaldehyde; Benzene methylal; Benzenecarbonal; Benzenecarboxaldehyde; Benzenemethylal; Benzoate; Benzoic acid; Benzoic acid aldehyde; Benzoic aldehyde; Benzoyl hydride; …	[MNXR74444_MNXM982, MNXR88586_MNXM188]	[1.2.3.9, 1.14.13]
[acid benzoic;benzoic acid;Benzoic acid]	[H]OC(=O)c1c([H])c([H])c([H])c([H])c1[H]>>O=O.[H]C(=O)c1c([H])c([H])c([H])c([H])c1[H].[H]N=C(O[H])C1=C([H])N(C2([H])OC([H])(C([H])([H])OP(=O)(O[H])OP(=O)(O[H])OC([H])([H])C3([H])OC([H])(n4c([H])nc5c(N([H])[H])nc([H])nc54)C([H])(O[H])C3([H])O[H])C([H])(O[H])C2([H])O[H])C([H])=C([H])C1([H])[H]	[H]OC(=O)c1c([H])c([H])c([H])c([H])c1[H]	[H]N=C(O[H])C1=C([H])N(C2([H])OC([H])(C([H])([H])OP(=O)(O[H])OP(=O)(O[H])OC([H])([H])C3([H])OC([H])(n4c([H])nc5c(N([H])[H])nc([H])nc54)C([H])(O[H])C3([H])O[H])C([H])(O[H])C2([H])O[H])C([H])=C([H])C1([H])[H]	[HMDB0001487;NADH;1,4-Dihydronicotinamide adenine dinucleotide; b-DPNH; b-NADH; beta-DPNH; beta-NADH; Dihydrocodehydrogenase I; Dihydrocozymase; Dihydronicotinamide adenine dinucleotide; Dihydronicotinamide mononucleotide; DPNH; ENADA; NADH; NADH2; Reduced codehydrogenase I; Reduced diphosphopyridine nucleotide; Reduced nicotinamide adenine diphosphate; Reduced nicotinamide-adenine dinucleotide]	[MNXR74444_MNXM982, MNXR88586_MNXM188]	[1.2.3.9, 1.14.13]
[acid benzoic;benzoic acid;Benzoic acid]	[H]OC(=O)c1c([H])c([H])c([H])c([H])c1[H]>>[H]N=C(O[H])c1c([H])c([H])c([H])c([H])c1[H].[H]O[H]	[H]OC(=O)c1c([H])c([H])c([H])c([H])c1[H]	[H]N=C(O[H])c1c([H])c([H])c([H])c([H])c1[H]	[HMDB0004461;Benzamide;Amid kyseliny benzoove; Amid kyseliny benzoove [Czech]; Benzamide (ACD/Name 4.0); Benzenecarboxamide; Benzoate; Benzoic acid; Benzoic acid amide; Benzoylamide; Phenyl Carboxyamide; Phenylcarboxamide; Phenylcarboxyamide; Tigan; Tigan (TN); Trimethobenzamide Hydrochloride; Trimethobenzamide hydrochloride (USP)]	[MNXR3828_MNXM194, MNXR83456_MNXM194, MNXR3835_MNXM274, MNXR83458_MNXM274, MNXR93869_MNXM217, MNXR9831_MNXM217, MNXR75183_MNXM2932, MNXR94124_MNXM2932]	[3.5.1.42, 3.5.1.19, 3.5.1.4, 3.5.1.-, NOEC]
[acid benzoic;benzoic acid;Benzoic acid]	[H]OC(=O)c1c([H])c([H])c([H])c([H])c1[H]>>[H]N=C(O[H])c1c([H])c([H])c([H])c([H])c1[H].[H]O[H]	[H]OC(=O)c1c([H])c([H])c([H])c([H])c1[H]	[H]O[H]	[HMDB0001039;Hydroxide;Hydridooxygenate(1-); Hydrogen oxide; Hydroxide anion; Hydroxide ion; Hydroxide ion(1-); Hydroxide(1-); Hydroxy; Hydroxy anion; Hydroxy ion; Hydroxyl; Hydroxyl anion; Hydroxyl ion; Hydroxyl ion (OH1-); Hydroxyl radical; Hydroxyl radicals; OH; Oxidanide; Oxygen ion (O1-); Water ion(1-), HMDB0002111;Water;Dihydrogen oxide; Steam, HMDB0015458;Magnesium oxide;?]	[MNXR3828_MNXM194, MNXR83456_MNXM194, MNXR3835_MNXM274, MNXR83458_MNXM274, MNXR93869_MNXM217, MNXR9831_MNXM217, MNXR75183_MNXM2932, MNXR94124_MNXM2932]	[3.5.1.42, 3.5.1.19, 3.5.1.4, 3.5.1.-, NOEC]
[acid benzoic;benzoic acid;Benzoic acid]	[H]OC(=O)c1c([H])c([H])c([H])c([H])c1[H]>>[H]N=c1nc(O[H])c2nc([H])n(C3([H])OC([H])(C([H])([H])OP(=O)(O[H])OC(=O)c4c([H])c([H])c([H])c([H])c4[H])C([H])(O[H])C3([H])O[H])c2n1[H].[H]OP(=O)(O[H])OP(=O)(O[H])O[H]	[H]OC(=O)c1c([H])c([H])c([H])c([H])c1[H]	[H]OP(=O)(O[H])OP(=O)(O[H])O[H]	[HMDB0000250;Pyrophosphate;(4-)Diphosphoric acid ion; (P2O74-)Diphosphate; Diphosphate; Diphosphoric acid; PPi; Pyrometaphosphate; Pyrophosphate; Pyrophosphate tetraanion; Pyrophosphate(4-) ion]	[MNXR93608_MNXM1484]	[NOEC]
[acid benzoic;benzoic acid;Benzoic acid]	[H]OC(=O)c1c([H])c([H])c([H])c([H])c1[H]>>[H]N=c1nc(O[H])c2nc([H])n(C3([H])OC([H])(C([H])([H])OP(=O)(O[H])OP(=O)(O[H])O[H])C([H])(O[H])C3([H])[H])c2n1[H].[H]OP(=O)(O[H])OC(=O)c1c([H])c([H])c([H])c([H])c1[H]	[H]OC(=O)c1c([H])c([H])c([H])c([H])c1[H]	[H]N=c1nc(O[H])c2nc([H])n(C3([H])OC([H])(C([H])([H])OP(=O)(O[H])OP(=O)(O[H])O[H])C([H])(O[H])C3([H])[H])c2n1[H]	[HMDB0000960;dGDP;2'-Deoxy-GDP; 2'-Deoxyguanosine-5'-diphosphate; 5'-dGDP; Deoxyguanosine 5'-diphosphate; Deoxyguanosine diphosphate; Deoxyguanosine-diphosphate; dGDP]	[MNXR81269_MNXM126]	[2.7.2.3]
[acid benzoic;benzoic acid;Benzoic acid]	[H]OC(=O)c1c([H])c([H])c([H])c([H])c1[H]>>[H]N=c1nc(O[H])c2nc([H])n(C3([H])OC([H])(C([H])([H])OP(=O)(O[H])OP(=O)(O[H])O[H])C([H])(O[H])C3([H])[H])c2n1[H].[H]OP(=O)(O[H])OC(=O)c1c([H])c([H])c([H])c([H])c1[H]	[H]OC(=O)c1c([H])c([H])c([H])c([H])c1[H]	[H]OP(=O)(O[H])OC(=O)c1c([H])c([H])c([H])c([H])c1[H]	[HMDB0060440;Benzoyl phosphate;?]	[MNXR81269_MNXM126]	[2.7.2.3]
[acid benzoic;benzoic acid;Benzoic acid]	[H]OC(=O)c1c([H])c([H])c([H])c([H])c1[H]>>[H]OC(=NC([H])([H])C([H])([H])C([H])([H])N(C(=O)C1([H])N=C(c2c([H])c([H])c([H])c([H])c2[H])OC1([H])C([H])([H])[H])C([H])([H])C([H])([H])C([H])([H])N=C(O[H])C1([H])N=C(c2c([H])c([H])c([H])c(O[H])c2O[H])OC1([H])C([H])([H])[H])c1c([H])c([H])c([H])c(O[H])c1O[H].[H]O[H]	[H]OC(=O)c1c([H])c([H])c([H])c([H])c1[H]	[H]O[H]	[HMDB0001039;Hydroxide;Hydridooxygenate(1-); Hydrogen oxide; Hydroxide anion; Hydroxide ion; Hydroxide ion(1-); Hydroxide(1-); Hydroxy; Hydroxy anion; Hydroxy ion; Hydroxyl; Hydroxyl anion; Hydroxyl ion; Hydroxyl ion (OH1-); Hydroxyl radical; Hydroxyl radicals; OH; Oxidanide; Oxygen ion (O1-); Water ion(1-), HMDB0002111;Water;Dihydrogen oxide; Steam, HMDB0015458;Magnesium oxide;?]	[MNXR21144_MNXM455]	[NOEC]
[acid benzoic;benzoic acid;Benzoic acid]	[H]OC(=O)c1c([H])c([H])c([H])c([H])c1[H]>>[H]OC(=NC([H])([H])C([H])([H])SC(=O)c1c([H])c([H])c([H])c([H])c1[H])C([H])([H])C([H])([H])N=C(O[H])C([H])(O[H])C(C([H])([H])[H])(C([H])([H])[H])C([H])([H])OP(=O)(O[H])OP(=O)(O[H])OC([H])([H])C1([H])OC([H])(n2c([H])nc3c(N([H])[H])nc([H])nc32)C([H])(O[H])C1([H])OP(=O)(O[H])O[H].[H]OC(=O)C([H])([H])C([H])([H])C(=O)O[H]	[H]OC(=O)c1c([H])c([H])c([H])c([H])c1[H]	[H]OC(=NC([H])([H])C([H])([H])SC(=O)c1c([H])c([H])c([H])c([H])c1[H])C([H])([H])C([H])([H])N=C(O[H])C([H])(O[H])C(C([H])([H])[H])(C([H])([H])[H])C([H])([H])OP(=O)(O[H])OP(=O)(O[H])OC([H])([H])C1([H])OC([H])(n2c([H])nc3c(N([H])[H])nc([H])nc32)C([H])(O[H])C1([H])OP(=O)(O[H])O[H]	[HMDB0002252;Benzoyl-CoA;Benzoyl CoA; Benzoyl Coenzyme A; Benzoyl-S-CoA; Benzoyl-S-Coenzyme A; S-Benzoate; S-Benzoate coenzyme A; S-Benzoic acid]	[MNXR84236_MNXM217]	[NOEC]
[acid benzoic;benzoic acid;Benzoic acid]	[H]OC(=O)c1c([H])c([H])c([H])c([H])c1[H]>>[H]OC(=NC([H])([H])C([H])([H])SC(=O)c1c([H])c([H])c([H])c([H])c1[H])C([H])([H])C([H])([H])N=C(O[H])C([H])(O[H])C(C([H])([H])[H])(C([H])([H])[H])C([H])([H])OP(=O)(O[H])OP(=O)(O[H])OC([H])([H])C1([H])OC([H])(n2c([H])nc3c(N([H])[H])nc([H])nc32)C([H])(O[H])C1([H])OP(=O)(O[H])O[H].[H]OC(=O)C([H])([H])C([H])([H])C(=O)O[H]	[H]OC(=O)c1c([H])c([H])c([H])c([H])c1[H]	[H]OC(=O)C([H])([H])C([H])([H])C(=O)O[H]	[HMDB0000254;Succinic acid;1,2-Ethanedicarboxylate; 1,2-Ethanedicarboxylic acid; 1,4-Butanedioate; 1,4-Butanedioic acid; Amber acid; Asuccin; Dihydrofumarate; Dihydrofumaric acid; Katasuccin; Succinate; Wormwood acid]	[MNXR84236_MNXM217]	[NOEC]
[acid benzoic;benzoic acid;Benzoic acid]	[H]OC(=O)c1c([H])c([H])c([H])c([H])c1[H]>>[H]OC(=NC([H])([H])C([H])([H])SC(=O)c1c([H])c([H])c([H])c([H])c1[H])C([H])([H])C([H])([H])N=C(O[H])C([H])(O[H])C(C([H])([H])[H])(C([H])([H])[H])C([H])([H])OP(=O)(O[H])OP(=O)(O[H])OC([H])([H])C1([H])OC([H])(n2c([H])nc3c(N([H])[H])nc([H])nc32)C([H])(O[H])C1([H])OP(=O)(O[H])O[H].[H]OP(=O)(O[H])OP(=O)(O[H])O[H]	[H]OC(=O)c1c([H])c([H])c([H])c([H])c1[H]	[H]OC(=NC([H])([H])C([H])([H])SC(=O)c1c([H])c([H])c([H])c([H])c1[H])C([H])([H])C([H])([H])N=C(O[H])C([H])(O[H])C(C([H])([H])[H])(C([H])([H])[H])C([H])([H])OP(=O)(O[H])OP(=O)(O[H])OC([H])([H])C1([H])OC([H])(n2c([H])nc3c(N([H])[H])nc([H])nc32)C([H])(O[H])C1([H])OP(=O)(O[H])O[H]	[HMDB0002252;Benzoyl-CoA;Benzoyl CoA; Benzoyl Coenzyme A; Benzoyl-S-CoA; Benzoyl-S-Coenzyme A; S-Benzoate; S-Benzoate coenzyme A; S-Benzoic acid]	[MNXR91199_MNXM378, MNXR9744_MNXM217]	[NOEC, 6.2.1.25]
[acid benzoic;benzoic acid;Benzoic acid]	[H]OC(=O)c1c([H])c([H])c([H])c([H])c1[H]>>[H]OC(=NC([H])([H])C([H])([H])SC(=O)c1c([H])c([H])c([H])c([H])c1[H])C([H])([H])C([H])([H])N=C(O[H])C([H])(O[H])C(C([H])([H])[H])(C([H])([H])[H])C([H])([H])OP(=O)(O[H])OP(=O)(O[H])OC([H])([H])C1([H])OC([H])(n2c([H])nc3c(N([H])[H])nc([H])nc32)C([H])(O[H])C1([H])OP(=O)(O[H])O[H].[H]OP(=O)(O[H])OP(=O)(O[H])O[H]	[H]OC(=O)c1c([H])c([H])c([H])c([H])c1[H]	[H]OP(=O)(O[H])OP(=O)(O[H])O[H]	[HMDB0000250;Pyrophosphate;(4-)Diphosphoric acid ion; (P2O74-)Diphosphate; Diphosphate; Diphosphoric acid; PPi; Pyrometaphosphate; Pyrophosphate; Pyrophosphate tetraanion; Pyrophosphate(4-) ion]	[MNXR91199_MNXM378, MNXR9744_MNXM217]	[NOEC, 6.2.1.25]
[acid benzoic;benzoic acid;Benzoic acid]	[H]OC(=O)c1c([H])c([H])c([H])c([H])c1[H]>>[H]OC(=NC([H])([H])C([H])([H])SC(=O)c1c([H])c([H])c([H])c([H])c1[H])C([H])([H])C([H])([H])N=C(O[H])C([H])(O[H])C(C([H])([H])[H])(C([H])([H])[H])C([H])([H])OP(=O)(O[H])OP(=O)(O[H])OC([H])([H])C1([H])OC([H])(n2c([H])nc3c(N([H])[H])nc([H])nc32)C([H])(O[H])C1([H])OP(=O)(O[H])O[H].[H]O[H]	[H]OC(=O)c1c([H])c([H])c([H])c([H])c1[H]	[H]O[H]	[HMDB0001039;Hydroxide;Hydridooxygenate(1-); Hydrogen oxide; Hydroxide anion; Hydroxide ion; Hydroxide ion(1-); Hydroxide(1-); Hydroxy; Hydroxy anion; Hydroxy ion; Hydroxyl; Hydroxyl anion; Hydroxyl ion; Hydroxyl ion (OH1-); Hydroxyl radical; Hydroxyl radicals; OH; Oxidanide; Oxygen ion (O1-); Water ion(1-), HMDB0002111;Water;Dihydrogen oxide; Steam, HMDB0015458;Magnesium oxide;?]	[MNXR21686_MNXM850, MNXR232_MNXM164, MNXR58705_MNXM378, MNXR90524_MNXM737, MNXR9109_MNXM552, MNXR9766_MNXM217]	[NOEC, 3.1.2.23, 3.1.2, 3.1.2.28]
[acid benzoic;benzoic acid;Benzoic acid]	[H]OC(=O)c1c([H])c([H])c([H])c([H])c1[H]>>[H]OC(=NC([H])([H])C([H])([H])SC(=O)c1c([H])c([H])c([H])c([H])c1[H])C([H])([H])C([H])([H])N=C(O[H])C([H])(O[H])C(C([H])([H])[H])(C([H])([H])[H])C([H])([H])OP(=O)(O[H])OP(=O)(O[H])OC([H])([H])C1([H])OC([H])(n2c([H])nc3c(N([H])[H])nc([H])nc32)C([H])(O[H])C1([H])OP(=O)(O[H])O[H].[H]O[H]	[H]OC(=O)c1c([H])c([H])c([H])c([H])c1[H]	[H]OC(=NC([H])([H])C([H])([H])SC(=O)c1c([H])c([H])c([H])c([H])c1[H])C([H])([H])C([H])([H])N=C(O[H])C([H])(O[H])C(C([H])([H])[H])(C([H])([H])[H])C([H])([H])OP(=O)(O[H])OP(=O)(O[H])OC([H])([H])C1([H])OC([H])(n2c([H])nc3c(N([H])[H])nc([H])nc32)C([H])(O[H])C1([H])OP(=O)(O[H])O[H]	[HMDB0002252;Benzoyl-CoA;Benzoyl CoA; Benzoyl Coenzyme A; Benzoyl-S-CoA; Benzoyl-S-Coenzyme A; S-Benzoate; S-Benzoate coenzyme A; S-Benzoic acid]	[MNXR21686_MNXM850, MNXR232_MNXM164, MNXR58705_MNXM378, MNXR90524_MNXM737, MNXR9109_MNXM552, MNXR9766_MNXM217]	[NOEC, 3.1.2.23, 3.1.2, 3.1.2.28]
[acid benzoic;benzoic acid;Benzoic acid]	[H]OC(=O)c1c([H])c([H])c([H])c([H])c1[H]>>[H]OC(=NC([H])([H])C([H])([H])S[H])C([H])([H])C([H])([H])N=C(O[H])C([H])(O[H])C(C([H])([H])[H])(C([H])([H])[H])C([H])([H])OP(=O)(O[H])OP(=O)(O[H])OC([H])([H])C1([H])OC([H])(n2c([H])nc3c(N([H])[H])nc([H])nc32)C([H])(O[H])C1([H])OP(=O)(O[H])O[H].[H]OC(=O)c1c([H])c([H])c([H])c([H])c1C(=O)C([H])([H])C([H])([H])C(=O)O[H]	[H]OC(=O)c1c([H])c([H])c([H])c([H])c1[H]	[H]OC(=NC([H])([H])C([H])([H])S[H])C([H])([H])C([H])([H])N=C(O[H])C([H])(O[H])C(C([H])([H])[H])(C([H])([H])[H])C([H])([H])OP(=O)(O[H])OP(=O)(O[H])OC([H])([H])C1([H])OC([H])(n2c([H])nc3c(N([H])[H])nc([H])nc32)C([H])(O[H])C1([H])OP(=O)(O[H])O[H]	[HMDB0001423;Coenzyme A;Acetoacetyl coenzyme A sodium salt; CoA; CoA hydrate; CoA-SH; CoASH; Coenzyme A; Coenzyme A hydrate; Coenzyme A-SH; Coenzyme ASH; Coenzymes A; Depot-Zeel; Propionyl CoA; Propionyl Coenzyme A; S-Propanoate; S-Propanoate CoA; S-Propanoate Coenzyme A; S-Propanoic acid; S-Propionate CoA; S-Propionate Coenzyme A; Zeel; [(2R,3S,4R,5R)-5-(6-amino-9H-purin-9-yl)-4-hydroxy-3-(phosp…	[MNXR81819_MNXM240]	[NOEC]
[acid benzoic;benzoic acid;Benzoic acid]	[H]OC(=O)c1c([H])c([H])c([H])c([H])c1[H]>>[H]OC(=NN=C(O[H])C([H])([H])[H])c1c([H])c([H])c([H])c([H])c1[H].[H]O[H]	[H]OC(=O)c1c([H])c([H])c([H])c([H])c1[H]	[H]O[H]	[HMDB0001039;Hydroxide;Hydridooxygenate(1-); Hydrogen oxide; Hydroxide anion; Hydroxide ion; Hydroxide ion(1-); Hydroxide(1-); Hydroxy; Hydroxy anion; Hydroxy ion; Hydroxyl; Hydroxyl anion; Hydroxyl ion; Hydroxyl ion (OH1-); Hydroxyl radical; Hydroxyl radicals; OH; Oxidanide; Oxygen ion (O1-); Water ion(1-), HMDB0002111;Water;Dihydrogen oxide; Steam, HMDB0015458;Magnesium oxide;?]	[MNXR60710_MNXM5192]	[3.5.1.-]
[acid benzoic;benzoic acid;Benzoic acid]	[H]OC(=O)c1c([H])c([H])c([H])c([H])c1[H]>>[H]OC(=Nc1c(O[H])c2c([H])c([H])c(O[H])c(C([H])([H])[H])c2oc1=O)c1c([H])c([H])c([H])c([H])c1[H].[H]OP(=O)(O[H])OP(=O)(O[H])O[H]	[H]OC(=O)c1c([H])c([H])c([H])c([H])c1[H]	[H]OP(=O)(O[H])OP(=O)(O[H])O[H]	[HMDB0000250;Pyrophosphate;(4-)Diphosphoric acid ion; (P2O74-)Diphosphate; Diphosphate; Diphosphoric acid; PPi; Pyrometaphosphate; Pyrophosphate; Pyrophosphate tetraanion; Pyrophosphate(4-) ion]	[MNXR93903_MNXM7203]	[NOEC]
[acid benzoic;benzoic acid;Benzoic acid]	[H]OC(=O)c1c([H])c([H])c([H])c([H])c1[H]>>O=O.[H]C(=O)c1c([H])c([H])c([H])c([H])c1[H].[H]OC(=O)C(=O)C([H])([H])C([H])([H])C(=O)O[H]	[H]OC(=O)c1c([H])c([H])c([H])c([H])c1[H]	O=O	[HMDB0001377;Oxygen;Dioxygen; Molecular oxygen; O2; Oxygen; Oxygen molecule]	[MNXR10303_MNXM3114]	[1.14.11.6]
[acid benzoic;benzoic acid;Benzoic acid]	[H]OC(=O)c1c([H])c([H])c([H])c([H])c1[H]>>O=O.[H]C(=O)c1c([H])c([H])c([H])c([H])c1[H].[H]OC(=O)C(=O)C([H])([H])C([H])([H])C(=O)O[H]	[H]OC(=O)c1c([H])c([H])c([H])c([H])c1[H]	[H]OC(=O)C(=O)C([H])([H])C([H])([H])C(=O)O[H]	[HMDB0000208;Oxoglutaric acid;2-Ketoglutarate; 2-Ketoglutaric acid; 2-Oxo-1,5-pentanedioate; 2-Oxo-1,5-pentanedioic acid; 2-Oxoglutarate; 2-Oxoglutaric acid; 2-Oxopentanedioate; 2-Oxopentanedioic acid; alpha-Ketoglutaric acid; Oxoglutarate]	[MNXR10303_MNXM3114]	[1.14.11.6]
[acid benzoic;benzoic acid;Benzoic acid]	[H]OC(=O)c1c([H])c([H])c([H])c([H])c1[H]>>O=O.[H]C(=O)c1c([H])c([H])c([H])c([H])c1[H].[H]OC(=O)C(=O)C([H])([H])C([H])([H])C(=O)O[H]	[H]OC(=O)c1c([H])c([H])c([H])c([H])c1[H]	[H]C(=O)c1c([H])c([H])c([H])c([H])c1[H]	[HMDB0006115;Benzaldehyde;Almond artificial essential oil; Artificial Almond Oil; Artificial bitter almond oil; Artificial essential oil of almond; Benzadehyde; Benzaldehyde FFC; Benzanoaldehyde; Benzene carbaldehyde; Benzene carboxaldehyde; Benzene methylal; Benzenecarbonal; Benzenecarboxaldehyde; Benzenemethylal; Benzoate; Benzoic acid; Benzoic acid aldehyde; Benzoic aldehyde; Benzoyl hydride; …	[MNXR10303_MNXM3114]	[1.14.11.6]
[acid benzoic;benzoic acid;Benzoic acid]	[H]OC(=O)c1c([H])c([H])c([H])c([H])c1[H]>>[H]OC(=O)C(=O)C([H])([H])C([H])=C([H])C(=O)c1c([H])c([H])c([H])c([H])c1[H].[H]O[H]	[H]OC(=O)c1c([H])c([H])c([H])c([H])c1[H]	[H]O[H]	[HMDB0001039;Hydroxide;Hydridooxygenate(1-); Hydrogen oxide; Hydroxide anion; Hydroxide ion; Hydroxide ion(1-); Hydroxide(1-); Hydroxy; Hydroxy anion; Hydroxy ion; Hydroxyl; Hydroxyl anion; Hydroxyl ion; Hydroxyl ion (OH1-); Hydroxyl radical; Hydroxyl radicals; OH; Oxidanide; Oxygen ion (O1-); Water ion(1-), HMDB0002111;Water;Dihydrogen oxide; Steam, HMDB0015458;Magnesium oxide;?]	[MNXR70705_MNXM217, MNXR85667_MNXM1245]	[3.7.1.8, 3.7.1.-]
[acid benzoic;benzoic acid;Benzoic acid]	[H]OC(=O)c1c([H])c([H])c([H])c([H])c1[H]>>[H]OC(=O)C(=O)C([H])([H])c1c([H])c([H])c([H])c([H])c1[H].[H]OC(=O)c1c([H])c([H])c(O[H])c([H])c1[H]	[H]OC(=O)c1c([H])c([H])c([H])c([H])c1[H]	[H]OC(=O)C(=O)C([H])([H])c1c([H])c([H])c([H])c([H])c1[H]	[HMDB0000205;Phenylpyruvic acid;2-Hydroxy-3-phenyl-2-propenoic acid, 9CI; 2-Oxo-3-phenylpropanoate; 2-Oxo-3-phenylpropanoic acid; 2-Oxo-3-phenylpropanoic acid (Mixture oxo and keto); 3-Phenyl-2-oxopropanoate; 3-Phenyl-2-oxopropanoic acid; 3-Phenylpyruvate; 3-Phenylpyruvic acid; a-Hydroxycinnamic acid; a-Oxobenzenepropanoic acid, 9CI; alpha-Ketohydrocinnamate; alpha-Ketohydrocinnamic acid; b-Pheny…	[MNXR29042_MNXM97]	[2.6.1]
[acid benzoic;benzoic acid;Benzoic acid]	[H]OC(=O)c1c([H])c([H])c([H])c([H])c1[H]>>[H]OC(=O)C(=O)C([H])([H])c1c([H])c([H])c([H])c([H])c1[H].[H]OC(=O)c1c([H])c([H])c(O[H])c([H])c1[H]	[H]OC(=O)c1c([H])c([H])c([H])c([H])c1[H]	[H]OC(=O)c1c([H])c([H])c(O[H])c([H])c1[H]	[HMDB0000500;4-Hydroxybenzoic acid;4-Carboxyphenol; 4-Hydroxy-benzoate; 4-Hydroxy-benzoesaeure; 4-Hydroxy-benzoic acid; 4-Hydroxybenzoate; 4-Hydroxybenzoic acid; p-Carboxyphenol; p-Hydroxy-Benzoate; p-Hydroxy-Benzoic acid; p-Hydroxybenzoate; p-Hydroxybenzoic acid; p-Salicylate; p-Salicylic acid; Paraben-acid]	[MNXR29042_MNXM97]	[2.6.1]
[acid benzoic;benzoic acid;Benzoic acid]	[H]OC(=O)c1c([H])c([H])c([H])c([H])c1[H]>>[H]OC(=O)C(=O)C([H])([H])c1c([H])c([H])c([H])c([H])c1[H].[H]OC(=O)c1c([H])c([H])c([H])c(O[H])c1[H]	[H]OC(=O)c1c([H])c([H])c([H])c([H])c1[H]	[H]OC(=O)C(=O)C([H])([H])c1c([H])c([H])c([H])c([H])c1[H]	[HMDB0000205;Phenylpyruvic acid;2-Hydroxy-3-phenyl-2-propenoic acid, 9CI; 2-Oxo-3-phenylpropanoate; 2-Oxo-3-phenylpropanoic acid; 2-Oxo-3-phenylpropanoic acid (Mixture oxo and keto); 3-Phenyl-2-oxopropanoate; 3-Phenyl-2-oxopropanoic acid; 3-Phenylpyruvate; 3-Phenylpyruvic acid; a-Hydroxycinnamic acid; a-Oxobenzenepropanoic acid, 9CI; alpha-Ketohydrocinnamate; alpha-Ketohydrocinnamic acid; b-Pheny…	[MNXR29042_MNXM97]	[2.6.1]
[acid benzoic;benzoic acid;Benzoic acid]	[H]OC(=O)c1c([H])c([H])c([H])c([H])c1[H]>>[H]OC(=O)C(=O)C([H])([H])c1c([H])c([H])c([H])c([H])c1[H].[H]OC(=O)c1c([H])c([H])c([H])c(O[H])c1[H]	[H]OC(=O)c1c([H])c([H])c([H])c([H])c1[H]	[H]OC(=O)c1c([H])c([H])c([H])c(O[H])c1[H]	[HMDB0002466;3-Hydroxybenzoic acid;3-Carboxyphenol; 3-Hydroxy benzoate; 3-Hydroxy benzoic acid; 3-Hydroxybenzoate; 3-Hydroxybenzoic acid; Acido m-idrossibenzoico; Kyselina 3-hydroxybenzoova; m-Hba; m-Hydroxybenzoate; m-Hydroxybenzoic acid; m-Salicylate; m-Salicylic acid; Meta-hydroxybenzoate; Meta-hydroxybenzoic acid]	[MNXR29042_MNXM97]	[2.6.1]
[acid benzoic;benzoic acid;Benzoic acid]	[H]OC(=O)c1c([H])c([H])c([H])c([H])c1[H]>>[H]OC(=O)C(=O)C([H])=C(C(=O)O[H])C([H])([H])C(=O)c1c([H])c([H])c([H])c([H])c1[H].[H]O[H]	[H]OC(=O)c1c([H])c([H])c([H])c([H])c1[H]	[H]O[H]	[HMDB0001039;Hydroxide;Hydridooxygenate(1-); Hydrogen oxide; Hydroxide anion; Hydroxide ion; Hydroxide ion(1-); Hydroxide(1-); Hydroxy; Hydroxy anion; Hydroxy ion; Hydroxyl; Hydroxyl anion; Hydroxyl ion; Hydroxyl ion (OH1-); Hydroxyl radical; Hydroxyl radicals; OH; Oxidanide; Oxygen ion (O1-); Water ion(1-), HMDB0002111;Water;Dihydrogen oxide; Steam, HMDB0015458;Magnesium oxide;?]	[MNXR61081_MNXM6916]	[NOEC]
[acid benzoic;benzoic acid;Benzoic acid]	[H]OC(=O)c1c([H])c([H])c([H])c([H])c1[H]>>[H]OC(=O)C(=O)C([H])=C([H])C([H])=C(O[H])c1c([H])c([H])c([H])c([H])c1[H].[H]O[H]	[H]OC(=O)c1c([H])c([H])c([H])c([H])c1[H]	[H]O[H]	[HMDB0001039;Hydroxide;Hydridooxygenate(1-); Hydrogen oxide; Hydroxide anion; Hydroxide ion; Hydroxide ion(1-); Hydroxide(1-); Hydroxy; Hydroxy anion; Hydroxy ion; Hydroxyl; Hydroxyl anion; Hydroxyl ion; Hydroxyl ion (OH1-); Hydroxyl radical; Hydroxyl radicals; OH; Oxidanide; Oxygen ion (O1-); Water ion(1-), HMDB0002111;Water;Dihydrogen oxide; Steam, HMDB0015458;Magnesium oxide;?]	[MNXR71642_MNXM188, MNXR74458_MNXM378, MNXR74457_MNXM1459, MNXR77036_MNXM455, MNXR77450_MNXM1245]	[3.7.1.13, 3.7.1.8, NOEC]
[acid benzoic;benzoic acid;Benzoic acid]	[H]OC(=O)c1c([H])c([H])c([H])c([H])c1[H]>>[H]OC(=O)C(=O)C([H])=C([H])c1c([H])c([H])c([H])c([H])c1[H].[H]O[H]	[H]OC(=O)c1c([H])c([H])c([H])c([H])c1[H]	[H]O[H]	[HMDB0001039;Hydroxide;Hydridooxygenate(1-); Hydrogen oxide; Hydroxide anion; Hydroxide ion; Hydroxide ion(1-); Hydroxide(1-); Hydroxy; Hydroxy anion; Hydroxy ion; Hydroxyl; Hydroxyl anion; Hydroxyl ion; Hydroxyl ion (OH1-); Hydroxyl radical; Hydroxyl radicals; OH; Oxidanide; Oxygen ion (O1-); Water ion(1-), HMDB0002111;Water;Dihydrogen oxide; Steam, HMDB0015458;Magnesium oxide;?]	[MNXR60476_MNXM92035, MNXR75144_MNXM5521]	[NOEC]
[acid benzoic;benzoic acid;Benzoic acid]	[H]OC(=O)c1c([H])c([H])c([H])c([H])c1[H]>>[H]OC(=O)C([H])(N([H])[H])C([H])([H])C(=O)c1c([H])c([H])c([H])c([H])c1[H].[H]O[H]	[H]OC(=O)c1c([H])c([H])c([H])c([H])c1[H]	[H]O[H]	[HMDB0001039;Hydroxide;Hydridooxygenate(1-); Hydrogen oxide; Hydroxide anion; Hydroxide ion; Hydroxide ion(1-); Hydroxide(1-); Hydroxy; Hydroxy anion; Hydroxy ion; Hydroxyl; Hydroxyl anion; Hydroxyl ion; Hydroxyl ion (OH1-); Hydroxyl radical; Hydroxyl radicals; OH; Oxidanide; Oxygen ion (O1-); Water ion(1-), HMDB0002111;Water;Dihydrogen oxide; Steam, HMDB0015458;Magnesium oxide;?]	[MNXR2978_MNXM359, MNXR3184_MNXM188, MNXR3226_MNXM2265, MNXR81021_MNXM359]	[3.7.1.3, NOEC]
[acid benzoic;benzoic acid;Benzoic acid]	[H]OC(=O)c1c([H])c([H])c([H])c([H])c1[H]>>[H]OC(=O)C([H])(N([H])[H])C([H])([H])C([H])([H])OC(=O)c1c([H])c([H])c([H])c([H])c1[H].[H]OC(=O)C([H])(N([H])[H])C([H])([H])S[H]	[H]OC(=O)c1c([H])c([H])c([H])c([H])c1[H]	[H]OC(=O)C([H])(N([H])[H])C([H])([H])S[H]	[HMDB0000574;L-Cysteine;(+)-2-Amino-3-mercaptopropionic acid; (2R)-2-amino-3-mercaptopropanoate; (2R)-2-amino-3-mercaptopropanoic acid; (2R)-2-amino-3-sulfanylpropanoate; (2R)-2-amino-3-sulfanylpropanoic acid; (R)-(+)-cysteine; (R)-2-amino-3-mercapto-Propanoate; (R)-2-amino-3-mercapto-Propanoic acid; (R)-2-Amino-3-mercaptopropanoate; (R)-2-Amino-3-mercaptopropanoic acid; (R)-cysteine; 2-Amino-3-m…	[MNXR3488_MNXM26, MNXR79604_MNXM26]	[2.5.1.48, 4.2.99.9]
[acid benzoic;benzoic acid;Benzoic acid]	[H]OC(=O)c1c([H])c([H])c([H])c([H])c1[H]>>[H]OC(=O)C([H])(N([H])[H])C([H])([H])C([H])([H])OC(=O)c1c([H])c([H])c([H])c([H])c1[H].[H]OC(=O)C([H])(N([H])[H])C([H])([H])[Se][H]	[H]OC(=O)c1c([H])c([H])c([H])c([H])c1[H]	[H]OC(=O)C([H])(N([H])[H])C([H])([H])[Se][H]	[HMDB0003288;Selenocysteine;(2R)-2-amino-3-selanylpropanoate; (2R)-2-amino-3-selanylpropanoic acid; 3-Seleno-alanine; 3-Selenoalanine; 3-Selenyl-L-Alanine; L-Selenocystein; L-Selenocysteine; L-Selenozystein]	[MNXR15850_MNXM26]	[2.5.1.48]
[acid benzoic;benzoic acid;Benzoic acid]	[H]OC(=O)c1c([H])c([H])c([H])c([H])c1[H]>>[H]OC(=O)C([H])(N([H])[H])C([H])([H])C([H])([H])OC(=O)c1c([H])c([H])c([H])c([H])c1[H].[H]SC([H])([H])[H]	[H]OC(=O)c1c([H])c([H])c([H])c([H])c1[H]	[H]SC([H])([H])[H]	[HMDB0003227;Methanethiol;CH3SH; Mercaptan methylique; Mercaptomethane; Methanethiol; Methanethiole; Methanthiol; Methvtiolo; Methyl mercaptan; Methyl sulfhydrate; Methyl thioalcohol; Methylmercaptaan; Metilmercaptano; Thiomethane; Thiomethanol]	[MNXR585_MNXM26]	[2.5.1.49]
[acid benzoic;benzoic acid;Benzoic acid]	[H]OC(=O)c1c([H])c([H])c([H])c([H])c1[H]>>O=O.[H]OC(=O)C(=O)C([H])([H])c1c([H])c([H])c([H])c([H])c1[H].[H]O[H]	[H]OC(=O)c1c([H])c([H])c([H])c([H])c1[H]	O=O	[HMDB0001377;Oxygen;Dioxygen; Molecular oxygen; O2; Oxygen; Oxygen molecule]	[MNXR84545_MNXM164]	[NOEC]
[acid benzoic;benzoic acid;Benzoic acid]	[H]OC(=O)c1c([H])c([H])c([H])c([H])c1[H]>>O=O.[H]OC(=O)C(=O)C([H])([H])c1c([H])c([H])c([H])c([H])c1[H].[H]O[H]	[H]OC(=O)c1c([H])c([H])c([H])c([H])c1[H]	[H]O[H]	[HMDB0001039;Hydroxide;Hydridooxygenate(1-); Hydrogen oxide; Hydroxide anion; Hydroxide ion; Hydroxide ion(1-); Hydroxide(1-); Hydroxy; Hydroxy anion; Hydroxy ion; Hydroxyl; Hydroxyl anion; Hydroxyl ion; Hydroxyl ion (OH1-); Hydroxyl radical; Hydroxyl radicals; OH; Oxidanide; Oxygen ion (O1-); Water ion(1-), HMDB0002111;Water;Dihydrogen oxide; Steam, HMDB0015458;Magnesium oxide;?]	[MNXR84545_MNXM164]	[NOEC]
[acid benzoic;benzoic acid;Benzoic acid]	[H]OC(=O)c1c([H])c([H])c([H])c([H])c1[H]>>O=O.[H]OC(=O)C(=O)C([H])([H])c1c([H])c([H])c([H])c([H])c1[H].[H]O[H]	[H]OC(=O)c1c([H])c([H])c([H])c([H])c1[H]	[H]OC(=O)C(=O)C([H])([H])c1c([H])c([H])c([H])c([H])c1[H]	[HMDB0000205;Phenylpyruvic acid;2-Hydroxy-3-phenyl-2-propenoic acid, 9CI; 2-Oxo-3-phenylpropanoate; 2-Oxo-3-phenylpropanoic acid; 2-Oxo-3-phenylpropanoic acid (Mixture oxo and keto); 3-Phenyl-2-oxopropanoate; 3-Phenyl-2-oxopropanoic acid; 3-Phenylpyruvate; 3-Phenylpyruvic acid; a-Hydroxycinnamic acid; a-Oxobenzenepropanoic acid, 9CI; alpha-Ketohydrocinnamate; alpha-Ketohydrocinnamic acid; b-Pheny…	[MNXR84545_MNXM164]	[NOEC]
[acid benzoic;benzoic acid;Benzoic acid]	[H]OC(=O)c1c([H])c([H])c([H])c([H])c1[H]>>[H]OC(=O)C([H])(N([H])[H])C([H])([H])C([H])([H])OC(=O)c1c([H])c([H])c([H])c([H])c1[H].[H]S[H]	[H]OC(=O)c1c([H])c([H])c([H])c([H])c1[H]	[H]S[H]	[HMDB0003276;Hydrogen sulfide;Acide sulfhydrique; Dihydrogen disulfide; Dihydrogen monosulfide; Dihydrogen sulfide; Hepatate; Hepatic acid; Hepatic gas; Hydrogen monosulfide; Hydrogen sulfide; Hydrogen-sulfide; Hydrogene sulfure; Hydrosulfurate; Hydrosulfuric acid; Idrogeno solforato; Schwefelwasserstoff; Sewer gas; Siarkowodor; Sour gas; Stink dAMP; Sulfur hydride; Sulfur hydroxide; Sulfureted h…	[MNXR68325_MNXM26]	[2.5.1.49]
[acid benzoic;benzoic acid;Benzoic acid]	[H]OC(=O)c1c([H])c([H])c([H])c([H])c1[H]>>[H]OC(=O)C([H])(N([H])[H])C([H])([H])C([H])([H])S[H].[H]OC(=O)C([H])(N([H])[H])C([H])([H])OC(=O)c1c([H])c([H])c([H])c([H])c1[H]	[H]OC(=O)c1c([H])c([H])c([H])c([H])c1[H]	[H]OC(=O)C([H])(N([H])[H])C([H])([H])C([H])([H])S[H]	[HMDB0000742;Homocysteine;(+-)-homocysteine; (S)-2-amino-4-mercapto-Butanoate; (S)-2-amino-4-mercapto-Butanoic acid; 2-Amino-4-mercapto-Butanoate; 2-Amino-4-mercapto-Butanoic acid; 2-Amino-4-mercapto-Butyric acid; 2-Amino-4-mercapto-DL-Butyrate; 2-Amino-4-mercapto-DL-Butyric acid; 2-Amino-4-mercaptobutyric acid; 2-Amino-4-sulfanylbutanoate; 2-Amino-4-sulfanylbutanoic acid; D,L-Homocysteine; DL-2-…	[MNXR79366_MNXM26, MNXR80632_MNXM26]	[NOEC]
[acid benzoic;benzoic acid;Benzoic acid]	[H]OC(=O)c1c([H])c([H])c([H])c([H])c1[H]>>[H]OC(=O)C([H])(N([H])[H])C([H])([H])OC(=O)c1c([H])c([H])c([H])c([H])c1[H].[H]OC([H])([H])C(=C([H])C([H])([H])N([H])c1nc([H])n([H])c2nc([H])nc1-2)C([H])([H])[H]	[H]OC(=O)c1c([H])c([H])c([H])c([H])c1[H]	[H]OC([H])([H])C(=C([H])C([H])([H])N([H])c1nc([H])n([H])c2nc([H])nc1-2)C([H])([H])[H]	[HMDB0012204;Cis-zeatin;(2Z)-2-methyl-4-(9H-purin-6-ylamino)-2-buten-1-ol; (2Z)-2-methyl-4-(9H-purin-6-ylamino)but-2-en-1-ol; (Z)-2-Methyl-4-(1H-purin-6-ylamino)but-2-en-1-ol; 6-(4-Hydroxy-3-methyl-cis-2-butenylamino)purine]	[MNXR85024_MNXM26]	[2.5.1.50]
[acid benzoic;benzoic acid;Benzoic acid]	[H]OC(=O)c1c([H])c([H])c([H])c([H])c1[H]>>[H]OC(=O)C([H])(N([H])[H])C([H])([H])OC(=O)c1c([H])c([H])c([H])c([H])c1[H].[H]OS(=O)(=S)O[H]	[H]OC(=O)c1c([H])c([H])c([H])c([H])c1[H]	[H]OS(=O)(=S)O[H]	[HMDB0000257;Thiosulfate;Hyposulfite; S-Hydril; Sodium hyposulfite; Sodium oxide sulfide (Na2S2O3); Sodium thiosulfate; Sodium thiosulfate (Na2S2O3); Sodium thiosulfate anhydrous; Sodium thiosulphate; Sodium thiosulphate (Na2S2O3); Sodium thiosulphate anhydrous; Sulfactol; Thiosulfate; Thiosulfate ion; Thiosulfuric acid; Thiosulfuric acid (H2S2O3); Thiosulphate; Thiosulphate ion, HMDB0060293;Hydr…	[MNXR1354_MNXM26]	[2.5.1.47]
[acid benzoic;benzoic acid;Benzoic acid]	[H]OC(=O)c1c([H])c([H])c([H])c([H])c1[H]>>[H]OC(=O)C([H])(N([H])[H])C([H])([H])OC(=O)c1c([H])c([H])c([H])c([H])c1[H].[H]Oc1nc([H])c([H])c(O[H])n1	[H]OC(=O)c1c([H])c([H])c([H])c([H])c1[H]	[H]Oc1nc([H])c([H])c(O[H])n1	[HMDB0000300;Uracil;2,4-Dihydroxypyrimidine; 2,4-Dioxopyrimidine; 2,4-Pyrimidinediol; 2,4-Pyrimidinedione; Hybar X; Pirod; Pyrod; Uracil]	[MNXR22851_MNXM26, MNXR8127_MNXM26]	[2.5.1.53]
[acid benzoic;benzoic acid;Benzoic acid]	[H]OC(=O)c1c([H])c([H])c([H])c([H])c1[H]>>[H]OC(=O)C([H])(N([H])[H])C([H])([H])OC(=O)c1c([H])c([H])c([H])c([H])c1[H].[H]S[H]	[H]OC(=O)c1c([H])c([H])c([H])c([H])c1[H]	[H]S[H]	[HMDB0003276;Hydrogen sulfide;Acide sulfhydrique; Dihydrogen disulfide; Dihydrogen monosulfide; Dihydrogen sulfide; Hepatate; Hepatic acid; Hepatic gas; Hydrogen monosulfide; Hydrogen sulfide; Hydrogen-sulfide; Hydrogene sulfure; Hydrosulfurate; Hydrosulfuric acid; Idrogeno solforato; Schwefelwasserstoff; Sewer gas; Siarkowodor; Sour gas; Stink dAMP; Sulfur hydride; Sulfur hydroxide; Sulfureted h…	[MNXR30965_MNXM26]	[2.5.1.65]
[acid benzoic;benzoic acid;Benzoic acid]	[H]OC(=O)c1c([H])c([H])c([H])c([H])c1[H]>>[H]OC(=O)C([H])(N([H])[H])C([H])([H])OC(=O)c1c([H])c([H])c([H])c([H])c1[H].[H][Se][H]	[H]OC(=O)c1c([H])c([H])c([H])c([H])c1[H]	[H][Se][H]	[HMDB0001349;Selenium;Selanediide; Selenide; Selenide(2-); Selenium; Selenium ion (Se2+), HMDB0011110;Hydrogen selenide;Dihydrogen monoselenide; Dihydrogen selenide; Hydrogen selenide; Selane; Selenium dihydride; Selenium hydride; Selenium hydride (SeH2)]	[MNXR81550_MNXM26]	[2.5.1.47]
[acid benzoic;benzoic acid;Benzoic acid]	[H]OC(=O)c1c([H])c([H])c([H])c([H])c1[H]>>O=O.[H]OC(=O)C([H])(O[H])c1c([H])c([H])c([H])c([H])c1[H]	[H]OC(=O)c1c([H])c([H])c([H])c([H])c1[H]	O=O	[HMDB0001377;Oxygen;Dioxygen; Molecular oxygen; O2; Oxygen; Oxygen molecule]	[MNXR74859_MNXM101966]	[1.13.12]
[acid benzoic;benzoic acid;Benzoic acid]	[H]OC(=O)c1c([H])c([H])c([H])c([H])c1[H]>>O=O.[H]OC(=O)C([H])(O[H])c1c([H])c([H])c([H])c([H])c1[H]	[H]OC(=O)c1c([H])c([H])c([H])c([H])c1[H]	[H]OC(=O)C([H])(O[H])c1c([H])c([H])c([H])c([H])c1[H]	[HMDB0000703;Mandelic acid;(RS)-Mandelate; (RS)-Mandelic acid; 2-Hydroxy-2-phenylacetate; 2-Hydroxy-2-phenylacetic acid; 2-Hydroxy-2-phenylethanoate; 2-Hydroxy-2-phenylethanoic acid; 2-Phenyl-2-hydroxyacetate; 2-Phenyl-2-hydroxyacetic acid; 2-Phenylglycolate; 2-Phenylglycolic acid; a-Hydroxy-a-toluate; a-Hydroxy-a-toluic acid; a-Hydroxybenzeneacetate; a-Hydroxybenzeneacetic acid; a-Hydroxyphenyla…	[MNXR74859_MNXM101966]	[1.13.12]
[acid benzoic;benzoic acid;Benzoic acid]	[H]OC(=O)c1c([H])c([H])c([H])c([H])c1[H]>>[H]OC(=O)C([H])(N([H])[H])C([H])([H])OP(=O)(O[H])OC([H])([H])C([H])(O[H])C([H])([H])OC(=O)c1c([H])c([H])c([H])c([H])c1[H].[H]O[H]	[H]OC(=O)c1c([H])c([H])c([H])c([H])c1[H]	[H]O[H]	[HMDB0001039;Hydroxide;Hydridooxygenate(1-); Hydrogen oxide; Hydroxide anion; Hydroxide ion; Hydroxide ion(1-); Hydroxide(1-); Hydroxy; Hydroxy anion; Hydroxy ion; Hydroxyl; Hydroxyl anion; Hydroxyl ion; Hydroxyl ion (OH1-); Hydroxyl radical; Hydroxyl radicals; OH; Oxidanide; Oxygen ion (O1-); Water ion(1-), HMDB0002111;Water;Dihydrogen oxide; Steam, HMDB0015458;Magnesium oxide;?]	[MNXR92805_MNXM306, MNXR93346_MNXM108]	[NOEC]
[acid benzoic;benzoic acid;Benzoic acid]	[H]OC(=O)c1c([H])c([H])c([H])c([H])c1[H]>>[H]OC(=O)C([H])(N([H])[H])C([H])([H])c1c([H])c([H])c([H])c([H])c1[H].[H]OC(=O)c1c([H])c([H])c(O[H])c([H])c1[H]	[H]OC(=O)c1c([H])c([H])c([H])c([H])c1[H]	[H]OC(=O)C([H])(N([H])[H])C([H])([H])c1c([H])c([H])c([H])c([H])c1[H]	[HMDB0000159;L-Phenylalanine;(-)-beta-Phenylalanine; (L)-Phenylalanine; (S)-(-)-Phenylalanine; (S)-2-amino-3-phenylpropanoate; (S)-2-amino-3-phenylpropanoic acid; (S)-2-Amino-3-phenylpropionate; (S)-2-Amino-3-phenylpropionic acid; (S)-alpha-Amino-benzenepropanoate; (S)-alpha-Amino-benzenepropanoic acid; (S)-alpha-Amino-beta-phenylpropionate; (S)-alpha-Amino-beta-phenylpropionic acid; (S)-alpha-Am…	[MNXR29042_MNXM210]	[2.6.1]
[acid benzoic;benzoic acid;Benzoic acid]	[H]OC(=O)c1c([H])c([H])c([H])c([H])c1[H]>>[H]OC(=O)C([H])(N([H])[H])C([H])([H])c1c([H])c([H])c([H])c([H])c1[H].[H]OC(=O)c1c([H])c([H])c(O[H])c([H])c1[H]	[H]OC(=O)c1c([H])c([H])c([H])c([H])c1[H]	[H]OC(=O)c1c([H])c([H])c(O[H])c([H])c1[H]	[HMDB0000500;4-Hydroxybenzoic acid;4-Carboxyphenol; 4-Hydroxy-benzoate; 4-Hydroxy-benzoesaeure; 4-Hydroxy-benzoic acid; 4-Hydroxybenzoate; 4-Hydroxybenzoic acid; p-Carboxyphenol; p-Hydroxy-Benzoate; p-Hydroxy-Benzoic acid; p-Hydroxybenzoate; p-Hydroxybenzoic acid; p-Salicylate; p-Salicylic acid; Paraben-acid]	[MNXR29042_MNXM210]	[2.6.1]
[acid benzoic;benzoic acid;Benzoic acid]	[H]OC(=O)c1c([H])c([H])c([H])c([H])c1[H]>>[H]OC(=O)C([H])(N([H])[H])C([H])([H])c1c([H])c([H])c([H])c([H])c1[H].[H]OC(=O)c1c([H])c([H])c([H])c(O[H])c1[H]	[H]OC(=O)c1c([H])c([H])c([H])c([H])c1[H]	[H]OC(=O)C([H])(N([H])[H])C([H])([H])c1c([H])c([H])c([H])c([H])c1[H]	[HMDB0000159;L-Phenylalanine;(-)-beta-Phenylalanine; (L)-Phenylalanine; (S)-(-)-Phenylalanine; (S)-2-amino-3-phenylpropanoate; (S)-2-amino-3-phenylpropanoic acid; (S)-2-Amino-3-phenylpropionate; (S)-2-Amino-3-phenylpropionic acid; (S)-alpha-Amino-benzenepropanoate; (S)-alpha-Amino-benzenepropanoic acid; (S)-alpha-Amino-beta-phenylpropionate; (S)-alpha-Amino-beta-phenylpropionic acid; (S)-alpha-Am…	[MNXR29042_MNXM210]	[2.6.1]
[acid benzoic;benzoic acid;Benzoic acid]	[H]OC(=O)c1c([H])c([H])c([H])c([H])c1[H]>>[H]OC(=O)C([H])(N([H])[H])C([H])([H])c1c([H])c([H])c([H])c([H])c1[H].[H]OC(=O)c1c([H])c([H])c([H])c(O[H])c1[H]	[H]OC(=O)c1c([H])c([H])c([H])c([H])c1[H]	[H]OC(=O)c1c([H])c([H])c([H])c(O[H])c1[H]	[HMDB0002466;3-Hydroxybenzoic acid;3-Carboxyphenol; 3-Hydroxy benzoate; 3-Hydroxy benzoic acid; 3-Hydroxybenzoate; 3-Hydroxybenzoic acid; Acido m-idrossibenzoico; Kyselina 3-hydroxybenzoova; m-Hba; m-Hydroxybenzoate; m-Hydroxybenzoic acid; m-Salicylate; m-Salicylic acid; Meta-hydroxybenzoate; Meta-hydroxybenzoic acid]	[MNXR29042_MNXM210]	[2.6.1]
[acid benzoic;benzoic acid;Benzoic acid]	[H]OC(=O)c1c([H])c([H])c([H])c([H])c1[H]>>[H]OC(=O)C([H])([H])C([H])([H])C([H])(N=C(O[H])c1c([H])c([H])c([H])c([H])c1[H])C(=O)O[H].[H]O[H]	[H]OC(=O)c1c([H])c([H])c([H])c([H])c1[H]	[H]O[H]	[HMDB0001039;Hydroxide;Hydridooxygenate(1-); Hydrogen oxide; Hydroxide anion; Hydroxide ion; Hydroxide ion(1-); Hydroxide(1-); Hydroxy; Hydroxy anion; Hydroxy ion; Hydroxyl; Hydroxyl anion; Hydroxyl ion; Hydroxyl ion (OH1-); Hydroxyl radical; Hydroxyl radicals; OH; Oxidanide; Oxygen ion (O1-); Water ion(1-), HMDB0002111;Water;Dihydrogen oxide; Steam, HMDB0015458;Magnesium oxide;?]	[MNXR12826_MNXM10165, MNXR35059_MNXM421]	[3.4.17.11, 3.5.1]
[acid benzoic;benzoic acid;Benzoic acid]	[H]OC(=O)c1c([H])c([H])c([H])c([H])c1[H]>>[H]OC(=O)C([H])([H])C([H])([H])C([H])([H])C([H])([H])C([H])([H])C([H])([H])C([H])([H])C([H])([H])C([H])([H])C([H])([H])C([H])([H])C([H])([H])C([H])([H])C([H])([H])C([H])([H])[H].[H]OP(=O)(O[H])OC([H])([H])C(=O)C([H])([H])OC(=O)c1c([H])c([H])c([H])c([H])c1[H]	[H]OC(=O)c1c([H])c([H])c([H])c([H])c1[H]	[H]OC(=O)C([H])([H])C([H])([H])C([H])([H])C([H])([H])C([H])([H])C([H])([H])C([H])([H])C([H])([H])C([H])([H])C([H])([H])C([H])([H])C([H])([H])C([H])([H])C([H])([H])C([H])([H])[H]	[HMDB0000220;Palmitic acid;1-Hexyldecanoate; 1-Hexyldecanoic acid; 1-Pentadecanecarboxylic acid; C16 fatty acid; Cetylic acid; Edenor C16; Emersol 140; Emersol 143; Glycon P-45; Hexadecanoate; Hexadecanoate (n-C16:0); Hexadecanoic acid; Hexadecanoic acid palmitic acid; Hexadecoate; Hexadecoic acid; Hexadecylic acid; Hexaectylic acid; Hydrofol; Hydrofol acid 1690; Hystrene 8016; Hystrene 9016; Ind…	[MNXR92844_MNXM135]	[NOEC]
[acid benzoic;benzoic acid;Benzoic acid]	[H]OC(=O)c1c([H])c([H])c([H])c([H])c1[H]>>[H]OC(=O)C([H])([H])C([H])([H])C([H])([H])C([H])=C([H])C([H])([H])C([H])=C([H])C([H])([H])C([H])=C([H])C([H])([H])C([H])=C([H])C([H])([H])C([H])([H])C([H])([H])C([H])([H])C([H])([H])[H].[H]OP(=O)(O[H])OC([H])([H])C(=O)C([H])([H])OC(=O)c1c([H])c([H])c([H])c([H])c1[H]	[H]OC(=O)c1c([H])c([H])c([H])c([H])c1[H]	[H]OC(=O)C([H])([H])C([H])([H])C([H])([H])C([H])=C([H])C([H])([H])C([H])=C([H])C([H])([H])C([H])=C([H])C([H])([H])C([H])=C([H])C([H])([H])C([H])([H])C([H])([H])C([H])([H])C([H])([H])[H]	[HMDB0001043;Arachidonic acid;(all-Z)-5,8,11,14-Eicosatetraenoate; (all-Z)-5,8,11,14-Eicosatetraenoic acid; 5,8,11,14-All-cis-Eicosatetraenoate; 5,8,11,14-All-cis-Eicosatetraenoic acid; 5,8,11,14-Eicosatetraenoate; 5,8,11,14-Eicosatetraenoic acid; 5-cis,8-cis,11-cis,14-cis-Eicosatetraenoate; 5-cis,8-cis,11-cis,14-cis-Eicosatetraenoic acid; 5Z,8Z,11Z,14Z-Eicosatetraenoate; 5Z,8Z,11Z,14Z-Eicosatetr…	[MNXR92844_MNXM108]	[NOEC]
[acid benzoic;benzoic acid;Benzoic acid]	[H]OC(=O)c1c([H])c([H])c([H])c([H])c1[H]>>[H]OC(=O)C([H])([H])C([H])([H])c1c(C([H])([H])[H])c(C([H])=C2C(C([H])([H])[H])=C(C([H])=C([H])[H])C(=O)N2[H])n([H])c1C([H])([H])c1c(C([H])([H])C([H])([H])C(=O)OC2([H])OC([H])(C(=O)O[H])C([H])(O[H])C([H])(O[H])C2([H])O[H])c(C([H])([H])[H])c(C([H])=C2C(C([H])=C([H])[H])=C(C([H])([H])[H])C(=O)N2[H])n1[H].[H]OC(=O)C1([H])OC([H])(OC(=O)c2c([H])c([H])c([H])c([H…	[H]OC(=O)c1c([H])c([H])c([H])c([H])c1[H]	[H]OC(=O)C([H])([H])C([H])([H])c1c(C([H])([H])[H])c(C([H])=C2C(C([H])([H])[H])=C(C([H])=C([H])[H])C(=O)N2[H])n([H])c1C([H])([H])c1c(C([H])([H])C([H])([H])C(=O)OC2([H])OC([H])(C(=O)O[H])C([H])(O[H])C([H])(O[H])C2([H])O[H])c(C([H])([H])[H])c(C([H])=C2C(C([H])=C([H])[H])=C(C([H])([H])[H])C(=O)N2[H])n1[H]	[HMDB0060169;Mono(glucosyluronic acid)bilirubin;?]	[MNXR7990_MNXM534]	[2.4.1.95]
[acid benzoic;benzoic acid;Benzoic acid]	[H]OC(=O)c1c([H])c([H])c([H])c([H])c1[H]>>[H]OC(=O)C([H])([H])C([H])([H])c1c(C([H])([H])[H])c(C([H])=C2C(C([H])([H])[H])=C(C([H])=C([H])[H])C(=O)N2[H])n([H])c1C([H])([H])c1c(C([H])([H])C([H])([H])C(=O)OC2([H])OC([H])(C(=O)O[H])C([H])(O[H])C([H])(O[H])C2([H])O[H])c(C([H])([H])[H])c(C([H])=C2C(C([H])=C([H])[H])=C(C([H])([H])[H])C(=O)N2[H])n1[H].[H]OC(=O)C1([H])OC([H])(OC(=O)c2c([H])c([H])c([H])c([H…	[H]OC(=O)c1c([H])c([H])c([H])c([H])c1[H]	[H]OC(=O)C1([H])OC([H])(OC(=O)c2c([H])c([H])c([H])c([H])c2[H])C([H])(O[H])C([H])(O[H])C1([H])O[H]	[HMDB0010324;Benzoyl glucuronide (Benzoic acid);?, HMDB0125176;6-(benzoyloxy)-3,4,5-trihydroxyoxane-2-carboxylic acid;?]	[MNXR7990_MNXM534]	[2.4.1.95]
[acid benzoic;benzoic acid;Benzoic acid]	[H]OC(=O)c1c([H])c([H])c([H])c([H])c1[H]>>[H]OC(=O)C([H])([H])C([H])([H])c1c([H])c([H])c([H])c([H])c1[H].[H]O[H]	[H]OC(=O)c1c([H])c([H])c([H])c([H])c1[H]	[H]O[H]	[HMDB0001039;Hydroxide;Hydridooxygenate(1-); Hydrogen oxide; Hydroxide anion; Hydroxide ion; Hydroxide ion(1-); Hydroxide(1-); Hydroxy; Hydroxy anion; Hydroxy ion; Hydroxyl; Hydroxyl anion; Hydroxyl ion; Hydroxyl ion (OH1-); Hydroxyl radical; Hydroxyl radicals; OH; Oxidanide; Oxygen ion (O1-); Water ion(1-), HMDB0002111;Water;Dihydrogen oxide; Steam, HMDB0015458;Magnesium oxide;?]	[MNXR93862_MNXM378]	[NOEC]
[acid benzoic;benzoic acid;Benzoic acid]	[H]OC(=O)c1c([H])c([H])c([H])c([H])c1[H]>>[H]OC(=O)C([H])([H])C([H])([H])c1c([H])c([H])c([H])c([H])c1[H].[H]O[H]	[H]OC(=O)c1c([H])c([H])c([H])c([H])c1[H]	[H]OC(=O)C([H])([H])C([H])([H])c1c([H])c([H])c([H])c([H])c1[H]	[HMDB0000764;Hydrocinnamic acid;3-Phenyl-N-propionate; 3-Phenyl-N-propionic acid; 3-Phenylpropanoate; 3-Phenylpropanoic acid; 3-Phenylpropionate; 3-Phenylpropionic acid; b-Phenylpropionate; b-Phenylpropionic acid; Benzenepropionate; Benzenepropionic acid; Benzylacetate; Benzylacetic acid; beta-Phenylpropionate; beta-Phenylpropionic acid; Dihydrocinnamate; Dihydrocinnamic acid; Hydrocinnamate; Hyd…	[MNXR93862_MNXM378]	[NOEC]
[acid benzoic;benzoic acid;Benzoic acid]	[H]OC(=O)c1c([H])c([H])c([H])c([H])c1[H]>>O=O.[H]OC([H])([H])C(=O)c1c([H])c([H])c([H])c([H])c1[H]	[H]OC(=O)c1c([H])c([H])c([H])c([H])c1[H]	O=O	[HMDB0001377;Oxygen;Dioxygen; Molecular oxygen; O2; Oxygen; Oxygen molecule]	[MNXR75898_MNXM164]	[1.13.11.41]
[acid benzoic;benzoic acid;Benzoic acid]	[H]OC(=O)c1c([H])c([H])c([H])c([H])c1[H]>>[H]OC(=O)C([H])([H])N=C(O[H])c1c([H])c([H])c([H])c([H])c1[H].[H]O[H]	[H]OC(=O)c1c([H])c([H])c([H])c([H])c1[H]	[H]O[H]	[HMDB0001039;Hydroxide;Hydridooxygenate(1-); Hydrogen oxide; Hydroxide anion; Hydroxide ion; Hydroxide ion(1-); Hydroxide(1-); Hydroxy; Hydroxy anion; Hydroxy ion; Hydroxyl; Hydroxyl anion; Hydroxyl ion; Hydroxyl ion (OH1-); Hydroxyl radical; Hydroxyl radicals; OH; Oxidanide; Oxygen ion (O1-); Water ion(1-), HMDB0002111;Water;Dihydrogen oxide; Steam, HMDB0015458;Magnesium oxide;?]	[MNXR80733_MNXM5192]	[NOEC]
[acid benzoic;benzoic acid;Benzoic acid]	[H]OC(=O)c1c([H])c([H])c([H])c([H])c1[H]>>[H]OC(=O)C([H])([H])N=C(O[H])c1c([H])c([H])c([H])c([H])c1[H].[H]O[H]	[H]OC(=O)c1c([H])c([H])c([H])c([H])c1[H]	[H]OC(=O)C([H])([H])N=C(O[H])c1c([H])c([H])c([H])c([H])c1[H]	[HMDB0000714;Hippuric acid;(benzoylamino)-Acetate; (benzoylamino)-Acetic acid; 2-Benzamidoacetate; 2-Benzamidoacetic acid; Benzamidoacetate; Benzamidoacetic acid; Benzoylglycine; Hippurate; N-Benzoylglycine; Phenylcarbonylaminoacetate; Phenylcarbonylaminoacetic acid, HMDB0062583;N-benzoylglycinate;2-Benzamidoacetate; 2-Benzamidoacetic acid; Hippurate; Hippuric acid; N-Benzoylglycinate anion; N-Be…	[MNXR80733_MNXM5192]	[NOEC]
[acid benzoic;benzoic acid;Benzoic acid]	[H]OC(=O)c1c([H])c([H])c([H])c([H])c1[H]>>[H]OC(=O)C([H])([H])N=C(O[H])c1c([H])c([H])c([H])c([H])c1[H].[H]O[H]	[H]OC(=O)c1c([H])c([H])c([H])c([H])c1[H]	[H]OC(=O)C([H])([H])N=C(O[H])c1c([H])c([H])c([H])c([H])c1[H]	[HMDB0000714;Hippuric acid;(benzoylamino)-Acetate; (benzoylamino)-Acetic acid; 2-Benzamidoacetate; 2-Benzamidoacetic acid; Benzamidoacetate; Benzamidoacetic acid; Benzoylglycine; Hippurate; N-Benzoylglycine; Phenylcarbonylaminoacetate; Phenylcarbonylaminoacetic acid, HMDB0062583;N-benzoylglycinate;2-Benzamidoacetate; 2-Benzamidoacetic acid; Hippurate; Hippuric acid; N-Benzoylglycinate anion; N-Be…	[MNXR80733_MNXM5192]	[NOEC]
[acid benzoic;benzoic acid;Benzoic acid]	[H]OC(=O)c1c([H])c([H])c([H])c([H])c1[H]>>[H]OC(=O)C([H])([H])N=C(O[H])c1c([H])c([H])c([H])c([H])c1[H].[H]OP(=O)(O[H])OP(=O)(O[H])O[H]	[H]OC(=O)c1c([H])c([H])c([H])c([H])c1[H]	[H]OC(=O)C([H])([H])N=C(O[H])c1c([H])c([H])c([H])c([H])c1[H]	[HMDB0000714;Hippuric acid;(benzoylamino)-Acetate; (benzoylamino)-Acetic acid; 2-Benzamidoacetate; 2-Benzamidoacetic acid; Benzamidoacetate; Benzamidoacetic acid; Benzoylglycine; Hippurate; N-Benzoylglycine; Phenylcarbonylaminoacetate; Phenylcarbonylaminoacetic acid, HMDB0062583;N-benzoylglycinate;2-Benzamidoacetate; 2-Benzamidoacetic acid; Hippurate; Hippuric acid; N-Benzoylglycinate anion; N-Be…	[MNXR73798_MNXM274]	[NOEC]
[acid benzoic;benzoic acid;Benzoic acid]	[H]OC(=O)c1c([H])c([H])c([H])c([H])c1[H]>>[H]OC(=O)C([H])([H])N=C(O[H])c1c([H])c([H])c([H])c([H])c1[H].[H]OP(=O)(O[H])OP(=O)(O[H])O[H]	[H]OC(=O)c1c([H])c([H])c([H])c([H])c1[H]	[H]OC(=O)C([H])([H])N=C(O[H])c1c([H])c([H])c([H])c([H])c1[H]	[HMDB0000714;Hippuric acid;(benzoylamino)-Acetate; (benzoylamino)-Acetic acid; 2-Benzamidoacetate; 2-Benzamidoacetic acid; Benzamidoacetate; Benzamidoacetic acid; Benzoylglycine; Hippurate; N-Benzoylglycine; Phenylcarbonylaminoacetate; Phenylcarbonylaminoacetic acid, HMDB0062583;N-benzoylglycinate;2-Benzamidoacetate; 2-Benzamidoacetic acid; Hippurate; Hippuric acid; N-Benzoylglycinate anion; N-Be…	[MNXR73798_MNXM274]	[NOEC]
[acid benzoic;benzoic acid;Benzoic acid]	[H]OC(=O)c1c([H])c([H])c([H])c([H])c1[H]>>[H]OC(=O)C([H])([H])N=C(O[H])c1c([H])c([H])c([H])c([H])c1[H].[H]OP(=O)(O[H])OP(=O)(O[H])O[H]	[H]OC(=O)c1c([H])c([H])c([H])c([H])c1[H]	[H]OP(=O)(O[H])OP(=O)(O[H])O[H]	[HMDB0000250;Pyrophosphate;(4-)Diphosphoric acid ion; (P2O74-)Diphosphate; Diphosphate; Diphosphoric acid; PPi; Pyrometaphosphate; Pyrophosphate; Pyrophosphate tetraanion; Pyrophosphate(4-) ion]	[MNXR73798_MNXM274]	[NOEC]
[acid benzoic;benzoic acid;Benzoic acid]	[H]OC(=O)c1c([H])c([H])c([H])c([H])c1[H]>>[H]OC(=O)C([H])([H])N=C(O[H])c1c([H])c([H])c([H])c([H])c1[H].[H]O[H]	[H]OC(=O)c1c([H])c([H])c([H])c([H])c1[H]	[H]O[H]	[HMDB0001039;Hydroxide;Hydridooxygenate(1-); Hydrogen oxide; Hydroxide anion; Hydroxide ion; Hydroxide ion(1-); Hydroxide(1-); Hydroxy; Hydroxy anion; Hydroxy ion; Hydroxyl; Hydroxyl anion; Hydroxyl ion; Hydroxyl ion (OH1-); Hydroxyl radical; Hydroxyl radicals; OH; Oxidanide; Oxygen ion (O1-); Water ion(1-), HMDB0002111;Water;Dihydrogen oxide; Steam, HMDB0015458;Magnesium oxide;?]	[MNXR3787_MNXM217, MNXR79516_MNXM274]	[3.5.1.32, NOEC]
[acid benzoic;benzoic acid;Benzoic acid]	[H]OC(=O)c1c([H])c([H])c([H])c([H])c1[H]>>[H]OC(=O)C([H])([H])N=C(O[H])c1c([H])c([H])c([H])c([H])c1[H].[H]O[H]	[H]OC(=O)c1c([H])c([H])c([H])c([H])c1[H]	[H]OC(=O)C([H])([H])N=C(O[H])c1c([H])c([H])c([H])c([H])c1[H]	[HMDB0000714;Hippuric acid;(benzoylamino)-Acetate; (benzoylamino)-Acetic acid; 2-Benzamidoacetate; 2-Benzamidoacetic acid; Benzamidoacetate; Benzamidoacetic acid; Benzoylglycine; Hippurate; N-Benzoylglycine; Phenylcarbonylaminoacetate; Phenylcarbonylaminoacetic acid, HMDB0062583;N-benzoylglycinate;2-Benzamidoacetate; 2-Benzamidoacetic acid; Hippurate; Hippuric acid; N-Benzoylglycinate anion; N-Be…	[MNXR3787_MNXM217, MNXR79516_MNXM274]	[3.5.1.32, NOEC]
[acid benzoic;benzoic acid;Benzoic acid]	[H]OC(=O)c1c([H])c([H])c([H])c([H])c1[H]>>[H]OC(=O)C([H])([H])N=C(O[H])c1c([H])c([H])c([H])c([H])c1[H].[H]O[H]	[H]OC(=O)c1c([H])c([H])c([H])c([H])c1[H]	[H]OC(=O)C([H])([H])N=C(O[H])c1c([H])c([H])c([H])c([H])c1[H]	[HMDB0000714;Hippuric acid;(benzoylamino)-Acetate; (benzoylamino)-Acetic acid; 2-Benzamidoacetate; 2-Benzamidoacetic acid; Benzamidoacetate; Benzamidoacetic acid; Benzoylglycine; Hippurate; N-Benzoylglycine; Phenylcarbonylaminoacetate; Phenylcarbonylaminoacetic acid, HMDB0062583;N-benzoylglycinate;2-Benzamidoacetate; 2-Benzamidoacetic acid; Hippurate; Hippuric acid; N-Benzoylglycinate anion; N-Be…	[MNXR3787_MNXM217, MNXR79516_MNXM274]	[3.5.1.32, NOEC]
[acid benzoic;benzoic acid;Benzoic acid]	[H]OC(=O)c1c([H])c([H])c([H])c([H])c1[H]>>[H]OC(=O)C([H])=C([H])c1c([H])c([H])c([H])c([H])c1[H].[H]O[H]	[H]OC(=O)c1c([H])c([H])c([H])c([H])c1[H]	[H]O[H]	[HMDB0001039;Hydroxide;Hydridooxygenate(1-); Hydrogen oxide; Hydroxide anion; Hydroxide ion; Hydroxide ion(1-); Hydroxide(1-); Hydroxy; Hydroxy anion; Hydroxy ion; Hydroxyl; Hydroxyl anion; Hydroxyl ion; Hydroxyl ion (OH1-); Hydroxyl radical; Hydroxyl radicals; OH; Oxidanide; Oxygen ion (O1-); Water ion(1-), HMDB0002111;Water;Dihydrogen oxide; Steam, HMDB0015458;Magnesium oxide;?]	[MNXR14773_MNXM164, MNXR14815_MNXM217]	[NOEC]
[acid benzoic;benzoic acid;Benzoic acid]	[H]OC(=O)c1c([H])c([H])c([H])c([H])c1[H]>>[H]OC(=O)C([H])=C([H])c1c([H])c([H])c([H])c([H])c1[H].[H]O[H]	[H]OC(=O)c1c([H])c([H])c([H])c([H])c1[H]	[H]OC(=O)C([H])=C([H])c1c([H])c([H])c([H])c([H])c1[H]	[HMDB0000567;Cinnamic acid;(E)-3-phenyl-2-propenoate; (E)-3-phenyl-2-propenoic acid; 3-Phenyl-2-propenoate; 3-Phenyl-2-propenoic acid; 3-Phenyl-acrylate; 3-Phenyl-acrylic acid; 3-Phenylacrylate; 3-Phenylacrylic acid; 3-Phenylpropenoate; 3-Phenylpropenoic acid; Benzenepropenoate; Benzenepropenoic acid; Benzylideneacetic acid; beta-Phenylacrylic acid; Cinnamate; Cinnamic acid; Cinnamylic acid; Phen…	[MNXR14773_MNXM164, MNXR14815_MNXM217]	[NOEC]
[acid benzoic;benzoic acid;Benzoic acid]	[H]OC(=O)c1c([H])c([H])c([H])c([H])c1[H]>>[H]OC(=O)C1([H])OC([H])(OC(=O)c2c([H])c([H])c([H])c([H])c2[H])C([H])(O[H])C([H])(O[H])C1([H])O[H].[H]O[H]	[H]OC(=O)c1c([H])c([H])c([H])c([H])c1[H]	[H]O[H]	[HMDB0001039;Hydroxide;Hydridooxygenate(1-); Hydrogen oxide; Hydroxide anion; Hydroxide ion; Hydroxide ion(1-); Hydroxide(1-); Hydroxy; Hydroxy anion; Hydroxy ion; Hydroxyl; Hydroxyl anion; Hydroxyl ion; Hydroxyl ion (OH1-); Hydroxyl radical; Hydroxyl radicals; OH; Oxidanide; Oxygen ion (O1-); Water ion(1-), HMDB0002111;Water;Dihydrogen oxide; Steam, HMDB0015458;Magnesium oxide;?]	[MNXR61385_MNXM7547]	[3.1.1.93]
[acid benzoic;benzoic acid;Benzoic acid]	[H]OC(=O)c1c([H])c([H])c([H])c([H])c1[H]>>[H]OC(=O)C1([H])OC([H])(OC(=O)c2c([H])c([H])c([H])c([H])c2[H])C([H])(O[H])C([H])(O[H])C1([H])O[H].[H]O[H]	[H]OC(=O)c1c([H])c([H])c([H])c([H])c1[H]	[H]OC(=O)C1([H])OC([H])(OC(=O)c2c([H])c([H])c([H])c([H])c2[H])C([H])(O[H])C([H])(O[H])C1([H])O[H]	[HMDB0010324;Benzoyl glucuronide (Benzoic acid);?, HMDB0125176;6-(benzoyloxy)-3,4,5-trihydroxyoxane-2-carboxylic acid;?]	[MNXR61385_MNXM7547]	[3.1.1.93]
[acid benzoic;benzoic acid;Benzoic acid]	[H]OC(=O)c1c([H])c([H])c([H])c([H])c1[H]>>[H]OC(=O)C1=C([H])C([H])(O[H])C([H])(O[H])C([H])(OC(=O)c2c([H])c([H])c([H])c([H])c2[H])C1([H])[H].[H]O[H]	[H]OC(=O)c1c([H])c([H])c([H])c([H])c1[H]	[H]O[H]	[HMDB0001039;Hydroxide;Hydridooxygenate(1-); Hydrogen oxide; Hydroxide anion; Hydroxide ion; Hydroxide ion(1-); Hydroxide(1-); Hydroxy; Hydroxy anion; Hydroxy ion; Hydroxyl; Hydroxyl anion; Hydroxyl ion; Hydroxyl ion (OH1-); Hydroxyl radical; Hydroxyl radicals; OH; Oxidanide; Oxygen ion (O1-); Water ion(1-), HMDB0002111;Water;Dihydrogen oxide; Steam, HMDB0015458;Magnesium oxide;?]	[MNXR86322_MNXM890]	[3.1.1.-]
[acid benzoic;benzoic acid;Benzoic acid]	[H]OC(=O)c1c([H])c([H])c([H])c([H])c1[H]>>[H]OC(=O)O[H].[H]c1c([H])c([H])c([H])c([H])c1[H]	[H]OC(=O)c1c([H])c([H])c([H])c([H])c1[H]	[H]c1c([H])c([H])c([H])c([H])c1[H]	[HMDB0001505;Benzene;(6)Annulene; Annulene; Aromatic alkane; Benzeen; Benzen; Benzene; Benzin; Benzine; Benzinum; Benzol; Benzol 90; Benzole; Benzolene; Benzolo; Benzolum; Bicarburet of hydrogen; BNZ; Carbon oil; Coal naphtha; Cyclohexatriene; Fenzen; Mineral naphtha; Motor benzol; Phene; Phenyl hydride; Polystream; Pyrobenzol; Pyrobenzole; RNG; [6]Annulene; {[6]Annulene}]	[MNXR17596_MNXM2734, MNXR88446_MNXM4298]	[NOEC, 4.1.1]
[acid benzoic;benzoic acid;Benzoic acid]	[H]OC(=O)c1c([H])c([H])c([H])c([H])c1[H]>>[H]OC(=O)O[H].[H]c1c([H])c([H])c([H])c([H])c1[H]	[H]OC(=O)c1c([H])c([H])c([H])c([H])c1[H]	[H]OC(=O)O[H]	[HMDB0000595;Hydrogen carbonate;Bicarbonate; Bicarbonate (HCO3-); Bicarbonate anion; Bicarbonate ion; Bicarbonate ion (HCO31-); Bicarbonate ions; Carbonate; Carbonate (HCO31-); Carbonate ion (HCO31-); Carbonic acid; Hydrocarbonate(1-); Hydrogen carbonate; Hydrogen carbonate (HCO3-); Hydrogen carbonate anion; Hydrogen carbonate ion; Hydrogen carbonate ion (HCO3-); Hydrogencarbonate; Hydrogentrioxo…	[MNXR17596_MNXM2734, MNXR88446_MNXM4298]	[NOEC, 4.1.1]
[acid benzoic;benzoic acid;Benzoic acid]	[H]OC(=O)c1c([H])c([H])c([H])c([H])c1[H]>>[H]OC(=O)c1c(O[H])c([H])c(OC(=O)c2c([H])c([H])c([H])c([H])c2[H])c([H])c1C([H])([H])[H].[H]O[H]	[H]OC(=O)c1c([H])c([H])c([H])c([H])c1[H]	[H]O[H]	[HMDB0001039;Hydroxide;Hydridooxygenate(1-); Hydrogen oxide; Hydroxide anion; Hydroxide ion; Hydroxide ion(1-); Hydroxide(1-); Hydroxy; Hydroxy anion; Hydroxy ion; Hydroxyl; Hydroxyl anion; Hydroxyl ion; Hydroxyl ion (OH1-); Hydroxyl radical; Hydroxyl radicals; OH; Oxidanide; Oxygen ion (O1-); Water ion(1-), HMDB0002111;Water;Dihydrogen oxide; Steam, HMDB0015458;Magnesium oxide;?]	[MNXR6270_MNXM2411]	[3.1.1.40]
[acid benzoic;benzoic acid;Benzoic acid]	[H]OC(=O)c1c([H])c([H])c([H])c([H])c1[H]>>[H]OC(=O)c1c(O[H])c([H])c(O[H])c([H])c1OC(=O)c1c([H])c([H])c([H])c([H])c1[H].[H]O[H]	[H]OC(=O)c1c([H])c([H])c([H])c([H])c1[H]	[H]O[H]	[HMDB0001039;Hydroxide;Hydridooxygenate(1-); Hydrogen oxide; Hydroxide anion; Hydroxide ion; Hydroxide ion(1-); Hydroxide(1-); Hydroxy; Hydroxy anion; Hydroxy ion; Hydroxyl; Hydroxyl anion; Hydroxyl ion; Hydroxyl ion (OH1-); Hydroxyl radical; Hydroxyl radicals; OH; Oxidanide; Oxygen ion (O1-); Water ion(1-), HMDB0002111;Water;Dihydrogen oxide; Steam, HMDB0015458;Magnesium oxide;?]	[MNXR22208_MNXM204]	[3.1.1]
[acid benzoic;benzoic acid;Benzoic acid]	[H]OC(=O)c1c([H])c([H])c([H])c([H])c1[H]>>[H]OC(=O)c1c([H])c(O[H])c(O[H])c(OC(=O)c2c([H])c([H])c([H])c([H])c2[H])c1[H].[H]O[H]	[H]OC(=O)c1c([H])c([H])c([H])c([H])c1[H]	[H]O[H]	[HMDB0001039;Hydroxide;Hydridooxygenate(1-); Hydrogen oxide; Hydroxide anion; Hydroxide ion; Hydroxide ion(1-); Hydroxide(1-); Hydroxy; Hydroxy anion; Hydroxy ion; Hydroxyl; Hydroxyl anion; Hydroxyl ion; Hydroxyl ion (OH1-); Hydroxyl radical; Hydroxyl radicals; OH; Oxidanide; Oxygen ion (O1-); Water ion(1-), HMDB0002111;Water;Dihydrogen oxide; Steam, HMDB0015458;Magnesium oxide;?]	[MNXR6314_MNXM670]	[3.1.1.20]
[acid benzoic;benzoic acid;Benzoic acid]	[H]OC(=O)c1c([H])c([H])c([H])c([H])c1[H]>>O=O.[H]Oc1c([H])c([H])c(C(O[H])(C([H])([H])O[H])C([H])([H])c2c([H])c([H])c([H])c([H])c2[H])c([H])c1[H]	[H]OC(=O)c1c([H])c([H])c([H])c([H])c1[H]	O=O	[HMDB0001377;Oxygen;Dioxygen; Molecular oxygen; O2; Oxygen; Oxygen molecule]	[MNXR79855_MNXM164]	[NOEC]
[acid benzoic;benzoic acid;Benzoic acid]	[H]OC(=O)c1c([H])c([H])c([H])c([H])c1[H]>>[H]OC(=O)c1c([H])c([H])c(C(=O)O[H])c([H])c1[H].[H]O[H]	[H]OC(=O)c1c([H])c([H])c([H])c([H])c1[H]	[H]O[H]	[HMDB0001039;Hydroxide;Hydridooxygenate(1-); Hydrogen oxide; Hydroxide anion; Hydroxide ion; Hydroxide ion(1-); Hydroxide(1-); Hydroxy; Hydroxy anion; Hydroxy ion; Hydroxyl; Hydroxyl anion; Hydroxyl ion; Hydroxyl ion (OH1-); Hydroxyl radical; Hydroxyl radicals; OH; Oxidanide; Oxygen ion (O1-); Water ion(1-), HMDB0002111;Water;Dihydrogen oxide; Steam, HMDB0015458;Magnesium oxide;?]	[MNXR17596_MNXM217]	[NOEC]
[acid benzoic;benzoic acid;Benzoic acid]	[H]OC(=O)c1c([H])c([H])c([H])c([H])c1[H]>>[H]OC(=O)c1c([H])c([H])c(C(=O)O[H])c([H])c1[H].[H]O[H]	[H]OC(=O)c1c([H])c([H])c([H])c([H])c1[H]	[H]OC(=O)c1c([H])c([H])c(C(=O)O[H])c([H])c1[H]	[HMDB0002428;Terephthalic acid;1,4-Benzenedicarboxylate; 1,4-Benzenedicarboxylic acid; Benzene-p-dicarboxylate; Benzene-p-dicarboxylic acid; Kyselina terftalova; p-Benzenedicarboxylate; p-Benzenedicarboxylic acid; p-Dicarboxybenzene; p-Phthalate; p-Phthalic acid; P-Phthelate; P-Phthelic acid; Terephthalic acid, HMDB0061917;Terephthalate;?]	[MNXR17596_MNXM217]	[NOEC]
[acid benzoic;benzoic acid;Benzoic acid]	[H]OC(=O)c1c([H])c([H])c([H])c([H])c1[H]>>[H]OC(=O)c1c([H])c([H])c(C(=O)O[H])c([H])c1[H]	[H]OC(=O)c1c([H])c([H])c([H])c([H])c1[H]	[H]OC(=O)c1c([H])c([H])c(C(=O)O[H])c([H])c1[H]	[HMDB0002428;Terephthalic acid;1,4-Benzenedicarboxylate; 1,4-Benzenedicarboxylic acid; Benzene-p-dicarboxylate; Benzene-p-dicarboxylic acid; Kyselina terftalova; p-Benzenedicarboxylate; p-Benzenedicarboxylic acid; p-Dicarboxybenzene; p-Phthalate; p-Phthalic acid; P-Phthelate; P-Phthelic acid; Terephthalic acid, HMDB0061917;Terephthalate;?]	[MNXR16951_MNXM4291, MNXR60916_MNXM6075, MNXR1784_MNXM4967, MNXR23741_MNXM8068, MNXR23744_MNXM8067, MNXR3978_MNXM1886, MNXR23712_MNXM9824, MNXR23740_MNXM1707, MNXR63716_MNXM9810, MNXR90281_MNXM6743, MNXR59754_MNXM5489, MNXR6774_MNXM741, MNXR7057_MNXM1775, MNXR7063_MNXM320, MNXR7067_MNXM181, MNXR79857_MNXM9148, MNXR88013_MNXM147724]	[4.1.1, 4.1.1.-, 4.1.1.98, 4.1.1.24, 4.1.1.59, 4.1.1.61, 4.1.1.63, NOEC]
[acid benzoic;benzoic acid;Benzoic acid]	[H]OC(=O)c1c([H])c([H])c([H])c([H])c1[H]>>[H]OC(=O)c1c([H])c([H])c(O[H])c([H])c1[H].[H]O[H]	[H]OC(=O)c1c([H])c([H])c([H])c([H])c1[H]	[H]O[H]	[HMDB0001039;Hydroxide;Hydridooxygenate(1-); Hydrogen oxide; Hydroxide anion; Hydroxide ion; Hydroxide ion(1-); Hydroxide(1-); Hydroxy; Hydroxy anion; Hydroxy ion; Hydroxyl; Hydroxyl anion; Hydroxyl ion; Hydroxyl ion (OH1-); Hydroxyl radical; Hydroxyl radicals; OH; Oxidanide; Oxygen ion (O1-); Water ion(1-), HMDB0002111;Water;Dihydrogen oxide; Steam, HMDB0015458;Magnesium oxide;?]	[MNXR25210_MNXM1651, MNXR25273_MNXM2111, MNXR78668_MNXM4777, MNXR79637_MNXM3165]	[NOEC]
[acid benzoic;benzoic acid;Benzoic acid]	[H]OC(=O)c1c([H])c([H])c([H])c([H])c1[H]>>[H]OC(=O)c1c([H])c([H])c(O[H])c([H])c1[H].[H]O[H]	[H]OC(=O)c1c([H])c([H])c([H])c([H])c1[H]	[H]OC(=O)c1c([H])c([H])c(O[H])c([H])c1[H]	[HMDB0000500;4-Hydroxybenzoic acid;4-Carboxyphenol; 4-Hydroxy-benzoate; 4-Hydroxy-benzoesaeure; 4-Hydroxy-benzoic acid; 4-Hydroxybenzoate; 4-Hydroxybenzoic acid; p-Carboxyphenol; p-Hydroxy-Benzoate; p-Hydroxy-Benzoic acid; p-Hydroxybenzoate; p-Hydroxybenzoic acid; p-Salicylate; p-Salicylic acid; Paraben-acid]	[MNXR25210_MNXM1651, MNXR25273_MNXM2111, MNXR78668_MNXM4777, MNXR79637_MNXM3165]	[NOEC]
[acid benzoic;benzoic acid;Benzoic acid]	[H]OC(=O)c1c([H])c([H])c([H])c([H])c1[H]>>[H]OC(=O)c1c([H])c([H])c(O[H])c([H])c1[H]	[H]OC(=O)c1c([H])c([H])c([H])c([H])c1[H]	[H]OC(=O)c1c([H])c([H])c(O[H])c([H])c1[H]	[HMDB0000500;4-Hydroxybenzoic acid;4-Carboxyphenol; 4-Hydroxy-benzoate; 4-Hydroxy-benzoesaeure; 4-Hydroxy-benzoic acid; 4-Hydroxybenzoate; 4-Hydroxybenzoic acid; p-Carboxyphenol; p-Hydroxy-Benzoate; p-Hydroxy-Benzoic acid; p-Hydroxybenzoate; p-Hydroxybenzoic acid; p-Salicylate; p-Salicylic acid; Paraben-acid]	[MNXR79935_MNXM5489]	[NOEC]
[acid benzoic;benzoic acid;Benzoic acid]	[H]OC(=O)c1c([H])c([H])c([H])c([H])c1[H]>>[H]OC(=O)c1c([H])c([H])c([H])c(C(=O)O[H])c1[H].[H]O[H]	[H]OC(=O)c1c([H])c([H])c([H])c([H])c1[H]	[H]O[H]	[HMDB0001039;Hydroxide;Hydridooxygenate(1-); Hydrogen oxide; Hydroxide anion; Hydroxide ion; Hydroxide ion(1-); Hydroxide(1-); Hydroxy; Hydroxy anion; Hydroxy ion; Hydroxyl; Hydroxyl anion; Hydroxyl ion; Hydroxyl ion (OH1-); Hydroxyl radical; Hydroxyl radicals; OH; Oxidanide; Oxygen ion (O1-); Water ion(1-), HMDB0002111;Water;Dihydrogen oxide; Steam, HMDB0015458;Magnesium oxide;?]	[MNXR17596_MNXM217]	[NOEC]
[acid benzoic;benzoic acid;Benzoic acid]	[H]OC(=O)c1c([H])c([H])c([H])c([H])c1[H]>>[H]OC(=O)c1c([H])c([H])c([H])c(O[H])c1O[H]	[H]OC(=O)c1c([H])c([H])c([H])c([H])c1[H]	[H]OC(=O)c1c([H])c([H])c([H])c(O[H])c1O[H]	[HMDB0000397;2-Pyrocatechuic acid;2,3-Dihydroxybenzoate; 2,3-Dihydroxybenzoic acid; 2-Pyrocatechuate; 2-Pyrocatechuic acid; 3-Hydroxysalicylate; 3-Hydroxysalicylic acid; Catecholcarboxylate; Catecholcarboxylic acid; DHBA; DOBK; O-Pyrocatechuate; O-Pyrocatechuic acid; Pyrocatechuate; Pyrocatechuic acid]	[MNXR74502_MNXM2827, MNXR74503_MNXM2827]	[NOEC]
[acid benzoic;benzoic acid;Benzoic acid]	[H]OC(=O)c1c([H])c([H])c([H])c([H])c1[H]>>[H]OC(=O)c1c([H])c([H])c([H])c(O[H])c1[H].[H]O[H]	[H]OC(=O)c1c([H])c([H])c([H])c([H])c1[H]	[H]O[H]	[HMDB0001039;Hydroxide;Hydridooxygenate(1-); Hydrogen oxide; Hydroxide anion; Hydroxide ion; Hydroxide ion(1-); Hydroxide(1-); Hydroxy; Hydroxy anion; Hydroxy ion; Hydroxyl; Hydroxyl anion; Hydroxyl ion; Hydroxyl ion (OH1-); Hydroxyl radical; Hydroxyl radicals; OH; Oxidanide; Oxygen ion (O1-); Water ion(1-), HMDB0002111;Water;Dihydrogen oxide; Steam, HMDB0015458;Magnesium oxide;?]	[MNXR25210_MNXM1651, MNXR25273_MNXM2111, MNXR78668_MNXM4777, MNXR79637_MNXM3165]	[NOEC]
[acid benzoic;benzoic acid;Benzoic acid]	[H]OC(=O)c1c([H])c([H])c([H])c([H])c1[H]>>[H]OC(=O)c1c([H])c([H])c([H])c(O[H])c1[H].[H]O[H]	[H]OC(=O)c1c([H])c([H])c([H])c([H])c1[H]	[H]OC(=O)c1c([H])c([H])c([H])c(O[H])c1[H]	[HMDB0002466;3-Hydroxybenzoic acid;3-Carboxyphenol; 3-Hydroxy benzoate; 3-Hydroxy benzoic acid; 3-Hydroxybenzoate; 3-Hydroxybenzoic acid; Acido m-idrossibenzoico; Kyselina 3-hydroxybenzoova; m-Hba; m-Hydroxybenzoate; m-Hydroxybenzoic acid; m-Salicylate; m-Salicylic acid; Meta-hydroxybenzoate; Meta-hydroxybenzoic acid]	[MNXR25210_MNXM1651, MNXR25273_MNXM2111, MNXR78668_MNXM4777, MNXR79637_MNXM3165]	[NOEC]
[acid benzoic;benzoic acid;Benzoic acid]	[H]OC(=O)c1c([H])c([H])c([H])c([H])c1[H]>>[H+].[H]OC(=O)c1c([H])c([H])c(O[H])c([H])c1[H]	[H]OC(=O)c1c([H])c([H])c([H])c([H])c1[H]	[H+]	[HMDB0059597;Hydrogen Ion;Hydrogen cation; Hydron; Proton]	[MNXR26283_MNXM240, MNXR80199_MNXM240, MNXR85332_MNXM240, MNXR92072_MNXM240]	[1.3.99.20, 1.3.7.9]
[acid benzoic;benzoic acid;Benzoic acid]	[H]OC(=O)c1c([H])c([H])c([H])c([H])c1[H]>>[H+].[H]OC(=O)c1c([H])c([H])c(O[H])c([H])c1[H]	[H]OC(=O)c1c([H])c([H])c([H])c([H])c1[H]	[H]OC(=O)c1c([H])c([H])c(O[H])c([H])c1[H]	[HMDB0000500;4-Hydroxybenzoic acid;4-Carboxyphenol; 4-Hydroxy-benzoate; 4-Hydroxy-benzoesaeure; 4-Hydroxy-benzoic acid; 4-Hydroxybenzoate; 4-Hydroxybenzoic acid; p-Carboxyphenol; p-Hydroxy-Benzoate; p-Hydroxy-Benzoic acid; p-Hydroxybenzoate; p-Hydroxybenzoic acid; p-Salicylate; p-Salicylic acid; Paraben-acid]	[MNXR26283_MNXM240, MNXR80199_MNXM240, MNXR85332_MNXM240, MNXR92072_MNXM240]	[1.3.99.20, 1.3.7.9]
[acid benzoic;benzoic acid;Benzoic acid]	[H]OC(=O)c1c([H])c([H])c([H])c([H])c1[H]>>[H]OC(=O)c1c([H])c([H])c([H])c(O[H])c1[H]	[H]OC(=O)c1c([H])c([H])c([H])c([H])c1[H]	[H]OC(=O)c1c([H])c([H])c([H])c(O[H])c1[H]	[HMDB0002466;3-Hydroxybenzoic acid;3-Carboxyphenol; 3-Hydroxy benzoate; 3-Hydroxy benzoic acid; 3-Hydroxybenzoate; 3-Hydroxybenzoic acid; Acido m-idrossibenzoico; Kyselina 3-hydroxybenzoova; m-Hba; m-Hydroxybenzoate; m-Hydroxybenzoic acid; m-Salicylate; m-Salicylic acid; Meta-hydroxybenzoate; Meta-hydroxybenzoic acid]	[MNXR79935_MNXM5489]	[NOEC]
[acid benzoic;benzoic acid;Benzoic acid]	[H]OC(=O)c1c([H])c([H])c([H])c([H])c1[H]>>[H]OC(=O)c1c([H])c([H])c([H])c([H])c1C(=O)O[H]	[H]OC(=O)c1c([H])c([H])c([H])c([H])c1[H]	[H]OC(=O)c1c([H])c([H])c([H])c([H])c1C(=O)O[H]	[HMDB0002107;Phthalic acid;Alizarinate; Alizarinic acid; M 2; Naphthalinate; Naphthalinic acid; O-Benzenedicarboxylate; O-Benzenedicarboxylic acid; O-Carboxybenzoate; O-Carboxybenzoic acid; O-Dicarboxybenzene; Phthalate; Phthalic acid; Phthalinate; Phthalinic acid; Sunftal 20]	[MNXR7053_MNXM204, MNXR74465_MNXM737]	[4.1.1.55]
[acid benzoic;benzoic acid;Benzoic acid]	[H]OC(=O)c1c([H])c([H])c([H])c([H])c1[H]>>[H]OC(=O)c1c([H])c([H])c([H])c([H])c1O[H]	[H]OC(=O)c1c([H])c([H])c([H])c([H])c1[H]	[H]OC(=O)c1c([H])c([H])c([H])c([H])c1O[H]	[HMDB0001895;Salicylic acid;2-Carboxyphenol; 2-Hydroxybenzenecarboxylate; 2-Hydroxybenzenecarboxylic acid; 2-Hydroxybenzoate; 2-Hydroxybenzoic acid; Advanced Pain Relief Callus Removers; Advanced Pain Relief Corn Removers; Clear away Wart Remover; Compound W; Dr. Scholl'S Callus Removers; Dr. Scholl'S Corn Removers; Dr. Scholl'S Wart Remover Kit; Duofil Wart Remover; Duoplant; Freezone; Ionil; Io…	[MNXR87661_MNXM8328, MNXR87898_MNXM100792]	[NOEC, 1]
[acid benzoic;benzoic acid;Benzoic acid]	[H]OC(=O)c1c([H])c([H])c([H])c([H])c1[H]>>[H]OC(=O)c1c([H])c([H])c([H])c([H])c1S(=O)O[H].[H]O[H]	[H]OC(=O)c1c([H])c([H])c([H])c([H])c1[H]	[H]O[H]	[HMDB0001039;Hydroxide;Hydridooxygenate(1-); Hydrogen oxide; Hydroxide anion; Hydroxide ion; Hydroxide ion(1-); Hydroxide(1-); Hydroxy; Hydroxy anion; Hydroxy ion; Hydroxyl; Hydroxyl anion; Hydroxyl ion; Hydroxyl ion (OH1-); Hydroxyl radical; Hydroxyl radicals; OH; Oxidanide; Oxygen ion (O1-); Water ion(1-), HMDB0002111;Water;Dihydrogen oxide; Steam, HMDB0015458;Magnesium oxide;?]	[MNXR70647_MNXM2216]	[3.13.1.3]
[acid benzoic;benzoic acid;Benzoic acid]	[H]OC(=O)c1c([H])c([H])c([H])c([H])c1[H]>>[H]OC([H])(C([H])([H])OC(=O)c1c([H])c([H])c([H])c([H])c1[H])C([H])([H])OP(=O)(O[H])OC([H])([H])C([H])([H])N([H])[H].[H]O[H]	[H]OC(=O)c1c([H])c([H])c([H])c([H])c1[H]	[H]O[H]	[HMDB0001039;Hydroxide;Hydridooxygenate(1-); Hydrogen oxide; Hydroxide anion; Hydroxide ion; Hydroxide ion(1-); Hydroxide(1-); Hydroxy; Hydroxy anion; Hydroxy ion; Hydroxyl; Hydroxyl anion; Hydroxyl ion; Hydroxyl ion (OH1-); Hydroxyl radical; Hydroxyl radicals; OH; Oxidanide; Oxygen ion (O1-); Water ion(1-), HMDB0002111;Water;Dihydrogen oxide; Steam, HMDB0015458;Magnesium oxide;?]	[MNXR69338_MNXM402, MNXR69339_MNXM314, MNXR69341_MNXM108, MNXR69342_MNXM236, MNXR88477_MNXM306]	[NOEC, 3.1.1.5]
[acid benzoic;benzoic acid;Benzoic acid]	[H]OC(=O)c1c([H])c([H])c([H])c([H])c1[H]>>[H]OC([H])(C([H])([H])OC(=O)c1c([H])c([H])c([H])c([H])c1[H])C([H])([H])OP(=O)(O[H])OC([H])([H])C([H])([H])[N+](C([H])([H])[H])(C([H])([H])[H])C([H])([H])[H].[H]O[H]	[H]OC(=O)c1c([H])c([H])c([H])c([H])c1[H]	[H]O[H]	[HMDB0001039;Hydroxide;Hydridooxygenate(1-); Hydrogen oxide; Hydroxide anion; Hydroxide ion; Hydroxide ion(1-); Hydroxide(1-); Hydroxy; Hydroxy anion; Hydroxy ion; Hydroxyl; Hydroxyl anion; Hydroxyl ion; Hydroxyl ion (OH1-); Hydroxyl radical; Hydroxyl radicals; OH; Oxidanide; Oxygen ion (O1-); Water ion(1-), HMDB0002111;Water;Dihydrogen oxide; Steam, HMDB0015458;Magnesium oxide;?]	[MNXR72265_MNXM108, MNXR92849_MNXM306, MNXR92855_MNXM135, MNXR92868_MNXM236]	[NOEC]
[acid benzoic;benzoic acid;Benzoic acid]	[H]OC(=O)c1c([H])c([H])c([H])c([H])c1[H]>>[H]OC([H])(C([H])([H])OC(=O)c1c([H])c([H])c([H])c([H])c1[H])C([H])([H])OP(=O)(O[H])O[H].[H]O[H]	[H]OC(=O)c1c([H])c([H])c([H])c([H])c1[H]	[H]O[H]	[HMDB0001039;Hydroxide;Hydridooxygenate(1-); Hydrogen oxide; Hydroxide anion; Hydroxide ion; Hydroxide ion(1-); Hydroxide(1-); Hydroxy; Hydroxy anion; Hydroxy ion; Hydroxyl; Hydroxyl anion; Hydroxyl ion; Hydroxyl ion (OH1-); Hydroxyl radical; Hydroxyl radicals; OH; Oxidanide; Oxygen ion (O1-); Water ion(1-), HMDB0002111;Water;Dihydrogen oxide; Steam, HMDB0015458;Magnesium oxide;?]	[MNXR3269_MNXM402, MNXR3270_MNXM314, MNXR69336_MNXM236]	[3.1.1.5]
[acid benzoic;benzoic acid;Benzoic acid]	[H]OC(=O)c1c([H])c([H])c([H])c([H])c1[H]>>[H]OC([H])([H])C([H])(OC(=O)c1c([H])c([H])c([H])c([H])c1[H])C([H])([H])OP(=O)(O[H])OC([H])([H])C([H])([H])N([H])[H].[H]O[H]	[H]OC(=O)c1c([H])c([H])c([H])c([H])c1[H]	[H]O[H]	[HMDB0001039;Hydroxide;Hydridooxygenate(1-); Hydrogen oxide; Hydroxide anion; Hydroxide ion; Hydroxide ion(1-); Hydroxide(1-); Hydroxy; Hydroxy anion; Hydroxy ion; Hydroxyl; Hydroxyl anion; Hydroxyl ion; Hydroxyl ion (OH1-); Hydroxyl radical; Hydroxyl radicals; OH; Oxidanide; Oxygen ion (O1-); Water ion(1-), HMDB0002111;Water;Dihydrogen oxide; Steam, HMDB0015458;Magnesium oxide;?]	[MNXR69367_MNXM402, MNXR69368_MNXM314, MNXR69370_MNXM108, MNXR69371_MNXM236]	[NOEC, 3.1.1.5]
[acid benzoic;benzoic acid;Benzoic acid]	[H]OC(=O)c1c([H])c([H])c([H])c([H])c1[H]>>[H]OC([H])([H])C([H])(OC(=O)c1c([H])c([H])c([H])c([H])c1[H])C([H])([H])OP(=O)(O[H])OC([H])([H])C([H])([H])[N+](C([H])([H])[H])(C([H])([H])[H])C([H])([H])[H].[H]O[H]	[H]OC(=O)c1c([H])c([H])c([H])c([H])c1[H]	[H]O[H]	[HMDB0001039;Hydroxide;Hydridooxygenate(1-); Hydrogen oxide; Hydroxide anion; Hydroxide ion; Hydroxide ion(1-); Hydroxide(1-); Hydroxy; Hydroxy anion; Hydroxy ion; Hydroxyl; Hydroxyl anion; Hydroxyl ion; Hydroxyl ion (OH1-); Hydroxyl radical; Hydroxyl radicals; OH; Oxidanide; Oxygen ion (O1-); Water ion(1-), HMDB0002111;Water;Dihydrogen oxide; Steam, HMDB0015458;Magnesium oxide;?]	[MNXR92854_MNXM135, MNXR92870_MNXM108]	[NOEC]
[acid benzoic;benzoic acid;Benzoic acid]	[H]OC(=O)c1c([H])c([H])c([H])c([H])c1[H]>>[H]OC([H])([H])C([H])(OC(=O)c1c([H])c([H])c([H])c([H])c1[H])C([H])([H])OP(=O)(O[H])O[H].[H]O[H]	[H]OC(=O)c1c([H])c([H])c([H])c([H])c1[H]	[H]O[H]	[HMDB0001039;Hydroxide;Hydridooxygenate(1-); Hydrogen oxide; Hydroxide anion; Hydroxide ion; Hydroxide ion(1-); Hydroxide(1-); Hydroxy; Hydroxy anion; Hydroxy ion; Hydroxyl; Hydroxyl anion; Hydroxyl ion; Hydroxyl ion (OH1-); Hydroxyl radical; Hydroxyl radicals; OH; Oxidanide; Oxygen ion (O1-); Water ion(1-), HMDB0002111;Water;Dihydrogen oxide; Steam, HMDB0015458;Magnesium oxide;?]	[MNXR83224_MNXM108, MNXR83225_MNXM236]	[3.1.1.5]
