# Supplementary material for: Plug-and-play metabolic transducers expand the chemical detection space of cell-free biosensors
Source: Nat Commun. 2019 Apr 12;10:1697. doi: 10.1038/s41467-019-09722-9 (PMC6461607; doi:10.1038/s41467-019-09722-9)
Supplement: Supplementary file 7 — Source Data [file 41467_2019_9722_MOESM7_ESM.zip]

Archive with 25 entries (20 files):
- DNA Construct Maps/
- DNA Construct Maps/pBEAST-PrBen-Luc.gb
- __MACOSX/
- __MACOSX/DNA Construct Maps/
- __MACOSX/DNA Construct Maps/._pBEAST-PrBen-Luc.gb
- DNA Construct Maps/pBEAST-pBen-Luc.gb
- __MACOSX/DNA Construct Maps/._pBEAST-pBen-Luc.gb
- DNA Construct Maps/pBEST-HipO.gb
- __MACOSX/DNA Construct Maps/._pBEST-HipO.gb
- DNA Construct Maps/pBEAST_PrBen_sfGFP.gb
- __MACOSX/DNA Construct Maps/._pBEAST_PrBen_sfGFP.gb
- DNA Construct Maps/pBEAST_J23101_CocE.gb
- __MACOSX/DNA Construct Maps/._pBEAST_J23101_CocE.gb
- DNA Construct Maps/pBEAST_sfGFP.gb
- __MACOSX/DNA Construct Maps/._pBEAST_sfGFP.gb
- DNA Construct Maps/pBEAST_J23101_sfGFP.gb
- __MACOSX/DNA Construct Maps/._pBEAST_J23101_sfGFP.gb
- DNA Construct Maps/pBEAST_BenR.gb
- __MACOSX/DNA Construct Maps/._pBEAST_BenR.gb
- __MACOSX/._DNA Construct Maps
- Forms and Source Data/
- Forms and Source Data/Source Data File.xlsx
- __MACOSX/Forms and Source Data/
- __MACOSX/Forms and Source Data/._Source Data File.xlsx
- __MACOSX/._Forms and Source Data
