# Supplementary material for: Plug-and-play metabolic transducers expand the chemical detection space of cell-free biosensors
Source: Nat Commun. 2019 Apr 12;10:1697. doi: 10.1038/s41467-019-09722-9 (PMC6461607; doi:10.1038/s41467-019-09722-9)
Supplement: Supplementary file 7 — Source Data [file 41467_2019_9722_MOESM7_ESM.zip › DNA Construct Maps/pBEAST-pBen-Luc.gb]

LOCUS       pBEAST_pBen_Luc         4686 bp ds-DNA     circular     31-JAN-2019
DEFINITION  .
COMMENT     
COMMENT     ApEinfo:methylated:1
FEATURES             Location/Qualifiers
     misc_feature    2294..2333
                     /locus_tag="Spacer6 (EagI)"
                     /label="Spacer6 (EagI)"
                     /ApEinfo_label="Spacer6 (EagI)"
                     /ApEinfo_fwdcolor="#b1ff67"
                     /ApEinfo_revcolor="#b1ff67"
                     /ApEinfo_graphicformat="arrow_data {{0 1 2 0 0 -1} {} 0}
                     width 5 offset 0"
     rep_origin      2657..3276
                     /locus_tag="pBR322_origin"
                     /label="pBR322_origin"
                     /ApEinfo_label="pBR322_origin"
                     /ApEinfo_fwdcolor="#85dae9"
                     /ApEinfo_revcolor="#85dae9"
                     /ApEinfo_graphicformat="arrow_data {{0 1 2 0 0 -1} {} 0}
                     width 5 offset 0"
     misc_feature    4633..4652
                     /locus_tag="pBEST for 3022->3041"
                     /label="pBEST for 3022->3041"
                     /ApEinfo_label="pBEST for 3022->3041"
                     /ApEinfo_fwdcolor="#f58a5e"
                     /ApEinfo_revcolor="#f58a5e"
                     /ApEinfo_graphicformat="arrow_data {{0 1 2 0 0 -1} {} 0}
                     width 5 offset 0"
     misc_feature    2125..2164
                     /locus_tag="Spacer5'"
                     /label="Spacer5'"
                     /ApEinfo_label="Spacer5'"
                     /ApEinfo_fwdcolor="#b1ff67"
                     /ApEinfo_revcolor="#b1ff67"
                     /ApEinfo_graphicformat="arrow_data {{0 1 2 0 0 -1} {} 0}
                     width 5 offset 0"
     terminator      141..235
                     /locus_tag="B0014"
                     /label="B0014"
                     /ApEinfo_label="B0014"
                     /ApEinfo_fwdcolor="#f5010a"
                     /ApEinfo_revcolor="#f5010a"
                     /ApEinfo_graphicformat="arrow_data {{0 1 2 0 0 -1} {} 0}
                     width 5 offset 0"
     terminator      2165..2293
                     /locus_tag="B0015"
                     /label="B0015"
                     /ApEinfo_label="B0015"
                     /ApEinfo_fwdcolor="#f5010a"
                     /ApEinfo_revcolor="#f5010a"
                     /ApEinfo_graphicformat="arrow_data {{0 1 2 0 0 -1} {} 0}
                     width 5 offset 0"
     misc_feature    327..395
                     /locus_tag="PbenAKT2440"
                     /label="PbenAKT2440"
                     /ApEinfo_label="PbenAKT2440"
                     /ApEinfo_fwdcolor="#84b0dc"
                     /ApEinfo_revcolor="#84b0dc"
                     /ApEinfo_graphicformat="arrow_data {{0 1 2 0 0 -1} {} 0}
                     width 5 offset 0"
     promoter        276..425
                     /locus_tag="pBEN promoter"
                     /label="pBEN promoter"
                     /ApEinfo_label="pBEN promoter"
                     /ApEinfo_fwdcolor="#85dae9"
                     /ApEinfo_revcolor="#85dae9"
                     /ApEinfo_graphicformat="arrow_data {{0 1 2 0 0 -1} {} 0}
                     width 5 offset 0"
     misc_feature    101..140
                     /locus_tag="Spacer3 (BglII)"
                     /label="Spacer3 (BglII)"
                     /ApEinfo_label="Spacer3 (BglII)"
                     /ApEinfo_fwdcolor="#ffef86"
                     /ApEinfo_revcolor="#ffef86"
                     /ApEinfo_graphicformat="arrow_data {{0 1 2 0 0 -1} {} 0}
                     width 5 offset 0"
     misc_feature    2374..2433
                     /locus_tag="pBEST 3' overhang"
                     /label="pBEST 3' overhang"
                     /ApEinfo_label="pBEST 3' overhang"
                     /ApEinfo_fwdcolor="#ff9ccd"
                     /ApEinfo_revcolor="#ff9ccd"
                     /ApEinfo_graphicformat="arrow_data {{0 1 2 0 0 -1} {} 0}
                     width 5 offset 0"
     misc_feature    236..275
                     /locus_tag="Spacer4 (BamhI)"
                     /label="Spacer4 (BamhI)"
                     /ApEinfo_label="Spacer4 (BamhI)"
                     /ApEinfo_fwdcolor="#ffef86"
                     /ApEinfo_revcolor="#ffef86"
                     /ApEinfo_graphicformat="arrow_data {{0 1 2 0 0 -1} {} 0}
                     width 5 offset 0"
     primer_bind     complement(2462..2481)
                     /locus_tag="pBEST rev 870->851"
                     /label="pBEST rev 870->851"
                     /ApEinfo_label="pBEST rev 870->851"
                     /ApEinfo_fwdcolor="#85dae9"
                     /ApEinfo_revcolor="#85dae9"
                     /ApEinfo_graphicformat="arrow_data {{0 1 2 0 0 -1} {} 0}
                     width 5 offset 0"
     promoter        complement(4333..4361)
                     /locus_tag="AmpR_promoter"
                     /label="AmpR_promoter"
                     /ApEinfo_label="AmpR_promoter"
                     /ApEinfo_fwdcolor="#85dae9"
                     /ApEinfo_revcolor="#85dae9"
                     /ApEinfo_graphicformat="arrow_data {{0 1 2 0 0 -1} {} 0}
                     width 5 offset 0"
     misc_feature    2334..2373
                     /locus_tag="SpacerN"
                     /label="SpacerN"
                     /ApEinfo_label="SpacerN"
                     /ApEinfo_fwdcolor="#b7e6d7"
                     /ApEinfo_revcolor="#b7e6d7"
                     /ApEinfo_graphicformat="arrow_data {{0 1 2 0 0 -1} {} 0}
                     width 5 offset 0"
     misc_feature    2079..2118
                     /locus_tag="Spacer5"
                     /label="Spacer5"
                     /ApEinfo_label="Spacer5"
                     /ApEinfo_fwdcolor="#b1ff67"
                     /ApEinfo_revcolor="#b1ff67"
                     /ApEinfo_graphicformat="arrow_data {{0 1 2 0 0 -1} {} 0}
                     width 5 offset 0"
     misc_feature    1..60
                     /locus_tag="pBEST 5' overhang"
                     /label="pBEST 5' overhang"
                     /ApEinfo_label="pBEST 5' overhang"
                     /ApEinfo_fwdcolor="#ff9ccd"
                     /ApEinfo_revcolor="#ff9ccd"
                     /ApEinfo_graphicformat="arrow_data {{0 1 2 0 0 -1} {} 0}
                     width 5 offset 0"
     misc_feature    complement(1198..1216)
                     /locus_tag="Twist1-rev primer"
                     /label="Twist1-rev primer"
                     /ApEinfo_label="Twist1-rev primer"
                     /ApEinfo_fwdcolor="cyan"
                     /ApEinfo_revcolor="green"
                     /ApEinfo_graphicformat="arrow_data {{0 1 2 0 0 -1} {} 0}
                     width 5 offset 0"
     CDS             complement(3431..4291)
                     /locus_tag="Ampicillin/ORF frame 1"
                     /label="Ampicillin/ORF frame 1"
                     /ApEinfo_label="Ampicillin/ORF frame 1"
                     /ApEinfo_fwdcolor="#85dae9"
                     /ApEinfo_revcolor="#85dae9"
                     /ApEinfo_graphicformat="arrow_data {{0 1 2 0 0 -1} {} 0}
                     width 5 offset 0"
     misc_feature    2119..2124
                     /locus_tag="SphI"
                     /label="SphI"
                     /ApEinfo_label="SphI"
                     /ApEinfo_fwdcolor="#ff9ccd"
                     /ApEinfo_revcolor="#ff9ccd"
                     /ApEinfo_graphicformat="arrow_data {{0 1 2 0 0 -1} {} 0}
                     width 5 offset 0"
     misc_feature    1143..1161
                     /locus_tag="Twist2-for primer"
                     /label="Twist2-for primer"
                     /ApEinfo_label="Twist2-for primer"
                     /ApEinfo_fwdcolor="cyan"
                     /ApEinfo_revcolor="green"
                     /ApEinfo_graphicformat="arrow_data {{0 1 2 0 0 -1} {} 0}
                     width 5 offset 0"
     misc_feature    61..100
                     /locus_tag="Spacer0"
                     /label="Spacer0"
                     /ApEinfo_label="Spacer0"
                     /ApEinfo_fwdcolor="#f58a5e"
                     /ApEinfo_revcolor="#f58a5e"
                     /ApEinfo_graphicformat="arrow_data {{0 1 2 0 0 -1} {} 0}
                     width 5 offset 0"
     CDS             426..2078
                     /locus_tag="Luc (firefly luciferase)"
                     /label="Luc (firefly luciferase)"
                     /ApEinfo_label="Luc (firefly luciferase)"
                     /ApEinfo_fwdcolor="#d20ff7"
                     /ApEinfo_revcolor="green"
                     /ApEinfo_graphicformat="arrow_data {{0 1 2 0 0 -1} {} 0}
                     width 5 offset 0"
ORIGIN
        1 cgcctgatgc gtgaacgtga cggacgtaac caccgcgaca tgtgtgtgct gttccgctgg
       61 ctcggatacc cttactctgt tgaaaacgaa tagataggtt aaggaacggt tatttctgcg
      121 tagatctatc ttacacagca tcacactggc tcaccttcgg gtgggccttt ctgcgtttat
      181 atactagaga gagaatataa aaagccagat tattaatccg gcttttttat tatttaggca
      241 actgaaacga ttcggatcct gtattactat tcttaACTGT TCGAAGCATT GCCATTTTCT
      301 GAAGTTACCG AAAAAGTACC GAACATCCGT AAATCTGGAT AACGTTCTGC ACAATCCGGA
      361 TAGCCCCCCG CCAGCCGTCT CCCTAACCTG ACCAGGTCTA AACAATAACA AGGGAGAGTC
      421 TGGCCatgga agacgccaaa aacataaaga aaggcccggc gccattctat ccgctggaag
      481 atggaaccgc tggagagcaa ctgcataagg ctatgaagag atacgccctg gttcctggaa
      541 caattgcttt tacagatgca catatcgagg tggacatcac ttacgctgag tacttcgaaa
      601 tgtccgttcg gttggcagaa gctatgaaac gatatgggct gaatacaaat cacagaatcg
      661 tcgtatgcag tgaaaactct cttcaattct ttatgccggt gttgggcgcg ttatttatcg
      721 gagttgcagt tgcgcccgcg aacgacattt ataatgaacg tgaattgctc aacagtatgg
      781 gcatttcgca gcctaccgtg gtgttcgttt ccaaaaaggg gttgcaaaaa attttgaacg
      841 tgcaaaaaaa gctcccaatc atccaaaaaa ttattatcat ggattctaaa acggattacc
      901 agggatttca gtcgatgtac acgttcgtca catctcatct acctcccggt tttaatgaat
      961 acgattttgt gccagagtcc ttcgataggg acaagacaat tgcactgatc atgaactcct
     1021 ctggatctac tggtctgcct aaaggtgtcg ctctgcctca tagaactgcc tgcgtgagat
     1081 tctcgcatgc cagagatcct atttttggca atcaaatcat tccggatact gcgattttaa
     1141 gtgttgttcc attccatcac ggttttggaa tgtttactac actcggatat ttgatatgtg
     1201 gatttcgagt cgtcttaatg tatagatttg aagaagagct gtttctgagg agccttcagg
     1261 attacaagat tcaaagtgcg ctgctggtgc caaccctatt ctccttcttc gccaaaagca
     1321 ctctgattga caaatacgat ttatctaatt tacacgaaat tgcttctggt ggcgctcccc
     1381 tctctaagga agtcggggaa gcggttgcca agaggttcca tctgccaggt atcaggcaag
     1441 gatatgggct cactgagact acatcagcta ttctgattac acccgagggg gatgataaac
     1501 cgggcgcggt cggtaaagtt gttccatttt ttgaagcgaa ggttgtggat ctggataccg
     1561 ggaaaacgct gggcgttaat caaagaggcg aactgtgtgt gagaggtcct atgattatgt
     1621 ccggttatgt aaacaatccg gaagcgacca acgccttgat tgacaaggat ggatggctac
     1681 attctggaga catagcttac tgggacgaag acgaacactt cttcatcgtt gaccgcctga
     1741 agtctctgat taagtacaaa ggctatcagg tggctcccgc tgaattggaa tccatcttgc
     1801 tccaacaccc caacatcttc gacgcaggtg tcgcaggtct tcccgacgat gacgccggtg
     1861 aacttcccgc cgccgttgtt gttttggagc acggaaagac gatgacggaa aaagagatcg
     1921 tggattacgt cgccagtcaa gtaacaaccg cgaaaaagtt gcgcggagga gttgtgtttg
     1981 tggacgaagt accgaaaggt cttaccggaa aactcgacgc aagaaaaatc agagagatcc
     2041 tcataaaggc caagaagggc ggaaagatcg ccgtgtaaac tttatctgag aatagtcaat
     2101 cttcggaaat cccaggtggc atgctaaaag tctcgtaaag cgttctatca ataacccgtt
     2161 ggtgccaggc atcaaataaa acgaaaggct cagtcgaaag actgggcctt tcgttttatc
     2221 tgttgtttgt cggtgaacgc tctctactag agtcacactg gctcaccttc gggtgggcct
     2281 ttctgcgttt ataccgtctc agaatcggcc gtgaacaata aaatagtttc ggtattattg
     2341 accacttccg agtagaatcg tgcttcagta agagtcgacc gatgcccttg agagccttca
     2401 acccagtcag ctccttccgg tgggcgcggg gcaacgaaag gctACTGTCT TCTTTATCAT
     2461 GCAACTCGTA GGACAGGTGC CGGCAGCGCT CTTCCGCTTC CTCGCTCACT GACTCGCTGC
     2521 GCTCGGTCGT TCGGCTGCGG CGAGCGGTAT CAGCTCACTC AAAGGCGGTA ATACGGTTAT
     2581 CCACAGAATC AGGGGATAAC GCAGGAAAGA ACATGTGAGC AAAAGGCCAG CAAAAGGCCA
     2641 GGAACCGTAA AAAGGCCGCG TTGCTGGCGT TTTTCCATAG GCTCCGCCCC CCTGACGAGC
     2701 ATCACAAAAA TCGACGCTCA AGTCAGAGGT GGCGAAACCC GACAGGACTA TAAAGATACC
     2761 AGGCGTTTCC CCCTGGAAGC TCCCTCGTGC GCTCTCCTGT TCCGACCCTG CCGCTTACCG
     2821 GATACCTGTC CGCCTTTCTC CCTTCGGGAA GCGTGGCGCT TTCTCAATGC TCACGCTGTA
     2881 GGTATCTCAG TTCGGTGTAG GTCGTTCGCT CCAAGCTGGG CTGTGTGCAC GAACCCCCCG
     2941 TTCAGCCCGA CCGCTGCGCC TTATCCGGTA ACTATCGTCT TGAGTCCAAC CCGGTAAGAC
     3001 ACGACTTATC GCCACTGGCA GCAGCCACTG GTAACAGGAT TAGCAGAGCG AGGTATGTAG
     3061 GCGGTGCTAC AGAGTTCTTG AAGTGGTGGC CTAACTACGG CTACACTAGA AGGACAGTAT
     3121 TTGGTATCTG CGCTCTGCTG AAGCCAGTTA CCTTCGGAAA AAGAGTTGGT AGCTCTTGAT
     3181 CCGGCAAACA AACCACCGCT GGTAGCGGTG GTTTTTTTGT TTGCAAGCAG CAGATTACGC
     3241 GCAGAAAAAA AGGATCTCAA GAAGATCCTT TGATCTTTTC TACGGGGTCT GACGCTCAGT
     3301 GGAACGAAAA CTCACGTTAA GGGATTTTGG TCATGAGATT ATCAAAAAGG ATCTTCACCT
     3361 AGATCCTTTT AAATTAAAAA TGAAGTTTTA AATCAATCTA AAGTATATAT GAGTAAACTT
     3421 GGTCTGACAG TTACCAATGC TTAATCAGTG AGGCACCTAT CTCAGCGATC TGTCTATTTC
     3481 GTTCATCCAT AGTTGCCTGA CTCCCCGTCG TGTAGATAAC TACGATACGG GAGGGCTTAC
     3541 CATCTGGCCC CAGTGCTGCA ATGATACCGC GAGACCCACG CTCACCGGCT CCAGATTTAT
     3601 CAGCAATAAA CCAGCCAGCC GGAAGGGCCG AGCGCAGAAG TGGTCCTGCA ACTTTATCCG
     3661 CCTCCATCCA GTCTATTAAT TGTTGCCGGG AAGCTAGAGT AAGTAGTTCG CCAGTTAATA
     3721 GTTTGCGCAA CGTTGTTGCC ATTGCTACAG GCATCGTGGT GTCACGCTCG TCGTTTGGTA
     3781 TGGCTTCATT CAGCTCCGGT TCCCAACGAT CAAGGCGAGT TACATGATCC CCCATGTTGT
     3841 GCAAAAAAGC GGTTAGCTCC TTCGGTCCTC CGATCGTTGT CAGAAGTAAG TTGGCCGCAG
     3901 TGTTATCACT CATGGTTATG GCAGCACTGC ATAATTCTCT TACTGTCATG CCATCCGTAA
     3961 GATGCTTTTC TGTGACTGGT GAGTACTCAA CCAAGTCATT CTGAGAATAG TGTATGCGGC
     4021 GACCGAGTTG CTCTTGCCCG GCGTCAATAC GGGATAATAC CGCGCCACAT AGCAGAACTT
     4081 TAAAAGTGCT CATCATTGGA AAACGTTCTT CGGGGCGAAA ACTCTCAAGG ATCTTACCGC
     4141 TGTTGAGATC CAGTTCGATG TAACCCACTC GTGCACCCAA CTGATCTTCA GCATCTTTTA
     4201 CTTTCACCAG CGTTTCTGGG TGAGCAAAAA CAGGAAGGCA AAATGCCGCA AAAAAGGGAA
     4261 TAAGGGCGAC ACGGAAATGT TGAATACTCA TACTCTTCCT TTTTCAATAT TATTGAAGCA
     4321 TTTATCAGGG TTATTGTCTC ATGAGCGGAT ACATATTTGA ATGTATTTAG AAAAATAAAC
     4381 AAATAGGGGT TCCGCGCACA TTTCCCCGAA AAGTGCCACC TGACGTCTAA GAAACCATTA
     4441 TTATCATGAC ATTAACCTAT AAAAATAGGC GTATCACGAG GCCCTTTCGT CTTCAAGAAT
     4501 TCTGGCGAAT CCTCTGACCA GCCAGAAAAC GACCTTTCTG TGGTGAAACC GGATGCTGCA
     4561 ATTCAGAGCG GCAGCAAGTG GGGGACAGCA GAAGACCTGA CCGCCGCAGA GTGGATGTTT
     4621 GACATGGTGA AGACTATCGC ACCATCAGCC AGAAAACCGA ATTTTGCTGG GTGGGCTAAC
     4681 GATATC     
//
