# Supplementary material for: Plug-and-play metabolic transducers expand the chemical detection space of cell-free biosensors
Source: Nat Commun. 2019 Apr 12;10:1697. doi: 10.1038/s41467-019-09722-9 (PMC6461607; doi:10.1038/s41467-019-09722-9)
Supplement: Supplementary file 7 — Source Data [file 41467_2019_9722_MOESM7_ESM.zip › DNA Construct Maps/pBEST-HipO.gb]

LOCUS       pBEST_HipO              3676 bp ds-DNA     circular     14-AUG-2018
DEFINITION  .
ACCESSION   
VERSION     
SOURCE      .
  ORGANISM  .
COMMENT     
COMMENT     
COMMENT     ApEinfo:methylated:1
FEATURES             Location/Qualifiers
     misc_feature    12..28
                     /locus_tag="T7_transl_en_RBS"
                     /label="T7_transl_en_RBS"
                     /ApEinfo_label="T7_transl_en_RBS"
                     /ApEinfo_fwdcolor="#fc000b"
                     /ApEinfo_revcolor="green"
                     /ApEinfo_graphicformat="arrow_data {{0 1 2 0 0 -1} {} 0}
                     width 5 offset 0"
     CDS             36..1187
                     /locus_tag="HipO"
                     /label="HipO"
                     /ApEinfo_label="HipO"
                     /ApEinfo_fwdcolor="cyan"
                     /ApEinfo_revcolor="green"
                     /ApEinfo_graphicformat="arrow_data {{0 1 2 0 0 -1} {} 0}
                     width 5 offset 0"
     rep_origin      1520..2139
                     /locus_tag="pBR322_origin"
                     /label="pBR322_origin"
                     /ApEinfo_label="pBR322_origin"
                     /ApEinfo_fwdcolor="cyan"
                     /ApEinfo_revcolor="green"
                     /ApEinfo_graphicformat="arrow_data {{0 1 2 0 0 -1} {} 0}
                     width 5 offset 0"
     CDS             complement(2294..3154)
                     /locus_tag="Ampicillin/ORF frame 1"
                     /label="Ampicillin/ORF frame 1"
                     /ApEinfo_label="Ampicillin/ORF frame 1"
                     /ApEinfo_fwdcolor="cyan"
                     /ApEinfo_revcolor="#00ffff"
                     /ApEinfo_graphicformat="arrow_data {{0 1 2 0 0 -1} {} 0}
                     width 5 offset 0"
     primer_bind     115..134
                     /locus_tag="SV070 HipO 1790->1809"
                     /label="SV070 HipO 1790->1809"
                     /ApEinfo_label="SV070 HipO 1790->1809"
                     /ApEinfo_fwdcolor="#ff8000"
                     /ApEinfo_revcolor="green"
                     /ApEinfo_graphicformat="arrow_data {{0 1 2 0 0 -1} {} 0}
                     width 5 offset 0"
     promoter        complement(3196..3224)
                     /locus_tag="AmpR_promoter"
                     /label="AmpR_promoter"
                     /ApEinfo_label="AmpR_promoter"
                     /ApEinfo_fwdcolor="cyan"
                     /ApEinfo_revcolor="#800080"
                     /ApEinfo_graphicformat="arrow_data {{0 1 2 0 0 -1} {} 0}
                     width 5 offset 0"
     primer_bind     518..537
                     /locus_tag="SV070 HipO 2193->2212"
                     /label="SV070 HipO 2193->2212"
                     /ApEinfo_label="SV070 HipO 2193->2212"
                     /ApEinfo_fwdcolor="#ff8000"
                     /ApEinfo_revcolor="green"
                     /ApEinfo_graphicformat="arrow_data {{0 1 2 0 0 -1} {} 0}
                     width 5 offset 0"
     primer_bind     1188..1205
                     /locus_tag="pBEST vector for"
                     /label="pBEST vector for"
                     /ApEinfo_label="pBEST vector for"
                     /ApEinfo_fwdcolor="#00ff00"
                     /ApEinfo_revcolor="green"
                     /ApEinfo_graphicformat="arrow_data {{0 1 2 0 0 -1} {} 0}
                     width 5 offset 0"
     primer_bind     924..945
                     /locus_tag="SV070 HipO 2599->2620"
                     /label="SV070 HipO 2599->2620"
                     /ApEinfo_label="SV070 HipO 2599->2620"
                     /ApEinfo_fwdcolor="#ff8000"
                     /ApEinfo_revcolor="green"
                     /ApEinfo_graphicformat="arrow_data {{0 1 2 0 0 -1} {} 0}
                     width 5 offset 0"
     primer_bind     complement(10..35)
                     /locus_tag="pBEST vector rev"
                     /label="pBEST vector rev"
                     /ApEinfo_label="pBEST vector rev"
                     /ApEinfo_fwdcolor="cyan"
                     /ApEinfo_revcolor="green"
                     /ApEinfo_graphicformat="arrow_data {{0 1 2 0 0 -1} {} 0}
                     width 5 offset 0"
     primer_bind     36..56
                     /locus_tag="HipO-pIVEX/pBEST-insert for (3' binding)"
                     /label="HipO-pIVEX/pBEST-insert for (3' binding)"
                     /ApEinfo_label="HipO-pIVEX/pBEST-insert for (3' binding)"
                     /ApEinfo_fwdcolor="#00ff00"
                     /ApEinfo_revcolor="green"
                     /ApEinfo_graphicformat="arrow_data {{0 1 2 0 0 -1} {} 0}
                     width 5 offset 0"
     primer_bind     complement(1325..1344)
                     /locus_tag="pBEST rev 870->851"
                     /label="pBEST rev 870->851"
                     /ApEinfo_label="pBEST rev 870->851"
                     /ApEinfo_fwdcolor="cyan"
                     /ApEinfo_revcolor="#ff8000"
                     /ApEinfo_graphicformat="arrow_data {{0 1 2 0 0 -1} {} 0}
                     width 5 offset 0"
     primer_bind     complement(1164..1187)
                     /locus_tag="HipO-pIVEX/pBEST-insert rev (3' binding)"
                     /label="HipO-pIVEX/pBEST-insert rev (3' binding)"
                     /ApEinfo_label="HipO-pIVEX/pBEST-insert rev (3' binding)"
                     /ApEinfo_fwdcolor="cyan"
                     /ApEinfo_revcolor="green"
                     /ApEinfo_graphicformat="arrow_data {{0 1 2 0 0 -1} {} 0}
                     width 5 offset 0"
     primer_bind     3612..3631
                     /locus_tag="pBEST for 3138->3157"
                     /label="pBEST for 3138->3157"
                     /ApEinfo_label="pBEST for 3138->3157"
                     /ApEinfo_fwdcolor="#ff8000"
                     /ApEinfo_revcolor="green"
                     /ApEinfo_graphicformat="arrow_data {{0 1 2 0 0 -1} {} 0}
                     width 5 offset 0"
     misc_feature    1..33
                     /locus_tag="UTR1"
                     /label="UTR1"
                     /ApEinfo_label="UTR1"
                     /ApEinfo_fwdcolor="#ffff00"
                     /ApEinfo_revcolor="green"
                     /ApEinfo_graphicformat="arrow_data {{0 1 2 0 0 -1} {} 0}
                     width 5 offset 0"
     misc_feature    3616..3670
                     /locus_tag="Pr-OR1-OR2"
                     /label="Pr-OR1-OR2"
                     /ApEinfo_label="Pr-OR1-OR2"
                     /ApEinfo_fwdcolor="#ffff00"
                     /ApEinfo_revcolor="green"
                     /ApEinfo_graphicformat="arrow_data {{0 1 2 0 0 -1} {} 0}
                     width 5 offset 0"
     misc_feature    1188..1204
                     /locus_tag="pBEST for term"
                     /label="pBEST for term"
                     /ApEinfo_label="pBEST for term"
                     /ApEinfo_fwdcolor="#00ff00"
                     /ApEinfo_revcolor="green"
                     /ApEinfo_graphicformat="arrow_data {{0 1 2 0 0 -1} {} 0}
                     width 5 offset 0"
     misc_feature    1..35
                     /locus_tag="pBEST for UTR (GC+...)"
                     /label="pBEST for UTR (GC+...)"
                     /ApEinfo_label="pBEST for UTR (GC+...)"
                     /ApEinfo_fwdcolor="#00ff00"
                     /ApEinfo_revcolor="green"
                     /ApEinfo_graphicformat="arrow_data {{0 1 2 0 0 -1} {} 0}
                     width 5 offset 0"
     misc_feature    complement(3650..3670)
                     /locus_tag="pBEST rev Pr"
                     /label="pBEST rev Pr"
                     /ApEinfo_label="pBEST rev Pr"
                     /ApEinfo_fwdcolor="cyan"
                     /ApEinfo_revcolor="green"
                     /ApEinfo_graphicformat="arrow_data {{0 1 2 0 0 -1} {} 0}
                     width 5 offset 0"
     misc_feature    3605..3619
                     /locus_tag="pBEST rev upstream"
                     /label="pBEST rev upstream"
                     /ApEinfo_label="pBEST rev upstream"
                     /ApEinfo_fwdcolor="cyan"
                     /ApEinfo_revcolor="green"
                     /ApEinfo_graphicformat="arrow_data {{0 1 2 0 0 -1} {} 0}
                     width 5 offset 0"
     misc_feature    3496..3515
                     /locus_tag="pBEST for 3022->3041"
                     /label="pBEST for 3022->3041"
                     /ApEinfo_label="pBEST for 3022->3041"
                     /ApEinfo_fwdcolor="#ff8000"
                     /ApEinfo_revcolor="green"
                     /ApEinfo_graphicformat="arrow_data {{0 1 2 0 0 -1} {} 0}
                     width 5 offset 0"
ORIGIN
        1 AATAATTTTG TTTAACTTTA AGAAGGAGAT ATACCATGAA CCTGATCCCG GAAATCCTGG
       61 ACCTGCAGGG TGAATTCGAA AAAATCCGTC ACCAGATCCA CGAAAACCCG GAACTGGGTT
      121 TCGACGAACT GTGCACCGCT AAACTGGTTG CTCAGAAACT GAAAGAATTC GGTTACGAAG
      181 TTTACGAAGA AATCGGTAAA ACCGGTGTTG TTGGTGTTCT GAAAAAAGGT AACTCTGACA
      241 AAAAAATCGG TCTGCGTGCT GACATGGACG CTCTGCCGCT GCAGGAATGC ACCAACCTGC
      301 CGTACAAATC TAAAAAAGAA AACGTTATGC ACGCTTGCGG TCACGACGGT CACACCACCT
      361 CTCTGCTGCT GGCTGCTAAA TACCTGGCTT CTCAGAACTT CAACGGTGCT CTGAACCTGT
      421 ACTTCCAGCC GGCTGAAGAA GGTCTGGGTG GTGCTAAAGC TATGATCGAA GACGGTCTGT
      481 TCGAAAAATT CGACTCTGAC TACGTTTTCG GTTGGCACAA CATGCCGTTC GGTTCTGACA
      541 AAAAATTCTA CCTGAAAAAA GGTGCTATGA TGGCTTCTTC TGACTCTTAC TCTATCGAAG
      601 TTATCGGTCG TGGTGGTCAC GGTTCTGCTC CGGAAAAAGC TAAAGACCCG ATCTACGCTG
      661 CTTCTCTGCT GATCGTTGCT CTGCAGTCTA TCGTTTCTCG TAACGTTGAC CCGCAGAACT
      721 CTGCTGTTGT TTCTATCGGT GCTTTCAACG CTGGTCACGC TTTCAACATC ATCCCGGACA
      781 TCGCTACCAT CAAAATGTCT GTTCGTGCTC TGGACAACGA AACCCGTAAA CTGACCGAAG
      841 AAAAAATCTA CAAAATCTGC AAAGGTATCG CTCAGGCTAA CGACATCGAA ATCAAAATCA
      901 ACAAAAACGT TGTTGCTCCG GTTACCATGA ACAACGACGA AGCTGTTGAC TTCGCTTCTG
      961 AAGTTGCTAA AGAACTGTTC GGTGAAAAAA ACTGCGAATT CAACCACCGT CCGCTGATGG
     1021 CTTCTGAAGA CTTCGGTTTC TTCTGCGAAA TGAAAAAATG CGCTTACGCT TTCCTGGAAA
     1081 ACGAAAACGA CATCTACCTG CACAACTCTT CTTACGTTTT CAACGACAAA CTGCTGGCTC
     1141 GTGCTGCTTC TTACTACGCT AAACTGGCTC TGAAATACCT GAAATAACTC GAGCAAAGCC
     1201 CGCCGAAAGG CGGGCTTTTC TGTGTCGACC GATGCCCTTG AGAGCCTTCA ACCCAGTCAG
     1261 CTCCTTCCGG TGGGCGCGGG GCATGACTAT CGTCGCCGCA CTTATGACTG TCTTCTTTAT
     1321 CATGCAACTC GTAGGACAGG TGCCGGCAGC GCTCTTCCGC TTCCTCGCTC ACTGACTCGC
     1381 TGCGCTCGGT CGTTCGGCTG CGGCGAGCGG TATCAGCTCA CTCAAAGGCG GTAATACGGT
     1441 TATCCACAGA ATCAGGGGAT AACGCAGGAA AGAACATGTG AGCAAAAGGC CAGCAAAAGG
     1501 CCAGGAACCG TAAAAAGGCC GCGTTGCTGG CGTTTTTCCA TAGGCTCCGC CCCCCTGACG
     1561 AGCATCACAA AAATCGACGC TCAAGTCAGA GGTGGCGAAA CCCGACAGGA CTATAAAGAT
     1621 ACCAGGCGTT TCCCCCTGGA AGCTCCCTCG TGCGCTCTCC TGTTCCGACC CTGCCGCTTA
     1681 CCGGATACCT GTCCGCCTTT CTCCCTTCGG GAAGCGTGGC GCTTTCTCAA TGCTCACGCT
     1741 GTAGGTATCT CAGTTCGGTG TAGGTCGTTC GCTCCAAGCT GGGCTGTGTG CACGAACCCC
     1801 CCGTTCAGCC CGACCGCTGC GCCTTATCCG GTAACTATCG TCTTGAGTCC AACCCGGTAA
     1861 GACACGACTT ATCGCCACTG GCAGCAGCCA CTGGTAACAG GATTAGCAGA GCGAGGTATG
     1921 TAGGCGGTGC TACAGAGTTC TTGAAGTGGT GGCCTAACTA CGGCTACACT AGAAGGACAG
     1981 TATTTGGTAT CTGCGCTCTG CTGAAGCCAG TTACCTTCGG AAAAAGAGTT GGTAGCTCTT
     2041 GATCCGGCAA ACAAACCACC GCTGGTAGCG GTGGTTTTTT TGTTTGCAAG CAGCAGATTA
     2101 CGCGCAGAAA AAAAGGATCT CAAGAAGATC CTTTGATCTT TTCTACGGGG TCTGACGCTC
     2161 AGTGGAACGA AAACTCACGT TAAGGGATTT TGGTCATGAG ATTATCAAAA AGGATCTTCA
     2221 CCTAGATCCT TTTAAATTAA AAATGAAGTT TTAAATCAAT CTAAAGTATA TATGAGTAAA
     2281 CTTGGTCTGA CAGTTACCAA TGCTTAATCA GTGAGGCACC TATCTCAGCG ATCTGTCTAT
     2341 TTCGTTCATC CATAGTTGCC TGACTCCCCG TCGTGTAGAT AACTACGATA CGGGAGGGCT
     2401 TACCATCTGG CCCCAGTGCT GCAATGATAC CGCGAGACCC ACGCTCACCG GCTCCAGATT
     2461 TATCAGCAAT AAACCAGCCA GCCGGAAGGG CCGAGCGCAG AAGTGGTCCT GCAACTTTAT
     2521 CCGCCTCCAT CCAGTCTATT AATTGTTGCC GGGAAGCTAG AGTAAGTAGT TCGCCAGTTA
     2581 ATAGTTTGCG CAACGTTGTT GCCATTGCTA CAGGCATCGT GGTGTCACGC TCGTCGTTTG
     2641 GTATGGCTTC ATTCAGCTCC GGTTCCCAAC GATCAAGGCG AGTTACATGA TCCCCCATGT
     2701 TGTGCAAAAA AGCGGTTAGC TCCTTCGGTC CTCCGATCGT TGTCAGAAGT AAGTTGGCCG
     2761 CAGTGTTATC ACTCATGGTT ATGGCAGCAC TGCATAATTC TCTTACTGTC ATGCCATCCG
     2821 TAAGATGCTT TTCTGTGACT GGTGAGTACT CAACCAAGTC ATTCTGAGAA TAGTGTATGC
     2881 GGCGACCGAG TTGCTCTTGC CCGGCGTCAA TACGGGATAA TACCGCGCCA CATAGCAGAA
     2941 CTTTAAAAGT GCTCATCATT GGAAAACGTT CTTCGGGGCG AAAACTCTCA AGGATCTTAC
     3001 CGCTGTTGAG ATCCAGTTCG ATGTAACCCA CTCGTGCACC CAACTGATCT TCAGCATCTT
     3061 TTACTTTCAC CAGCGTTTCT GGGTGAGCAA AAACAGGAAG GCAAAATGCC GCAAAAAAGG
     3121 GAATAAGGGC GACACGGAAA TGTTGAATAC TCATACTCTT CCTTTTTCAA TATTATTGAA
     3181 GCATTTATCA GGGTTATTGT CTCATGAGCG GATACATATT TGAATGTATT TAGAAAAATA
     3241 AACAAATAGG GGTTCCGCGC ACATTTCCCC GAAAAGTGCC ACCTGACGTC TAAGAAACCA
     3301 TTATTATCAT GACATTAACC TATAAAAATA GGCGTATCAC GAGGCCCTTT CGTCTTCAAG
     3361 AATTCTGGCG AATCCTCTGA CCAGCCAGAA AACGACCTTT CTGTGGTGAA ACCGGATGCT
     3421 GCAATTCAGA GCGGCAGCAA GTGGGGGACA GCAGAAGACC TGACCGCCGC AGAGTGGATG
     3481 TTTGACATGG TGAAGACTAT CGCACCATCA GCCAGAAAAC CGAATTTTGC TGGGTGGGCT
     3541 AACGATATCC GCCTGATGCG TGAACGTGAC GGACGTAACC ACCGCGACAT GTGTGTGCTG
     3601 TTCCGCTGGG CATGCTGAGC TAACACCGTG CGTGTTGACA ATTTTACCTC TGGCGGTGAT
     3661 AATGGTTGCA GCTAGC    
//
