# Supplementary material for: Plug-and-play metabolic transducers expand the chemical detection space of cell-free biosensors
Source: Nat Commun. 2019 Apr 12;10:1697. doi: 10.1038/s41467-019-09722-9 (PMC6461607; doi:10.1038/s41467-019-09722-9)
Supplement: Supplementary file 7 — Source Data [file 41467_2019_9722_MOESM7_ESM.zip › DNA Construct Maps/pBEAST_J23101_CocE.gb]

LOCUS       pBEAST_J23101_CocE      4715 bp ds-DNA     circular     08-NOV-2018
DEFINITION  .
FEATURES             Location/Qualifiers
     misc_feature    236..274
                     /label="Spacer4 (BamhI)"
                     /ApEinfo_revcolor=#ffef86
                     /ApEinfo_fwdcolor=#ffef86
     promoter        complement(4362..4390)
                     /label="AmpR_promoter"
                     /ApEinfo_revcolor=#85dae9
                     /ApEinfo_fwdcolor=#85dae9
     CDS             complement(3460..4320)
                     /label="Ampicillin/ORF frame 1"
                     /ApEinfo_revcolor=#85dae9
                     /ApEinfo_fwdcolor=#85dae9
     misc_feature    366..2090
                     /label="CocE synth"
                     /ApEinfo_revcolor=#c7b0e3
                     /ApEinfo_fwdcolor=#c7b0e3
     primer_bind     complement(2491..2510)
                     /label="pBEST rev 870->851"
                     /ApEinfo_revcolor=#85dae9
                     /ApEinfo_fwdcolor=#85dae9
     misc_feature    1..60
                     /label="pBEST 5' overhang"
                     /ApEinfo_revcolor=#ff9ccd
                     /ApEinfo_fwdcolor=#ff9ccd
     misc_feature    2390..2449
                     /label="pBEST 3' overhang"
                     /ApEinfo_revcolor=#ff9ccd
                     /ApEinfo_fwdcolor=#ff9ccd
     terminator      2181..2309
                     /label="B0015"
                     /ApEinfo_revcolor=#f5010a
                     /ApEinfo_fwdcolor=#f5010a
     misc_feature    61..100
                     /label="Spacer0"
                     /ApEinfo_revcolor=#f58a5e
                     /ApEinfo_fwdcolor=#f58a5e
     misc_feature    2135..2140
                     /label="SphI"
                     /ApEinfo_revcolor=#ff9ccd
                     /ApEinfo_fwdcolor=#ff9ccd
     rep_origin      2686..3305
                     /label="pBR322_origin"
                     /ApEinfo_revcolor=#85dae9
                     /ApEinfo_fwdcolor=#85dae9
     terminator      141..235
                     /label="B0014"
                     /ApEinfo_revcolor=#f5010a
                     /ApEinfo_fwdcolor=#f5010a
     misc_feature    275..365
                     /label="J23101 + B0032 RBS"
                     /ApEinfo_revcolor=#75c6a9
                     /ApEinfo_fwdcolor=#75c6a9
     misc_feature    4662..4681
                     /label="pBEST for 3022->3041"
                     /ApEinfo_revcolor=#f58a5e
                     /ApEinfo_fwdcolor=#f58a5e
     misc_feature    2310..2349
                     /label="Spacer6 (EagI)"
                     /ApEinfo_revcolor=#b1ff67
                     /ApEinfo_fwdcolor=#b1ff67
     misc_feature    2350..2389
                     /label="SpacerN"
                     /ApEinfo_revcolor=#b7e6d7
                     /ApEinfo_fwdcolor=#b7e6d7
     misc_feature    101..140
                     /label="Spacer3 (BglII)"
                     /ApEinfo_revcolor=#ffef86
                     /ApEinfo_fwdcolor=#ffef86
     misc_feature    2141..2180
                     /label="Spacer5'"
                     /ApEinfo_revcolor=#b1ff67
                     /ApEinfo_fwdcolor=#b1ff67
     misc_feature    2095..2134
                     /label="Spacer5"
                     /ApEinfo_revcolor=#b1ff67
                     /ApEinfo_fwdcolor=#b1ff67
ORIGIN
        1 cgcctgatgc gtgaacgtga cggacgtaac caccgcgaca tgtgtgtgct gttccgctgg
       61 ctcggatacc cttactctgt tgaaaacgaa tagataggtt aaggaacggt tatttctgcg
      121 tagatctatc ttacacagca tcacactggc tcaccttcgg gtgggccttt ctgcgtttat
      181 atactagaga gagaatataa aaagccagat tattaatccg gcttttttat tatttaggca
      241 actgaaacga ttcggatcct gtattactat tcttAGGATA CTAGAGGATG ACCCCATCTG
      301 TTTACAGCTA GCTCAGTCCT AGGTATTATG CTAGCTAGTA GAGTCACACA GGAAAGTAGT
      361 AGATGATGGT TGACGGTAAC TACTCTGTTG CTTCTAACGT TATGGTTCCG ATGCGTGACG
      421 GTGTTCGTCT GGCTGTTGAC CTGTACCGTC CGGACGCTGA CGGTCCGGTT CCGGTTCTGC
      481 TGGTTCGTAA CCCGTACGAC AAATTCGACG TTTTCGCTTG GTCTACCCAG TCTACCAACT
      541 GGCTGGAATT TGTTCGTGAC GGTTACGCTG TTGTTATCCA GGACACCCGT GGTCTGTTCG
      601 CTTCTGAAGG TGAATTTGTT CCGCACGTTG ACGACGAAGC TGACGCTGAA GACACCCTGT
      661 CTTGGATTTT GGAACAGGCT TGGTGCGACG GTAACGTTGG TATGTTCGGT GTTTCTTACC
      721 TGGGTGTTAC CCAGTGGCAG GCTGCTGTTT CTGGTGTTGG TGGTCTGAAA GCTATCGCTC
      781 CGTCTATGGC TTCTGCTGAC CTGTACCGTG CTCCGTGGTA CGGTCCGGGT GGTGCTCTGT
      841 CTGTTGAAGC GCTGCTGGGT TGGTCTGCTC TGATCGGTAC CGGTCTGATC ACCTCTCGTT
      901 CTGACGCTCG TCCGGAAGAC GCTGCTGACT TCGTTCAGCT GGCTGCTATC CTGAACGACG
      961 TTGCTGGTGC TGCTTCTGTT ACCCCGCTGG CTGAACAGCC GCTGCTGGGT CGTCTGATCC
     1021 CGTGGGTTAT CGACCAGGTT GTTGACCACC CGGACAACGA CGAATCTTGG CAGTCTATCT
     1081 CTCTGTTCGA ACGTCTGGGT GGTCTGGCTA CCCCGGCTCT GATCACCGCT GGTTGGTACG
     1141 ACGGTTTCGT TGGTGAAAGC CTGCGTACCT TCGTTGCTGT TAAAGACAAC GCTGACGCTC
     1201 GTCTGGTTGT TGGTCCGTGG TCCCACTCTA ACCTGACCGG TCGTAACGCT GACCGTAAAT
     1261 TCGGTATCGC TGCTACCTAC CCGATCCAGG AAGCTACCAC CATGCACAAA GCTTTCTTCG
     1321 ACCGTCACCT GCGTGGTGAA ACCGACGCAC TTGCTGGTGT TCCGAAAGTT CGTCTGTTCG
     1381 TTATGGGTAT CGACGAATGG CGTGACGAAA CCGACTGGCC GCTGCCGGAC ACCGCTTACA
     1441 CCCCGTTCTA CCTGGGTGGT TCTGGTGCTG CTAACACCTC TACCGGTGGT GGTACCCTGT
     1501 CTACCTCTAT CAGCGGTACC GAATCTGCTG ACACCTACCT GTACGACCCG GCTGACCCGG
     1561 TTCCGAGCCT GGGTGGTACC CTGCTGTTCC ACAACGGTGA CAACGGTCCG GCTGACCAGC
     1621 GTCCGATCCA CGACCGTGAC GACGTTCTGT GCTACTCTAC CGAAGTTCTG ACCGACCCGG
     1681 TTGAAGTTAC CGGTACCGTT TCTGCTCGTC TGTTCGTTTC TTCTTCTGCT GTTGACACCG
     1741 ACTTCACCGC TAAACTGGTT GACGTTTTCC CGGACGGTCG TGCTATCGCT CTGTGCGACG
     1801 GTATCGTTCG TATGCGTTAC CGTGAAACCC TGGTTAACCC GACCCTGATC GAAGCTGGTG
     1861 AAATCTACGA AGTTGCTATC GACATGCTGG CTACCTCTAA CGTTTTCCTG CCGGGTCACC
     1921 GTATCATGGT TCAGGTTTCT TCTTCTAACT TCCCGAAATA CGACCGTAAC TCTAACACCG
     1981 GTGGTGTTAT CGCTCGTGAA CAGCTGGAAG AAATGTGCAC CGCTGTTAAC CGTATCCACC
     2041 GTGGTCCGGA ACACCCGAGC CACATCGTTC TGCCGATCAT CAAACGTTAA gcttacttta
     2101 tctgagaata gtcaatcttc ggaaatccca ggtggcatgc taaaagtctc gtaaagcgtt
     2161 ctatcaataa cccgttggtg ccaggcatca aataaaacga aaggctcagt cgaaagactg
     2221 ggcctttcgt tttatctgtt gtttgtcggt gaacgctctc tactagagtc acactggctc
     2281 accttcgggt gggcctttct gcgtttatac cgtctcagaa tcggccgtga acaataaaat
     2341 agtttcggta ttattgacca cttccgagta gaatcgtgct tcagtaagag tcgaccgatg
     2401 cccttgagag ccttcaaccc agtcagctcc ttccggtggg cgcggggcaT GACTATCGTC
     2461 GCCGCACTTA TGACTGTCTT CTTTATCATG CAACTCGTAG GACAGGTGCC GGCAGCGCTC
     2521 TTCCGCTTCC TCGCTCACTG ACTCGCTGCG CTCGGTCGTT CGGCTGCGGC GAGCGGTATC
     2581 AGCTCACTCA AAGGCGGTAA TACGGTTATC CACAGAATCA GGGGATAACG CAGGAAAGAA
     2641 CATGTGAGCA AAAGGCCAGC AAAAGGCCAG GAACCGTAAA AAGGCCGCGT TGCTGGCGTT
     2701 TTTCCATAGG CTCCGCCCCC CTGACGAGCA TCACAAAAAT CGACGCTCAA GTCAGAGGTG
     2761 GCGAAACCCG ACAGGACTAT AAAGATACCA GGCGTTTCCC CCTGGAAGCT CCCTCGTGCG
     2821 CTCTCCTGTT CCGACCCTGC CGCTTACCGG ATACCTGTCC GCCTTTCTCC CTTCGGGAAG
     2881 CGTGGCGCTT TCTCAATGCT CACGCTGTAG GTATCTCAGT TCGGTGTAGG TCGTTCGCTC
     2941 CAAGCTGGGC TGTGTGCACG AACCCCCCGT TCAGCCCGAC CGCTGCGCCT TATCCGGTAA
     3001 CTATCGTCTT GAGTCCAACC CGGTAAGACA CGACTTATCG CCACTGGCAG CAGCCACTGG
     3061 TAACAGGATT AGCAGAGCGA GGTATGTAGG CGGTGCTACA GAGTTCTTGA AGTGGTGGCC
     3121 TAACTACGGC TACACTAGAA GGACAGTATT TGGTATCTGC GCTCTGCTGA AGCCAGTTAC
     3181 CTTCGGAAAA AGAGTTGGTA GCTCTTGATC CGGCAAACAA ACCACCGCTG GTAGCGGTGG
     3241 TTTTTTTGTT TGCAAGCAGC AGATTACGCG CAGAAAAAAA GGATCTCAAG AAGATCCTTT
     3301 GATCTTTTCT ACGGGGTCTG ACGCTCAGTG GAACGAAAAC TCACGTTAAG GGATTTTGGT
     3361 CATGAGATTA TCAAAAAGGA TCTTCACCTA GATCCTTTTA AATTAAAAAT GAAGTTTTAA
     3421 ATCAATCTAA AGTATATATG AGTAAACTTG GTCTGACAGT TACCAATGCT TAATCAGTGA
     3481 GGCACCTATC TCAGCGATCT GTCTATTTCG TTCATCCATA GTTGCCTGAC TCCCCGTCGT
     3541 GTAGATAACT ACGATACGGG AGGGCTTACC ATCTGGCCCC AGTGCTGCAA TGATACCGCG
     3601 AGACCCACGC TCACCGGCTC CAGATTTATC AGCAATAAAC CAGCCAGCCG GAAGGGCCGA
     3661 GCGCAGAAGT GGTCCTGCAA CTTTATCCGC CTCCATCCAG TCTATTAATT GTTGCCGGGA
     3721 AGCTAGAGTA AGTAGTTCGC CAGTTAATAG TTTGCGCAAC GTTGTTGCCA TTGCTACAGG
     3781 CATCGTGGTG TCACGCTCGT CGTTTGGTAT GGCTTCATTC AGCTCCGGTT CCCAACGATC
     3841 AAGGCGAGTT ACATGATCCC CCATGTTGTG CAAAAAAGCG GTTAGCTCCT TCGGTCCTCC
     3901 GATCGTTGTC AGAAGTAAGT TGGCCGCAGT GTTATCACTC ATGGTTATGG CAGCACTGCA
     3961 TAATTCTCTT ACTGTCATGC CATCCGTAAG ATGCTTTTCT GTGACTGGTG AGTACTCAAC
     4021 CAAGTCATTC TGAGAATAGT GTATGCGGCG ACCGAGTTGC TCTTGCCCGG CGTCAATACG
     4081 GGATAATACC GCGCCACATA GCAGAACTTT AAAAGTGCTC ATCATTGGAA AACGTTCTTC
     4141 GGGGCGAAAA CTCTCAAGGA TCTTACCGCT GTTGAGATCC AGTTCGATGT AACCCACTCG
     4201 TGCACCCAAC TGATCTTCAG CATCTTTTAC TTTCACCAGC GTTTCTGGGT GAGCAAAAAC
     4261 AGGAAGGCAA AATGCCGCAA AAAAGGGAAT AAGGGCGACA CGGAAATGTT GAATACTCAT
     4321 ACTCTTCCTT TTTCAATATT ATTGAAGCAT TTATCAGGGT TATTGTCTCA TGAGCGGATA
     4381 CATATTTGAA TGTATTTAGA AAAATAAACA AATAGGGGTT CCGCGCACAT TTCCCCGAAA
     4441 AGTGCCACCT GACGTCTAAG AAACCATTAT TATCATGACA TTAACCTATA AAAATAGGCG
     4501 TATCACGAGG CCCTTTCGTC TTCAAGAATT CTGGCGAATC CTCTGACCAG CCAGAAAACG
     4561 ACCTTTCTGT GGTGAAACCG GATGCTGCAA TTCAGAGCGG CAGCAAGTGG GGGACAGCAG
     4621 AAGACCTGAC CGCCGCAGAG TGGATGTTTG ACATGGTGAA GACTATCGCA CCATCAGCCA
     4681 GAAAACCGAA TTTTGCTGGG TGGGCTAACG ATATC
//
