# Supplementary material for: Plug-and-play metabolic transducers expand the chemical detection space of cell-free biosensors
Source: Nat Commun. 2019 Apr 12;10:1697. doi: 10.1038/s41467-019-09722-9 (PMC6461607; doi:10.1038/s41467-019-09722-9)
Supplement: Supplementary file 7 — Source Data [file 41467_2019_9722_MOESM7_ESM.zip › DNA Construct Maps/pBEAST_J23101_sfGFP.gb]

LOCUS       pBEAST_J23101_sfGFP     3710 bp ds-DNA     circular     08-NOV-2018
DEFINITION  .
FEATURES             Location/Qualifiers
     misc_feature    1090..1129
                     /label="Spacer5"
                     /ApEinfo_revcolor=#b1ff67
                     /ApEinfo_fwdcolor=#b1ff67
     rep_origin      1681..2300
                     /label="pBR322_origin"
                     /ApEinfo_revcolor=#85dae9
                     /ApEinfo_fwdcolor=#85dae9
     CDS             complement(2455..3315)
                     /label="Ampicillin/ORF frame 1"
                     /ApEinfo_revcolor=#85dae9
                     /ApEinfo_fwdcolor=#85dae9
     misc_feature    1305..1344
                     /label="Spacer6 (EagI)"
                     /ApEinfo_revcolor=#b1ff67
                     /ApEinfo_fwdcolor=#b1ff67
     misc_feature    275..362
                     /label="J23101 + B0032 RBS"
                     /ApEinfo_revcolor=#75c6a9
                     /ApEinfo_fwdcolor=#75c6a9
     misc_feature    61..100
                     /label="Spacer0"
                     /ApEinfo_revcolor=#f58a5e
                     /ApEinfo_fwdcolor=#f58a5e
     primer_bind     complement(1486..1505)
                     /label="pBEST rev 870->851"
                     /ApEinfo_revcolor=#85dae9
                     /ApEinfo_fwdcolor=#85dae9
     misc_feature    1130..1135
                     /label="SphI"
                     /ApEinfo_revcolor=#ff9ccd
                     /ApEinfo_fwdcolor=#ff9ccd
     misc_feature    101..140
                     /label="Spacer3 (BglII)"
                     /ApEinfo_revcolor=#ffef86
                     /ApEinfo_fwdcolor=#ffef86
     misc_feature    3657..3676
                     /label="pBEST for 3022->3041"
                     /ApEinfo_revcolor=#f58a5e
                     /ApEinfo_fwdcolor=#f58a5e
     misc_feature    1136..1175
                     /label="Spacer5'"
                     /ApEinfo_revcolor=#b1ff67
                     /ApEinfo_fwdcolor=#b1ff67
     CDS             363..1085
                     /label="superfolder GFP"
                     /ApEinfo_revcolor=#d20ff7
                     /ApEinfo_fwdcolor=#d20ff7
     misc_feature    1345..1384
                     /label="SpacerN"
                     /ApEinfo_revcolor=#b7e6d7
                     /ApEinfo_fwdcolor=#b7e6d7
     misc_feature    236..274
                     /label="Spacer4 (BamhI)"
                     /ApEinfo_revcolor=#ffef86
                     /ApEinfo_fwdcolor=#ffef86
     misc_feature    1385..1444
                     /label="pBEST 3' overhang"
                     /ApEinfo_revcolor=#ff9ccd
                     /ApEinfo_fwdcolor=#ff9ccd
     terminator      1176..1304
                     /label="B0015"
                     /ApEinfo_revcolor=#f5010a
                     /ApEinfo_fwdcolor=#f5010a
     misc_feature    1..60
                     /label="pBEST 5' overhang"
                     /ApEinfo_revcolor=#ff9ccd
                     /ApEinfo_fwdcolor=#ff9ccd
     terminator      141..235
                     /label="B0014"
                     /ApEinfo_revcolor=#f5010a
                     /ApEinfo_fwdcolor=#f5010a
     promoter        complement(3357..3385)
                     /label="AmpR_promoter"
                     /ApEinfo_revcolor=#85dae9
                     /ApEinfo_fwdcolor=#85dae9
ORIGIN
        1 cgcctgatgc gtgaacgtga cggacgtaac caccgcgaca tgtgtgtgct gttccgctgg
       61 ctcggatacc cttactctgt tgaaaacgaa tagataggtt aaggaacggt tatttctgcg
      121 tagatctatc ttacacagca tcacactggc tcaccttcgg gtgggccttt ctgcgtttat
      181 atactagaga gagaatataa aaagccagat tattaatccg gcttttttat tatttaggca
      241 actgaaacga ttcggatcct gtattactat tcttAGGATA CTAGAGGATG ACCCCATCTG
      301 TTTACAGCTA GCTCAGTCCT AGGTATTATG CTAGCTAGTA GAGTCACACA GGAAAGTAGT
      361 AGatgcgtaa aggcgaagag ctgttcactg gtgtcgtccc tattctggtg gaactggatg
      421 gtgatgtcaa cggtcataag ttttccgtgc gtggcgaggg tgaaggtgac gcaactaatg
      481 gtaaactgac gctgaagttc atctgtacta ctggtaaact gccggtacct tggccgactc
      541 tggtaacgac gctgacttat ggtgttcagt gctttgctcg ttatccggac catatgaagc
      601 agcatgactt cttcaagtcc gccatgccgg aaggctatgt gcaggaacgc acgatttcct
      661 ttaaggatga cggcacgtac aaaacgcgtg cggaagtgaa atttgaaggc gataccctgg
      721 taaaccgcat tgagctgaaa ggcattgact ttaaagaaga cggcaatatc ctgggccata
      781 agctggaata caattttaac agccacaatg tttacatcac cgccgataaa caaaaaaatg
      841 gcattaaagc gaattttaaa attcgccaca acgtggagga tggcagcgtg cagctggctg
      901 atcactacca gcaaaacact ccaatcggtg atggtcctgt tctgctgcca gacaatcact
      961 atctgagcac gcaaagcgtt ctgtctaaag atccgaacga gaaacgcgat catatggttc
     1021 tgctggagtt cgtaaccgca gcgggcatca cgcatggtat ggatgaactg tacaaatgat
     1081 gataagctta ctttatctga gaatagtcaa tcttcggaaa tcccaggtgg catgctaaaa
     1141 gtctcgtaaa gcgttctatc aataacccgt tggtgccagg catcaaataa aacgaaaggc
     1201 tcagtcgaaa gactgggcct ttcgttttat ctgttgtttg tcggtgaacg ctctctacta
     1261 gagtcacact ggctcacctt cgggtgggcc tttctgcgtt tataccgtct cagaatcggc
     1321 cgtgaacaat aaaatagttt cggtattatt gaccacttcc gagtagaatc gtgcttcagt
     1381 aagagtcgac cgatgccctt gagagccttc aacccagtca gctccttccg gtgggcgcgg
     1441 ggcaTGACTA TCGTCGCCGC ACTTATGACT GTCTTCTTTA TCATGCAACT CGTAGGACAG
     1501 GTGCCGGCAG CGCTCTTCCG CTTCCTCGCT CACTGACTCG CTGCGCTCGG TCGTTCGGCT
     1561 GCGGCGAGCG GTATCAGCTC ACTCAAAGGC GGTAATACGG TTATCCACAG AATCAGGGGA
     1621 TAACGCAGGA AAGAACATGT GAGCAAAAGG CCAGCAAAAG GCCAGGAACC GTAAAAAGGC
     1681 CGCGTTGCTG GCGTTTTTCC ATAGGCTCCG CCCCCCTGAC GAGCATCACA AAAATCGACG
     1741 CTCAAGTCAG AGGTGGCGAA ACCCGACAGG ACTATAAAGA TACCAGGCGT TTCCCCCTGG
     1801 AAGCTCCCTC GTGCGCTCTC CTGTTCCGAC CCTGCCGCTT ACCGGATACC TGTCCGCCTT
     1861 TCTCCCTTCG GGAAGCGTGG CGCTTTCTCA ATGCTCACGC TGTAGGTATC TCAGTTCGGT
     1921 GTAGGTCGTT CGCTCCAAGC TGGGCTGTGT GCACGAACCC CCCGTTCAGC CCGACCGCTG
     1981 CGCCTTATCC GGTAACTATC GTCTTGAGTC CAACCCGGTA AGACACGACT TATCGCCACT
     2041 GGCAGCAGCC ACTGGTAACA GGATTAGCAG AGCGAGGTAT GTAGGCGGTG CTACAGAGTT
     2101 CTTGAAGTGG TGGCCTAACT ACGGCTACAC TAGAAGGACA GTATTTGGTA TCTGCGCTCT
     2161 GCTGAAGCCA GTTACCTTCG GAAAAAGAGT TGGTAGCTCT TGATCCGGCA AACAAACCAC
     2221 CGCTGGTAGC GGTGGTTTTT TTGTTTGCAA GCAGCAGATT ACGCGCAGAA AAAAAGGATC
     2281 TCAAGAAGAT CCTTTGATCT TTTCTACGGG GTCTGACGCT CAGTGGAACG AAAACTCACG
     2341 TTAAGGGATT TTGGTCATGA GATTATCAAA AAGGATCTTC ACCTAGATCC TTTTAAATTA
     2401 AAAATGAAGT TTTAAATCAA TCTAAAGTAT ATATGAGTAA ACTTGGTCTG ACAGTTACCA
     2461 ATGCTTAATC AGTGAGGCAC CTATCTCAGC GATCTGTCTA TTTCGTTCAT CCATAGTTGC
     2521 CTGACTCCCC GTCGTGTAGA TAACTACGAT ACGGGAGGGC TTACCATCTG GCCCCAGTGC
     2581 TGCAATGATA CCGCGAGACC CACGCTCACC GGCTCCAGAT TTATCAGCAA TAAACCAGCC
     2641 AGCCGGAAGG GCCGAGCGCA GAAGTGGTCC TGCAACTTTA TCCGCCTCCA TCCAGTCTAT
     2701 TAATTGTTGC CGGGAAGCTA GAGTAAGTAG TTCGCCAGTT AATAGTTTGC GCAACGTTGT
     2761 TGCCATTGCT ACAGGCATCG TGGTGTCACG CTCGTCGTTT GGTATGGCTT CATTCAGCTC
     2821 CGGTTCCCAA CGATCAAGGC GAGTTACATG ATCCCCCATG TTGTGCAAAA AAGCGGTTAG
     2881 CTCCTTCGGT CCTCCGATCG TTGTCAGAAG TAAGTTGGCC GCAGTGTTAT CACTCATGGT
     2941 TATGGCAGCA CTGCATAATT CTCTTACTGT CATGCCATCC GTAAGATGCT TTTCTGTGAC
     3001 TGGTGAGTAC TCAACCAAGT CATTCTGAGA ATAGTGTATG CGGCGACCGA GTTGCTCTTG
     3061 CCCGGCGTCA ATACGGGATA ATACCGCGCC ACATAGCAGA ACTTTAAAAG TGCTCATCAT
     3121 TGGAAAACGT TCTTCGGGGC GAAAACTCTC AAGGATCTTA CCGCTGTTGA GATCCAGTTC
     3181 GATGTAACCC ACTCGTGCAC CCAACTGATC TTCAGCATCT TTTACTTTCA CCAGCGTTTC
     3241 TGGGTGAGCA AAAACAGGAA GGCAAAATGC CGCAAAAAAG GGAATAAGGG CGACACGGAA
     3301 ATGTTGAATA CTCATACTCT TCCTTTTTCA ATATTATTGA AGCATTTATC AGGGTTATTG
     3361 TCTCATGAGC GGATACATAT TTGAATGTAT TTAGAAAAAT AAACAAATAG GGGTTCCGCG
     3421 CACATTTCCC CGAAAAGTGC CACCTGACGT CTAAGAAACC ATTATTATCA TGACATTAAC
     3481 CTATAAAAAT AGGCGTATCA CGAGGCCCTT TCGTCTTCAA GAATTCTGGC GAATCCTCTG
     3541 ACCAGCCAGA AAACGACCTT TCTGTGGTGA AACCGGATGC TGCAATTCAG AGCGGCAGCA
     3601 AGTGGGGGAC AGCAGAAGAC CTGACCGCCG CAGAGTGGAT GTTTGACATG GTGAAGACTA
     3661 TCGCACCATC AGCCAGAAAA CCGAATTTTG CTGGGTGGGC TAACGATATC
//
