# Supplementary material for: Plug-and-play metabolic transducers expand the chemical detection space of cell-free biosensors
Source: Nat Commun. 2019 Apr 12;10:1697. doi: 10.1038/s41467-019-09722-9 (PMC6461607; doi:10.1038/s41467-019-09722-9)
Supplement: Supplementary file 7 — Source Data [file 41467_2019_9722_MOESM7_ESM.zip › DNA Construct Maps/pBEAST_BenR.gb]

LOCUS       pBEAST_BenR             3950 bp ds-DNA     circular     08-JAN-2019
DEFINITION  .
COMMENT     
COMMENT     ApEinfo:methylated:1
FEATURES             Location/Qualifiers
     terminator      1416..1544
                     /locus_tag="B0015"
                     /label="B0015"
                     /ApEinfo_label="B0015"
                     /ApEinfo_fwdcolor="#f5010a"
                     /ApEinfo_revcolor="#f5010a"
                     /ApEinfo_graphicformat="arrow_data {{0 1 2 0 0 -1} {} 0}
                     width 5 offset 0"
     misc_feature    1330..1369
                     /locus_tag="Spacer5"
                     /label="Spacer5"
                     /ApEinfo_label="Spacer5"
                     /ApEinfo_fwdcolor="#b1ff67"
                     /ApEinfo_revcolor="#b1ff67"
                     /ApEinfo_graphicformat="arrow_data {{0 1 2 0 0 -1} {} 0}
                     width 5 offset 0"
     misc_feature    331..336
                     /locus_tag="NheI"
                     /label="NheI"
                     /ApEinfo_label="NheI"
                     /ApEinfo_fwdcolor="#ff9ccd"
                     /ApEinfo_revcolor="#ff9ccd"
                     /ApEinfo_graphicformat="arrow_data {{0 1 2 0 0 -1} {} 0}
                     width 5 offset 0"
     primer_bind     859..878
                     /locus_tag="SV053 BenR 1736->1755"
                     /label="SV053 BenR 1736->1755"
                     /ApEinfo_label="SV053 BenR 1736->1755"
                     /ApEinfo_fwdcolor="#f58a5e"
                     /ApEinfo_revcolor="#f58a5e"
                     /ApEinfo_graphicformat="arrow_data {{0 1 2 0 0 -1} {} 0}
                     width 5 offset 0"
     terminator      141..235
                     /locus_tag="B0014"
                     /label="B0014"
                     /ApEinfo_label="B0014"
                     /ApEinfo_fwdcolor="#f5010a"
                     /ApEinfo_revcolor="#f5010a"
                     /ApEinfo_graphicformat="arrow_data {{0 1 2 0 0 -1} {} 0}
                     width 5 offset 0"
     primer_bind     complement(1726..1745)
                     /locus_tag="pBEST rev 870->851"
                     /label="pBEST rev 870->851"
                     /ApEinfo_label="pBEST rev 870->851"
                     /ApEinfo_fwdcolor="#85dae9"
                     /ApEinfo_revcolor="#85dae9"
                     /ApEinfo_graphicformat="arrow_data {{0 1 2 0 0 -1} {} 0}
                     width 5 offset 0"
     rep_origin      1921..2540
                     /locus_tag="pBR322_origin"
                     /label="pBR322_origin"
                     /ApEinfo_label="pBR322_origin"
                     /ApEinfo_fwdcolor="#85dae9"
                     /ApEinfo_revcolor="#85dae9"
                     /ApEinfo_graphicformat="arrow_data {{0 1 2 0 0 -1} {} 0}
                     width 5 offset 0"
     RBS             337..368
                     /locus_tag="UTR1"
                     /label="UTR1"
                     /ApEinfo_label="UTR1"
                     /ApEinfo_fwdcolor="#85dae9"
                     /ApEinfo_revcolor="#85dae9"
                     /ApEinfo_graphicformat="arrow_data {{0 1 2 0 0 -1} {} 0}
                     width 5 offset 0"
     misc_feature    1..60
                     /locus_tag="pBEST 5' overhang"
                     /label="pBEST 5' overhang"
                     /ApEinfo_label="pBEST 5' overhang"
                     /ApEinfo_fwdcolor="#ff9ccd"
                     /ApEinfo_revcolor="#ff9ccd"
                     /ApEinfo_graphicformat="arrow_data {{0 1 2 0 0 -1} {} 0}
                     width 5 offset 0"
     CDS             complement(2695..3555)
                     /locus_tag="Ampicillin/ORF frame 1"
                     /label="Ampicillin/ORF frame 1"
                     /ApEinfo_label="Ampicillin/ORF frame 1"
                     /ApEinfo_fwdcolor="#85dae9"
                     /ApEinfo_revcolor="#85dae9"
                     /ApEinfo_graphicformat="arrow_data {{0 1 2 0 0 -1} {} 0}
                     width 5 offset 0"
     promoter        complement(3597..3625)
                     /locus_tag="AmpR_promoter"
                     /label="AmpR_promoter"
                     /ApEinfo_label="AmpR_promoter"
                     /ApEinfo_fwdcolor="#85dae9"
                     /ApEinfo_revcolor="#85dae9"
                     /ApEinfo_graphicformat="arrow_data {{0 1 2 0 0 -1} {} 0}
                     width 5 offset 0"
     misc_feature    1545..1584
                     /locus_tag="Spacer6 (EagI)"
                     /label="Spacer6 (EagI)"
                     /ApEinfo_label="Spacer6 (EagI)"
                     /ApEinfo_fwdcolor="#b1ff67"
                     /ApEinfo_revcolor="#b1ff67"
                     /ApEinfo_graphicformat="arrow_data {{0 1 2 0 0 -1} {} 0}
                     width 5 offset 0"
     promoter        276..330
                     /locus_tag="OR2-OR1-Pr"
                     /label="OR2-OR1-Pr"
                     /ApEinfo_label="OR2-OR1-Pr"
                     /ApEinfo_fwdcolor="#b1ff67"
                     /ApEinfo_revcolor="#b1ff67"
                     /ApEinfo_graphicformat="arrow_data {{0 1 2 0 0 -1} {} 0}
                     width 5 offset 0"
     CDS             369..1325
                     /locus_tag="BenR"
                     /label="BenR"
                     /ApEinfo_label="BenR"
                     /ApEinfo_fwdcolor="#fc47fc"
                     /ApEinfo_revcolor="#fc47fc"
                     /ApEinfo_graphicformat="arrow_data {{0 1 2 0 0 -1} {} 0}
                     width 5 offset 0"
     misc_feature    1625..1684
                     /locus_tag="pBEST 3' overhang"
                     /label="pBEST 3' overhang"
                     /ApEinfo_label="pBEST 3' overhang"
                     /ApEinfo_fwdcolor="#ff9ccd"
                     /ApEinfo_revcolor="#ff9ccd"
                     /ApEinfo_graphicformat="arrow_data {{0 1 2 0 0 -1} {} 0}
                     width 5 offset 0"
     misc_feature    3897..3916
                     /locus_tag="pBEST for 3022->3041"
                     /label="pBEST for 3022->3041"
                     /ApEinfo_label="pBEST for 3022->3041"
                     /ApEinfo_fwdcolor="#f58a5e"
                     /ApEinfo_revcolor="#f58a5e"
                     /ApEinfo_graphicformat="arrow_data {{0 1 2 0 0 -1} {} 0}
                     width 5 offset 0"
     primer_bind     451..470
                     /locus_tag="SV053 BenR 1328->1347"
                     /label="SV053 BenR 1328->1347"
                     /ApEinfo_label="SV053 BenR 1328->1347"
                     /ApEinfo_fwdcolor="#f58a5e"
                     /ApEinfo_revcolor="#f58a5e"
                     /ApEinfo_graphicformat="arrow_data {{0 1 2 0 0 -1} {} 0}
                     width 5 offset 0"
     primer_bind     1291..1310
                     /locus_tag="SV053 BenR 2168->2187"
                     /label="SV053 BenR 2168->2187"
                     /ApEinfo_label="SV053 BenR 2168->2187"
                     /ApEinfo_fwdcolor="#f58a5e"
                     /ApEinfo_revcolor="#f58a5e"
                     /ApEinfo_graphicformat="arrow_data {{0 1 2 0 0 -1} {} 0}
                     width 5 offset 0"
     misc_feature    236..275
                     /locus_tag="Spacer4 (BamhI)"
                     /label="Spacer4 (BamhI)"
                     /ApEinfo_label="Spacer4 (BamhI)"
                     /ApEinfo_fwdcolor="#ffef86"
                     /ApEinfo_revcolor="#ffef86"
                     /ApEinfo_graphicformat="arrow_data {{0 1 2 0 0 -1} {} 0}
                     width 5 offset 0"
     misc_feature    1585..1624
                     /locus_tag="SpacerN"
                     /label="SpacerN"
                     /ApEinfo_label="SpacerN"
                     /ApEinfo_fwdcolor="#b7e6d7"
                     /ApEinfo_revcolor="#b7e6d7"
                     /ApEinfo_graphicformat="arrow_data {{0 1 2 0 0 -1} {} 0}
                     width 5 offset 0"
     misc_feature    101..140
                     /locus_tag="Spacer3 (BglII)"
                     /label="Spacer3 (BglII)"
                     /ApEinfo_label="Spacer3 (BglII)"
                     /ApEinfo_fwdcolor="#ffef86"
                     /ApEinfo_revcolor="#ffef86"
                     /ApEinfo_graphicformat="arrow_data {{0 1 2 0 0 -1} {} 0}
                     width 5 offset 0"
     misc_feature    61..100
                     /locus_tag="Spacer0"
                     /label="Spacer0"
                     /ApEinfo_label="Spacer0"
                     /ApEinfo_fwdcolor="#f58a5e"
                     /ApEinfo_revcolor="#f58a5e"
                     /ApEinfo_graphicformat="arrow_data {{0 1 2 0 0 -1} {} 0}
                     width 5 offset 0"
     misc_feature    1370..1375
                     /locus_tag="SphI"
                     /label="SphI"
                     /ApEinfo_label="SphI"
                     /ApEinfo_fwdcolor="#ff9ccd"
                     /ApEinfo_revcolor="#ff9ccd"
                     /ApEinfo_graphicformat="arrow_data {{0 1 2 0 0 -1} {} 0}
                     width 5 offset 0"
     misc_feature    1376..1415
                     /locus_tag="Spacer5'"
                     /label="Spacer5'"
                     /ApEinfo_label="Spacer5'"
                     /ApEinfo_fwdcolor="#b1ff67"
                     /ApEinfo_revcolor="#b1ff67"
                     /ApEinfo_graphicformat="arrow_data {{0 1 2 0 0 -1} {} 0}
                     width 5 offset 0"
ORIGIN
        1 cgcctgatgc gtgaacgtga cggacgtaac caccgcgaca tgtgtgtgct gttccgctgg
       61 ctcggatacc cttactctgt tgaaaacgaa tagataggtt aaggaacggt tatttctgcg
      121 tagatctatc ttacacagca tcacactggc tcaccttcgg gtgggccttt ctgcgtttat
      181 atactagaga gagaatataa aaagccagat tattaatccg gcttttttat tatttaggca
      241 actgaaacga ttcggatcct gtattactat tcttatgagc taacaccgtg cgtgttgaca
      301 attttacctc tggcggtgat aatggttgca gctagcaata attttgttta actttaagaa
      361 gagatatgAT GGAATCTCGT CTGCTGTCTG AACGTTCTTC TGTTTTCCAC CACGCTGACC
      421 CGTACGCTGT TTCTGACTAC GTTAACCAGC ACGTTGGTCA GCACTGCATC GGTCTGTCTC
      481 GTACCACCCA CCCGCAGGCT TCTCTGTCTC ACCGTAAATT CGCTGAACTG GACCTGTGCC
      541 GTATCTCTTA CGGTGGTTCT GTTCGTGTTA CCTCTCCGGC TCTGGAAACC ATCTACCACC
      601 TGCAGGTTCT GCTGAACGGT AACTGCCTGT GGCGTGGTCA CAAACGTGAA CAGCACCTGG
      661 TTCCGGGTGA ACTGCTGCTG ATCAACCCGG ACGACCCGGT TGACCTGACC TACTCTGAAG
      721 ACTGCGAAAA ATTCATCCTG AAAGTTCCGA CCCGTCTGCT GGACTCTATC TGCGACGAAC
      781 AGCGTTGGCA GCGTCCGGAC GGTGGTGTTC GTTTCCTGCG TAACCACTAC CGTCTGGACG
      841 AACTGGACGG TTTCGTTAAC CTGCTGGCTA TGGTTTGCCA CGAAGCTGAA GTTTCTGACT
      901 CTCTGCCGCG TGTTCAGGGT CACTACTCTC AGATCGTTGC TTCTAAACTG CTGACCCTGA
      961 TGTCTACCAA CATCCGTCGT GAATCTCTGT CTGCTCCGCA GGCTGGTCTG GAACGTATCC
     1021 TGGACTACAT CGAACGTAAC CTGAAACTGG AACTGTCTGC TGAAGTTCTG GCTGAACAGG
     1081 CTTGCATGTC TCTGCGTTCT CTGTACGCTC TGTTCGACCA GCACCTGGGT ATCACCCCGA
     1141 AACACTACGT TCGTCAGCGT AAACTGGAAC GTGTTCACGC TTGCCTGTCT GACCCGACCT
     1201 GCGGTGTTCG TTCTGTTACC GAACTGGCTC TGGACTACGG TTTCCTGCAC CTGGGTCGTT
     1261 TCTCTGAAAT CTACCGTCAG CAGTTCGGTG AACTGCCGTC TCAGACCTTC AAACGTCGTG
     1321 CTTAAgctta ctttatctga gaatagtcaa tcttcggaaa tcccaggtgg catgctaaaa
     1381 gtctcgtaaa gcgttctatc aataacccgt tggtgccagg catcaaataa aacgaaaggc
     1441 tcagtcgaaa gactgggcct ttcgttttat ctgttgtttg tcggtgaacg ctctctacta
     1501 gagtcacact ggctcacctt cgggtgggcc tttctgcgtt tataccgtct cagaatcggc
     1561 cgtgaacaat aaaatagttt cggtattatt gaccacttcc gagtagaatc gtgcttcagt
     1621 aagagtcgac cgatgccctt gagagccttc aacccagtca gctccttccg gtgggcgcgg
     1681 ggcaTGACTA TCGTCGCCGC ACTTATGACT GTCTTCTTTA TCATGCAACT CGTAGGACAG
     1741 GTGCCGGCAG CGCTCTTCCG CTTCCTCGCT CACTGACTCG CTGCGCTCGG TCGTTCGGCT
     1801 GCGGCGAGCG GTATCAGCTC ACTCAAAGGC GGTAATACGG TTATCCACAG AATCAGGGGA
     1861 TAACGCAGGA AAGAACATGT GAGCAAAAGG CCAGCAAAAG GCCAGGAACC GTAAAAAGGC
     1921 CGCGTTGCTG GCGTTTTTCC ATAGGCTCCG CCCCCCTGAC GAGCATCACA AAAATCGACG
     1981 CTCAAGTCAG AGGTGGCGAA ACCCGACAGG ACTATAAAGA TACCAGGCGT TTCCCCCTGG
     2041 AAGCTCCCTC GTGCGCTCTC CTGTTCCGAC CCTGCCGCTT ACCGGATACC TGTCCGCCTT
     2101 TCTCCCTTCG GGAAGCGTGG CGCTTTCTCA ATGCTCACGC TGTAGGTATC TCAGTTCGGT
     2161 GTAGGTCGTT CGCTCCAAGC TGGGCTGTGT GCACGAACCC CCCGTTCAGC CCGACCGCTG
     2221 CGCCTTATCC GGTAACTATC GTCTTGAGTC CAACCCGGTA AGACACGACT TATCGCCACT
     2281 GGCAGCAGCC ACTGGTAACA GGATTAGCAG AGCGAGGTAT GTAGGCGGTG CTACAGAGTT
     2341 CTTGAAGTGG TGGCCTAACT ACGGCTACAC TAGAAGGACA GTATTTGGTA TCTGCGCTCT
     2401 GCTGAAGCCA GTTACCTTCG GAAAAAGAGT TGGTAGCTCT TGATCCGGCA AACAAACCAC
     2461 CGCTGGTAGC GGTGGTTTTT TTGTTTGCAA GCAGCAGATT ACGCGCAGAA AAAAAGGATC
     2521 TCAAGAAGAT CCTTTGATCT TTTCTACGGG GTCTGACGCT CAGTGGAACG AAAACTCACG
     2581 TTAAGGGATT TTGGTCATGA GATTATCAAA AAGGATCTTC ACCTAGATCC TTTTAAATTA
     2641 AAAATGAAGT TTTAAATCAA TCTAAAGTAT ATATGAGTAA ACTTGGTCTG ACAGTTACCA
     2701 ATGCTTAATC AGTGAGGCAC CTATCTCAGC GATCTGTCTA TTTCGTTCAT CCATAGTTGC
     2761 CTGACTCCCC GTCGTGTAGA TAACTACGAT ACGGGAGGGC TTACCATCTG GCCCCAGTGC
     2821 TGCAATGATA CCGCGAGACC CACGCTCACC GGCTCCAGAT TTATCAGCAA TAAACCAGCC
     2881 AGCCGGAAGG GCCGAGCGCA GAAGTGGTCC TGCAACTTTA TCCGCCTCCA TCCAGTCTAT
     2941 TAATTGTTGC CGGGAAGCTA GAGTAAGTAG TTCGCCAGTT AATAGTTTGC GCAACGTTGT
     3001 TGCCATTGCT ACAGGCATCG TGGTGTCACG CTCGTCGTTT GGTATGGCTT CATTCAGCTC
     3061 CGGTTCCCAA CGATCAAGGC GAGTTACATG ATCCCCCATG TTGTGCAAAA AAGCGGTTAG
     3121 CTCCTTCGGT CCTCCGATCG TTGTCAGAAG TAAGTTGGCC GCAGTGTTAT CACTCATGGT
     3181 TATGGCAGCA CTGCATAATT CTCTTACTGT CATGCCATCC GTAAGATGCT TTTCTGTGAC
     3241 TGGTGAGTAC TCAACCAAGT CATTCTGAGA ATAGTGTATG CGGCGACCGA GTTGCTCTTG
     3301 CCCGGCGTCA ATACGGGATA ATACCGCGCC ACATAGCAGA ACTTTAAAAG TGCTCATCAT
     3361 TGGAAAACGT TCTTCGGGGC GAAAACTCTC AAGGATCTTA CCGCTGTTGA GATCCAGTTC
     3421 GATGTAACCC ACTCGTGCAC CCAACTGATC TTCAGCATCT TTTACTTTCA CCAGCGTTTC
     3481 TGGGTGAGCA AAAACAGGAA GGCAAAATGC CGCAAAAAAG GGAATAAGGG CGACACGGAA
     3541 ATGTTGAATA CTCATACTCT TCCTTTTTCA ATATTATTGA AGCATTTATC AGGGTTATTG
     3601 TCTCATGAGC GGATACATAT TTGAATGTAT TTAGAAAAAT AAACAAATAG GGGTTCCGCG
     3661 CACATTTCCC CGAAAAGTGC CACCTGACGT CTAAGAAACC ATTATTATCA TGACATTAAC
     3721 CTATAAAAAT AGGCGTATCA CGAGGCCCTT TCGTCTTCAA GAATTCTGGC GAATCCTCTG
     3781 ACCAGCCAGA AAACGACCTT TCTGTGGTGA AACCGGATGC TGCAATTCAG AGCGGCAGCA
     3841 AGTGGGGGAC AGCAGAAGAC CTGACCGCCG CAGAGTGGAT GTTTGACATG GTGAAGACTA
     3901 TCGCACCATC AGCCAGAAAA CCGAATTTTG CTGGGTGGGC TAACGATATC 
//
