# Supplementary material for: Plug-and-play metabolic transducers expand the chemical detection space of cell-free biosensors
Source: Nat Commun. 2019 Apr 12;10:1697. doi: 10.1038/s41467-019-09722-9 (PMC6461607; doi:10.1038/s41467-019-09722-9)
Supplement: Supplementary file 7 — Source Data [file 41467_2019_9722_MOESM7_ESM.zip › Forms and Source Data/Source Data File.xlsx]

## Sheet: Figure 2
Figure 2b	Benzoic Acid = 0 µM								Benzoic Acid = 10 µM								Benzoic Acid = 100 µM								Benzoic Acid = 1000 µM
	TF Plasmid [nM]								TF Plasmid [nM]								TF Plasmid [nM]								TF Plasmid [nM]
Reporter Plasmid [nM]	0	0.1	0.3	1	3	10	30	100	0	0.1	0.3	1	3	10	30	100	0	0.1	0.3	1	3	10	30	100	0	0.1	0.3	1	3	10	30	100
0	0.149894	0.150253	0.142628	0.145964	0.146659	0.17746	0.197354	0.188974	0.148079	0.141147	0.14343	0.143436	0.14796	0.185737	0.19801	0.20524	0.153594	0.143511	0.140707	0.145571	0.144586	0.167531	0.183819	0.196015	0.136772	0.134447	0.136039	0.123168	0.136641	0.164238	0.192147	0.207704
0.1	0.145893	0.148499	0.140614	0.136905	0.157471	0.165116	0.195926	0.17894	0.143561	0.138992	0.134096	0.131871	0.144276	0.175608	0.216364	0.215449	0.144633	0.139594	0.132251	0.136683	0.161631	0.200095	0.224761	0.258097	0.14603	0.128395	0.140886	0.135318	0.151376	0.205486	0.238236	0.272648
0.3	0.142895	0.133851	0.145367	0.14548	0.15133	0.170828	0.186839	0.185952	0.146373	0.142123	0.146928	0.137637	0.149013	0.180034	0.24302	0.246952	0.147682	0.133058	0.136176	0.142804	0.188996	0.296524	0.32915	0.390105	0.140679	0.136707	0.128111	0.146019	0.193627	0.298085	0.350961	0.424085
1	0.142001	0.143638	0.141247	0.139783	0.149967	0.167257	0.188206	0.176844	0.144832	0.142006	0.134663	0.13737	0.165546	0.252935	0.33529	0.386246	0.144005	0.142784	0.133857	0.166174	0.3322	0.588481	0.769377	0.957321	0.139009	0.139001	0.140991	0.170883	0.385601	0.666015	0.799356	1.08722
3	0.152059	0.153143	0.150509	0.145659	0.155135	0.178723	0.193636	0.187812	0.147409	0.143003	0.145235	0.153453	0.206894	0.351687	0.660781	0.826207	0.156091	0.144556	0.174222	0.306928	0.873346	1.5455	2.11022	2.81851	0.162734	0.152439	0.184335	0.36974	1.10341	1.68304	2.28212	3.2849
10	0.16874	0.170112	0.159118	0.16336	0.168603	0.187276	0.183059	0.188579	0.174352	0.167687	0.161383	0.185394	0.322031	0.825303	1.892	2.00624	0.165504	0.186072	0.283683	0.912606	2.50759	4.84449	7.61447	8.72395	0.178419	0.192326	0.390438	1.25651	3.05369	5.40147	8.54718	10.2529
30	0.197241	0.192432	0.187471	0.190147	0.181414	0.187779	0.192526	0.185565	0.187323	0.185228	0.187669	0.241294	0.529566	3.11356	4.74902	4.89367	0.188233	0.205092	0.373224	1.45398	6.3249	19.1344	23.2508	19.8904	0.194599	0.25057	0.552625	2.40718	9.35269	21.7177	25.3494	21.7715
100	0.197283	0.20037	0.201046	0.194984	0.202163	0.200275	0.19482	0.177293	0.195868	0.199355	0.19819	0.28254	0.713711	4.58267	8.03425	7.44536	0.196374	0.230284	0.401768	2.12843	8.45252	23.268	28.299	28.5845	0.204924	0.256813	0.624297	3.32918	12.8049	27.2403	32.9834	33.4636
Figure 2c
Benzoic Acid [µM]	Replicate 1	Replicate 2	Replicate 3
0.5	1.12231	1.11341	1.18242
1	1.28199	1.36184	1.58242
2	2.01472	2.40414	2.75055
5	8.1325	10.0171	11.967
10	29.248	33.6202	42.0956
20	76.2435	78.1458	102.702
50	149.232	138.259	172.83
100	177.265	162.694	205.004
200	212.871	195.025	226.852
500	230.066	205.698	246.546
1000	242.373	210.809	264.929

## Sheet: Figure 3
Figure 3a	HipO [nM]
Hippuric Acid [µM]	0	0.1	0.3	1	3	10	30	100
0	0.26415	0.268376	0.266386	0.246329	0.244411	0.209729	0.194573	0.17909
0.5	0.256224	0.282941	0.269266	0.261598	0.254891	0.212765	0.196174	0.185385
1	0.243576	0.322881	0.325282	0.322248	0.29625	0.239174	0.191687	0.177198
2	0.235517	0.533646	0.588114	0.508019	0.452805	0.363372	0.225238	0.183864
5	0.235402	2.15704	2.12948	1.59972	2.5277	1.19784	0.456157	0.206428
10	0.246904	6.1869	8.19068	6.25956	6.57318	3.31909	1.33015	0.250892
20	0.26706	12.6066	14.9634	13.0636	13.1479	8.451	2.75462	0.344975
50	0.281761	24.8863	27.6837	28.8761	27.6344	19.9132	7.08322	0.80892
100	0.299055	29.1395	33.1892	36.3465	34.7851	25.8181	10.59	1.25558
200	0.419989	32.8649	36.2824	41.3953	40.453	29.8091	13.5659	1.80773
500	1.82276	34.3313	37.399	43.1712	43.8135	34.2402	15.9174	2.31447
1000	3.41823	37.3383	42.2862	44.845	44.5925	31.4852	18.7323	2.6114
	CocE [nM]
Cocaine [µM]	0	0.1	0.3	1	3	10	30	100
0	0.494847	0.497711	0.513438	0.468872	0.474956	0.503403	0.486233	0.529137
0.5	0.54774	0.591254	0.633416	0.64756	0.670516	0.803264	0.694936	0.61357
1	0.501907	0.702518	0.812046	0.891137	1.01662	1.10796	0.936926	0.806097
2	1.11277	0.733439	1.33814	1.60311	2.29179	2.2298	1.86467	1.63788
5	3.15228	1.11947	4.87843	8.93378	13.4019	12.1907	11.7992	7.94284
10	8.70879	1.03638	12.2005	28.312	39.3104	40.1455	34.7309	23.7563
20	1.95588	1.80329	24.0865	52.6735	64.834	68.1814	65.3397	43.9619
50	5.49715	4.6002	35.1093	69.8591	88.0331	95.2437	88.08	64.2054
100	5.4932	6.85598	43.217	73.6827	86.9458	99.3512	98.5625	81.6155
200	6.26042	8.90443	48.7613	76.9478	95.1707	106.021	103.877	85.0472
500	14.6161	15.654	54.4266	80.3114	95.6332	107.334	102.87	91.222
1000	24.0835	24.1272	56.9843	80.4445	94.2527	107.991	105.54	89.035
Figure 3b
Hippuric Acid [µM]	Replicate 1	Replicate 2	Replicate 3		Cocaine [µM]	Replicate 1	Replicate 2	Replicate 3
0.5	0.954545	1.05618	1.12903		0.5	1.65922	1.55933	1.58621
1	1	1.16667	1.53687		1	2.13115	2.28619	2.16332
2	1.37229	1.71536	2.64055		2	4.17342	4.66385	4.3743
5	7.79221	9.48876	14.7143		5	20.1463	26.549	24.8159
10	17.9805	23.3221	43.076		10	72.0154	73.8663	91.8072
20	32.5649	51.0094	83.6152		20	129.776	124.807	150.972
50	89.4177	99.8839	161.643		50	192.984	169.656	207.041
100	116	130.994	191.297		100	189.876	176.618	224.963
200	152.517	147.787	208.18		200	200.864	188.974	240.865
500	177.879	155.534	217.085		500	205.928	193.255	239.851
1000	180.301	156.062	225.247		1000	212.418	188.98	243.157

## Sheet: Figure 4
Figure 4a
	Replicate 1	Replicate 2	Replicate 3
Orangina® Original	180.06	153.447	226.34
Orangina® Original Can	1.1	1.2766	1.11321
Orangina® Zero	1.04	1.06383	0.981132
Generic Brand	1.2	1.53191	1.20755
Monster® Original	7.78	19.1489	43.4906
Monster® Zero	88.3	60.4043	111.434
Monster® Ultra	67.44	65.5106	118.264
Monster® Ultra Red	80.66	58.9362	101.943
Monster® The Doctor	1.9	1.65957	1.54717
Monster® Punch	113.8	79.2979	142.547
Figure 4b	Cell-Free
	Replicate 1	Replicate 2	Replicate 3	LC-MS
Orangina® Original	170.521	143.318	197.82	154.234
Orangina® Original Can	10.2648	3.39965	9.55254	2.858
Orangina® Zero	16.6461	11.8333	12.3373	1.65
Generic Brand	18.0583	13.822	10.2934	0
Monster® Original	304.391	172.471	217.44	211.516
Monster® Zero	147.824	138.975	193.89	718.966
Monster® Ultra	172.287	150.866	154.599	326.876
Monster® Ultra Red	191.116	169.023	208.358	664.352
Monster® The Doctor	18.9617	15.6422	11.0016	1.61
Monster® Punch	575.892	157.354	196.344	315.6
Figure 4c	Cell-Free
	Replicate 1	Replicate 2	Replicate 3	LC-MS
U1	367.135	570.103	800.928	368.902
U2	97.5964	167.751	152.17	145.984
U3	218.506	342.711	471.291	261.912
U4	218.506	331.311	394.295	305.492
U5	47.2563	72.6251	125.064	100.472
U6	697.251	840.115	2142.48	700.914
Figure 4d	Fold Change
	Replicate 1						Replicate 2						Replicate 3
Cocaine [µM]	U1	U2	U3	U4	U5	U6	U1	U2	U3	U4	U5	U6	U1	U2	U3	U4	U5	U6
0.1	1.14444	1.09091	0.733329	1.05476	1.04908	1.10843	1.19277	1.03704	0.884118	0.993103	0.947712	1.30851	1.59155	1.2619	0.920231	0.987041	0.829412	1.04211
0.3	1.23333	1.25455	0.991513	1.10375	1.01227	1.07229	1.44578	1.03704	0.899489	1.02529	1.01307	1.12766	2.28169	1.47619	0.843838	0.924406	0.929412	1.16842
1	1.64444	1.61818	1.34463	1.36023	1.30675	1.46988	1.78313	1.59259	1.1103	1.55172	1.27451	1.43617	2.23944	1.92857	0.933971	1.33045	1.19412	1.46316
3	3.03333	2.89091	1.49133	2.73199	1.71779	2.24096	3.28916	2.75926	1.01005	1.93563	1.73856	2.41489	3.39437	2.71429	0.933502	1.67819	1.69412	2.01053
10	9.71111	6.70909	1.60081	7.00576	4.52147	5.24096	7.89157	6.27778	0.992014	3.78391	4.30719	4.65957	8.71831	6.09524	1.05238	3.53996	3.92353	4.70526
30	40.0556	25.1273	1.92992	19.2536	15.7914	17.1807	29.6988	21.8333	1.32914	12.0621	16.3072	14.2234	32.8451	20.6667	1.43425	14.0518	11.5941	13.3158
100	95.3111	74.7273	2.40749	47.3112	47.0798	51.1807	90.9639	73.9074	2.01782	47.3425	63.1046	50.8085	145.296	97.3333	2.12882	48.2592	50.5882	59.7579

## Sheet: SFig2
Supplementary Figure 2
Benzoic Acid Sensor Kinetics
	Replicate 1				Replicate 2				Replicate 3
Time (min)	1000 µM	100 µM	10 µM	0 µM	1000 µM	100 µM	10 µM	0 µM	1000 µM	100 µM	10 µM	0 µM
0	0.094697	0.0942513	0.0828877	0.111631	0.10135	0.101765	0.0984424	0.0992731	0.108181	0.11917	0.122344	0.120635
2	0.0748663	0.0918004	0.0757576	0.0924688	0.0866044	0.0882658	0.0878505	0.0874351	0.101099	0.103541	0.109646	0.104762
4	0.051025	0.0790998	0.0717469	0.0866756	0.071028	0.0776739	0.074974	0.0747664	0.0849817	0.0969475	0.0957265	0.0913309
6	0.0599376	0.067959	0.0639483	0.0701872	0.0635514	0.066459	0.0652129	0.0606438	0.0713065	0.0818071	0.0813187	0.0769231
8	0.0612745	0.0641711	0.0666221	0.0677362	0.0608515	0.0602285	0.05919	0.0579439	0.0698413	0.0764347	0.0708181	0.0759463
10	0.0617201	0.0692959	0.0721925	0.0626114	0.0598131	0.0604361	0.0583593	0.0583593	0.0691087	0.0717949	0.0727717	0.0752137
12	0.057041	0.072861	0.0565954	0.0675134	0.0560748	0.0604361	0.0560748	0.054621	0.0698413	0.0708181	0.0715507	0.0683761
14	0.0632799	0.0688503	0.0641711	0.0657308	0.0564901	0.0515057	0.0542056	0.0556594	0.0639805	0.0671551	0.0669109	0.0757021
16	0.0583779	0.0572638	0.07041	0.0755348	0.0548287	0.0554517	0.055244	0.0645898	0.0603175	0.0598291	0.0666667	0.10696
18	0.0577094	0.0416667	0.0672906	0.0949198	0.0496366	0.0523364	0.0596054	0.0905504	0.0583639	0.0610501	0.0676435	0.20293
20	0.0608289	0.0447861	0.0802139	0.161319	0.0515057	0.0515057	0.0751817	0.157009	0.0608059	0.0622711	0.0952381	0.397802
22	0.0472371	0.0572638	0.0998217	0.292335	0.0488058	0.0525441	0.115057	0.285981	0.0622711	0.0610501	0.148718	0.724542
24	0.0628342	0.0614973	0.14951	0.504456	0.0510903	0.0542056	0.187747	0.48702	0.0568987	0.0654457	0.252747	1.23468
26	0.0463458	0.0608289	0.224376	0.851827	0.0521288	0.0581516	0.307996	0.813084	0.0568987	0.0671551	0.437363	1.92381
28	0.0454545	0.0610517	0.361185	1.3193	0.0469367	0.0635514	0.515265	1.26501	0.0544567	0.0754579	0.694994	2.76654
30	0.0601604	0.0715241	0.569296	1.96279	0.0515057	0.0762201	0.796885	1.85711	0.0583639	0.0896215	1.0884	3.85739
32	0.0452317	0.0864528	0.875446	2.76582	0.0510903	0.090758	1.18193	2.62118	0.0539683	0.109646	1.60049	5.16557
34	0.0601604	0.0931373	1.23017	3.72549	0.0502596	0.110903	1.65836	3.49512	0.0549451	0.139438	2.25934	6.64664
36	0.0514706	0.122995	1.72883	4.82821	0.0544133	0.14704	2.2758	4.56552	0.0549451	0.178022	3.07814	8.30623
38	0.0534759	0.150624	2.31127	6.04902	0.0577362	0.186085	2.97799	5.79543	0.0564103	0.223443	4.01758	10.0217
40	0.0501337	0.168226	2.97995	7.33868	0.0502596	0.231568	3.76594	7.1269	0.0561661	0.28083	5.07521	11.7211
42	0.0601604	0.198975	3.7041	8.71123	0.0527518	0.283904	4.64216	8.48328	0.0598291	0.345788	6.17289	13.4825
44	0.0565954	0.251114	4.45722	10.027	0.0523364	0.350571	5.55431	9.85088	0.0586081	0.420513	7.31209	15.1187
46	0.0663993	0.303699	5.20187	11.1863	0.0533749	0.42783	6.48017	11.1067	0.0559219	0.510623	8.49377	16.746
48	0.0574866	0.348039	5.96836	12.4314	0.0566978	0.500935	7.37965	12.3709	0.0600733	0.594628	9.58193	18.1551
50	0.0590463	0.400847	6.70299	13.6355	0.0556594	0.581724	8.29865	13.4033	0.0603175	0.684982	10.5763	19.547
52	0.0697415	0.465909	7.41466	14.6261	0.0579439	0.675182	9.19252	14.3551	0.0644689	0.779243	11.601	20.8532
54	0.0677362	0.536765	8.11208	15.5938	0.0587747	0.755348	9.95846	15.3086	0.0715507	0.89475	12.5668	22.0037
56	0.0581551	0.597816	8.7471	16.5165	0.0589823	0.857944	10.7032	16.147	0.0656899	0.991697	13.4672	23.0608
58	0.0657308	0.666221	9.41734	17.4307	0.0660436	0.950363	11.4075	17.0403	0.0676435	1.11282	14.2708	23.9841
60	0.0784314	0.743316	9.99242	18.2785	0.0654206	1.04569	12.1452	17.7805	0.0705739	1.21319	15.0398	24.979
62	0.0782086	0.823975	10.5949	19.0715	0.0679128	1.15452	12.6941	18.4071	0.0676435	1.35897	15.8718	25.6437
64	0.0770945	0.881016	11.1399	19.7785	0.0685358	1.25649	13.3165	19.1254	0.0739927	1.47106	16.4691	26.6342
66	0.083779	0.976827	11.6549	20.3786	0.0735202	1.3757	13.908	19.7753	0.0796093	1.60855	17.1368	27.4347
68	0.0730838	1.05726	12.1544	20.9869	0.0726895	1.50114	14.3788	20.2862	0.0798535	1.74066	17.6813	28.1299
70	0.0817736	1.15976	12.6673	21.607	0.0751817	1.61558	14.903	20.908	0.0818071	1.87619	18.2315	28.8669
72	0.0824421	1.24554	13.2186	22.2041	0.0770509	1.73645	15.4395	21.513	0.0840049	2.00293	18.8703	29.3643
74	0.0748663	1.32709	13.5891	22.6205	0.0812046	1.87227	15.9236	22.1306	0.0857143	2.16288	19.3529	30.083
76	0.0782086	1.43627	14.0836	23.1843	0.0876428	2.00042	16.4291	22.6245	0.0871795	2.30379	19.8769	30.5597
78	0.0980392	1.52785	14.4305	23.6277	0.0849429	2.13437	16.7875	23.1711	0.0869353	2.4315	20.4078	31.2046
80	0.084893	1.62121	14.7923	24.2801	0.0913811	2.26189	17.2883	23.6507	0.0923077	2.59878	20.9267	31.7365
82	0.0906863	1.72549	15.1774	24.7094	0.094704	2.40208	17.734	24.1794	0.0915751	2.74554	21.4117	32.4215
84	0.0822193	1.8389	15.6239	25.1939	0.0926272	2.53126	18.1259	24.5657	0.0998779	2.89304	21.9077	32.8083
86	0.0913547	1.94006	15.9806	25.6324	0.0951194	2.68224	18.5815	24.9387	0.0984127	3.07106	22.4022	33.4711
88	0.105615	2.01471	16.3817	26.0205	0.101142	2.81537	19.0216	25.464	0.102564	3.221	22.7455	33.9231
90	0.103164	2.14461	16.8124	26.4071	0.0961578	2.97591	19.4216	25.8555	0.0991453	3.39341	23.399	34.3038
92	0.0978164	2.23685	17.1629	26.8193	0.103427	3.0945	19.7348	26.383	0.106227	3.57143	23.7858	35.1138
94	0.10361	2.34113	17.516	27.2181	0.101558	3.25067	20.1464	26.6802	0.107937	3.73236	24.2286	35.496
96	0.0991533	2.4443	17.8258	27.6783	0.101765	3.37674	20.5109	27.0399	0.109646	3.8928	24.6613	36.0901
98	0.111185	2.5488	18.3429	28.1936	0.113603	3.49325	20.935	27.4748	0.114286	4.03175	25.1973	36.5404
100	0.11475	2.64996	18.6832	28.5283	0.11028	3.64922	21.2494	28.0073	0.113797	4.23712	25.6549	37.0288
102	0.111854	2.75535	19.1504	28.9131	0.114849	3.77902	21.8324	28.4528	0.11917	4.37729	26.1658	37.7429
104	0.125446	2.85071	19.4024	29.1811	0.115265	3.91485	22.1429	28.7848	0.120147	4.51917	26.5343	38.2789
106	0.108957	2.96346	19.8471	29.9236	0.117965	4.05857	22.6056	29.2451	0.126007	4.69304	26.9958	38.8342
108	0.118538	3.03365	20.4151	30.1649	0.120042	4.19148	22.9543	29.6525	0.120391	4.83175	27.6576	39.474
110	0.107843	3.15018	20.7326	30.6584	0.122326	4.30114	23.367	30.0891	0.127961	5.02833	28.0342	39.7214
112	0.113191	3.25758	21.0637	30.9325	0.124818	4.42056	23.8106	30.5472	0.125275	5.15849	28.5451	40.569
114	0.129456	3.34202	21.518	31.3982	0.127726	4.55867	24.0785	30.8725	0.127717	5.28571	29.0589	40.9585
116	0.122326	3.44095	22.0007	31.826	0.127726	4.66812	24.5493	31.4245	0.128694	5.43272	29.6652	41.7751
118	0.126783	3.51181	22.3612	32.3061	0.128764	4.78733	24.8623	31.7246	0.134066	5.5707	30.1944	42.2156
120	0.12656	3.57041	22.6172	32.8108	0.128972	4.9298	25.3545	32.2285	0.13602	5.70501	30.6977	42.7949
122	0.11943	3.6836	23.131	33.2393	0.132295	5.00498	25.7456	32.5533	0.138706	5.82027	31.044	43.1595
124	0.113191	3.73307	23.4643	33.7841	0.135618	5.1379	26.2862	33.2037	0.138706	5.97558	31.746	43.9355
126	0.127228	3.83601	23.8561	34.1446	0.141018	5.20457	26.632	33.513	0.142125	6.0801	32.096	44.4723
128	0.131239	3.9033	24.2743	34.4303	0.142471	5.31111	26.9927	33.9597	0.143101	6.16801	32.6073	45.0757
130	0.134804	3.9824	24.65	35.0053	0.13811	5.43094	27.3784	34.363	0.148962	6.32405	33.0894	45.3534
132	0.128788	4.04857	25.0434	35.4133	0.142264	5.53686	27.8785	34.8712	0.142369	6.43932	33.7023	46.1673
134	0.141711	4.09982	25.3884	35.8019	0.146417	5.63136	28.2031	35.3524	0.145543	6.52503	34.072	46.6838
136	0.128342	4.18538	25.9519	36.1923	0.147456	5.72316	28.4426	35.713	0.152381	6.66642	34.5612	47.1729
138	0.13525	4.2627	26.2758	36.6874	0.14621	5.77259	28.924	35.9988	0.152869	6.79121	35.0361	47.5797
140	0.146613	4.33111	26.5922	37.0836	0.148079	5.86854	29.2818	36.5277	0.149206	6.87057	35.3414	48.2083
142	0.135472	4.40686	26.9401	37.51	0.154517	5.93832	29.5925	36.8513	0.154335	6.98584	36.023	48.8349
144	0.144608	4.46524	27.3603	37.9354	0.153686	6.06085	30.0135	37.2789	0.153846	7.05299	36.4745	49.3631
146	0.147504	4.50401	27.6361	38.3373	0.15514	6.11028	30.3902	37.7728	0.157753	7.12527	36.8982	49.7502
148	0.142157	4.54412	27.8525	38.6803	0.157425	6.18546	30.6671	38.1923	0.159463	7.20586	37.294	50.2852
150	0.153743	4.61742	28.3253	39.3799	0.163032	6.2621	30.9217	38.4957	0.157998	7.32918	37.6689	50.5766
152	0.137478	4.67981	28.4472	39.6604	0.162409	6.35929	31.2879	38.934	0.156532	7.4254	37.9585	51.0527
154	0.145722	4.73841	28.7337	39.9004	0.161578	6.3784	31.5151	39.2428	0.164835	7.47863	38.2151	51.3241
156	0.159982	4.78186	29.1627	40.3841	0.166563	6.49242	31.7971	39.6733	0.16801	7.54383	38.7407	51.8464
158	0.155971	4.82776	29.4831	41.0098	0.165109	6.49886	32.292	40.1745	0.166789	7.64493	39.1409	52.4137
160	0.151961	4.84158	29.5348	41.0082	0.167809	6.57321	32.3919	40.5331	0.169719	7.7304	39.4603	52.6921
162	0.150624	4.90152	30.0457	41.3443	0.170301	6.65317	32.6339	40.7915	0.173871	7.81563	39.7263	52.9011
164	0.160205	4.96234	30.1816	41.7589	0.171547	6.70177	33.1018	41.1161	0.169475	7.86081	40.1814	53.2181
166	0.157977	5.01292	30.5176	41.9637	0.171132	6.72357	33.1479	41.3875	0.176068	7.86325	40.1189	53.6313
168	0.155303	5.02117	30.7112	42.1789	0.174663	6.78152	33.2239	41.6596	0.173626	7.98632	40.7499	54.0786
170	0.152852	5.07553	30.9655	42.6174	0.176116	6.8459	33.6366	42.1099	0.176801	8.0696	41.054	54.221
172	0.158868	5.14706	31.191	42.9681	0.179647	6.85421	33.8135	42.3248	0.178755	8.11746	41.1695	54.3678
174	0.173351	5.13012	31.2487	43.2852	0.181516	6.87601	34.0507	42.9256	0.180708	8.16264	41.5455	54.7389
176	0.163102	5.15107	31.4655	43.3311	0.183593	6.95556	34.1101	42.9526	0.176313	8.19219	41.5702	54.8161
178	0.160205	5.20922	31.7086	43.7284	0.179855	7.02679	34.4174	43.2179	0.179731	8.32527	41.7355	55.317
180	0.169786	5.24265	31.9726	43.9744	0.182762	7.05171	34.5792	43.4008	0.178755	8.33724	41.9853	55.073
182	0.175802	5.25067	32.0936	44.0753	0.183385	7.1136	34.8139	43.9105	0.185348	8.42125	42.3045	55.5819
184	0.164216	5.30192	32.3418	44.4383	0.188162	7.146	34.9146	44.3103	0.189011	8.45055	42.4376	55.8847
186	0.167112	5.33088	32.4672	44.5145	0.188785	7.13396	35.0291	44.319	0.182173	8.53675	42.5761	56.1653
188	0.171791	5.3418	32.5027	44.8792	0.189408	7.17259	35.1612	44.6249	0.189011	8.537	42.7502	56.1463
190	0.169786	5.39572	32.8209	45.0582	0.191485	7.21495	35.2503	44.6866	0.189988	8.56386	43.093	56.2855
192	0.163324	5.36609	32.8356	45.3033	0.189823	7.28744	35.4939	45.0883	0.192918	8.58584	43.1976	56.6454
194	0.175134	5.4639	33.2226	45.4525	0.195223	7.25275	35.4941	45.1556	0.194872	8.62002	43.1775	56.6364
196	0.172683	5.44563	33.2161	45.4006	0.192316	7.29491	35.6135	45.307	0.195604	8.6823	43.3123	57.0278
198	0.171791	5.44608	33.2438	45.5947	0.200415	7.32648	35.8403	45.6328	0.197558	8.73529	43.5612	57.3331
200	0.186052	5.49153	33.3422	45.6575	0.196469	7.37819	35.9958	45.7223	0.194139	8.76972	43.663	57.1013
202	0.186497	5.5254	33.475	45.8474	0.199792	7.39107	36.0208	46.1796	0.195849	8.80562	43.6606	57.4217
204	0.183378	5.49978	33.6328	46.1083	0.200208	7.41994	36.1205	46.1612	0.2	8.82564	43.9033	57.1939
206	0.189617	5.54813	33.7141	46.3396	0.200208	7.45691	36.2978	46.4752	0.2	8.91331	44.2608	57.7495
208	0.183155	5.57063	33.7431	46.2799	0.205607	7.48868	36.4399	46.7084	0.202442	8.91258	44.338	57.7287
210	0.182932	5.53676	33.8971	46.4133	0.206231	7.50197	36.4835	46.9072	0.195116	8.95531	44.3521	57.6168
212	0.190954	5.61275	33.9947	46.5379	0.207477	7.48349	36.5142	46.9605	0.203907	8.98584	44.5485	57.7175
214	0.184938	5.61341	33.9786	46.664	0.2081	7.58775	36.7578	47.2602	0.20293	9.04469	44.738	57.8842
216	0.188948	5.625	34.1321	46.8316	0.204361	7.59169	36.8064	47.3182	0.204396	9.08254	44.7314	58.2007
218	0.195633	5.64349	34.3082	46.9488	0.211838	7.58816	36.9211	47.5819	0.205128	9.06154	44.7761	58.1255
220	0.200535	5.67736	34.3547	47.0294	0.214123	7.61205	37.0395	47.7298	0.209768	9.1326	44.8308	58.5326
222	0.194296	5.66355	34.4581	46.9967	0.214538	7.59688	36.9888	47.8052	0.208303	9.13162	44.97	58.5031
224	0.192068	5.707	34.5258	47.09	0.219938	7.62928	37.0735	47.9329	0.213675	9.15092	45.2432	58.4244
226	0.196524	5.71257	34.4474	47.1811	0.217445	7.68079	37.2222	48.2193	0.214652	9.18535	44.9761	58.4274
228	0.198084	5.69563	34.6072	47.2364	0.216199	7.67643	37.199	48.0766	0.217582	9.18144	45.2002	58.4835
230	0.19697	5.72126	34.6475	47.3073	0.220145	7.70322	37.2798	48.136	0.211722	9.21636	45.3389	58.8027
232	0.198752	5.7295	34.7672	47.2674	0.226168	7.68474	37.3483	48.3263	0.21685	9.27106	45.2349	58.5463
234	0.203877	5.76448	35.0013	47.9187	0.225337	7.72773	37.4233	48.5165	0.215385	9.28889	45.2825	59.0703
236	0.201649	5.7734	34.8585	47.619	0.22513	7.77134	37.5477	48.7138	0.22442	9.27057	45.5441	58.8589
238	0.180927	5.80726	35.0428	47.9044	0.220768	7.78858	37.6467	48.6494	0.218803	9.32796	45.5321	59.0913
240	0.196747	5.75446	34.8763	47.6861	0.230737	7.75742	37.5396	48.6415	0.222222	9.35458	45.5565	58.873
242	0.205437	5.78365	35.0145	47.7992	0.228453	7.77362	37.6914	48.8386	0.217338	9.32259	45.8498	59.1363
244	0.197193	5.77585	35.0898	47.7556	0.23136	7.79377	37.7593	49.135	0.227595	9.3851	45.6239	59.1709
246	0.19697	5.79902	35.1673	47.8632	0.229491	7.78671	37.7194	49.0947	0.22442	9.40049	45.6969	59.2911
248	0.211898	5.82175	35.1205	47.9075	0.229491	7.83801	37.6621	49.275	0.225641	9.42491	45.8237	59.1766
250	0.194073	5.8193	35.1809	48.0154	0.233022	7.83468	37.7346	49.4388	0.228816	9.43907	46.0093	58.8254
252	0.213012	5.78877	35.1199	47.9086	0.23406	7.82908	38.0048	49.4822	0.22906	9.46691	45.8711	59.3148
254	0.204545	5.79813	35.3139	47.9029	0.23136	7.83074	37.9545	49.3761	0.226618	9.45177	46.2474	59.4835
256	0.206774	5.82821	35.2382	48.0896	0.23406	7.81724	37.8233	49.5973	0.22442	9.47228	46.0249	59.2694
258	0.208333	5.82553	35.4537	48.4249	0.233853	7.86168	37.909	49.6835	0.235165	9.46764	46.149	59.3612
260	0.213235	5.84804	35.2409	48.1907	0.236552	7.86687	38.0812	49.801	0.23199	9.52088	46.0669	59.2286
262	0.199866	5.85873	35.4643	48.2179	0.233229	7.88868	38.0469	49.7493	0.234676	9.53773	46.0151	59.2982
264	0.214572	5.85495	35.4944	48.3222	0.239252	7.89553	37.9144	49.9682	0.236874	9.5177	46.3756	59.2974
266	0.207888	5.8418	35.4592	48.2741	0.238006	7.89097	38.0897	49.8536	0.234676	9.53529	46.2999	59.5824
268	0.215241	5.88725	35.3445	48.4811	0.240706	7.91049	38.1975	49.907	0.240293	9.54799	46.2955	59.3109
270	0.222148	5.87634	35.4559	48.3244	0.240498	7.90447	38.0509	49.985	0.238095	9.52332	46.2935	59.475
272	0.213458	5.90397	35.6063	48.4184	0.247352	7.88577	38.1099	50.1049	0.2337	9.54554	46.202	59.5941
274	0.217023	5.9053	35.5245	48.449	0.248183	7.90467	38.0517	49.8955	0.238339	9.54554	46.3143	59.5768
276	0.22148	5.8779	35.5448	48.2333	0.243614	7.93437	38.1715	50.2131	0.240049	9.58144	46.3995	59.3963
278	0.20254	5.90174	35.6174	48.416	0.245275	7.96552	38.259	50.2849	0.244689	9.57778	46.4923	59.3807
280	0.20967	5.90129	35.4465	48.412	0.250883	7.91672	38.108	50.4571	0.242491	9.61709	46.3338	59.7216
282	0.21279	5.90241	35.631	48.3572	0.24839	7.919	38.2795	50.3757	0.24127	9.59145	46.5526	59.6769
284	0.220365	5.92135	35.6758	48.5929	0.241329	7.9217	38.1745	50.3742	0.242979	9.61538	46.5158	59.4547
286	0.218583	5.93405	35.633	48.5889	0.249221	7.92212	38.1772	50.199	0.241758	9.59658	46.5419	59.7236
288	0.217914	5.91466	35.7179	48.5457	0.244237	7.91755	38.3213	50.5007	0.242247	9.61148	46.4415	59.6794
290	0.215241	5.91533	35.7012	48.5896	0.247975	7.91983	38.238	50.3686	0.24884	9.61099	46.5385	59.6742
292	0.219697	5.89906	35.7357	48.6185	0.253375	7.98214	38.1531	50.4073	0.247375	9.60855	46.4198	59.6222
294	0.216355	5.90798	35.5918	48.4755	0.249429	7.96303	38.1734	50.5373	0.246886	9.64103	46.5758	59.5536
296	0.228832	5.91823	35.7375	48.5187	0.257321	7.95452	38.201	50.6301	0.247131	9.61221	46.4164	59.9595
298	0.228164	5.92937	35.7458	48.5787	0.251713	7.97549	38.2945	50.6943	0.250061	9.6525	46.6051	59.5861
300	0.218583	5.91466	35.6776	48.5784	0.254413	7.98692	38.4617	50.4241	0.249573	9.62589	46.4642	59.8901
302	0.219251	5.91934	35.6466	48.6613	0.251921	7.97632	38.211	50.5813	0.247863	9.66593	46.5785	59.5165
304	0.230615	5.94675	35.7952	48.7549	0.254829	8.00145	38.1848	50.7279	0.246398	9.64615	46.4791	59.6083
306	0.220365	5.93962	35.609	48.5755	0.25379	7.95327	38.2978	50.8324	0.249084	9.65592	46.5692	59.9433
308	0.225936	5.9492	36.0575	48.7643	0.260228	7.94808	38.3194	50.5975	0.253968	9.66007	46.7878	59.4569
310	0.230392	5.91199	35.6593	48.7041	0.265628	7.98006	38.4062	50.7732	0.247375	9.68962	46.623	59.8694
312	0.231952	5.92357	35.6892	48.7549	0.266044	7.97591	38.1859	50.8997	0.249084	9.70305	46.7023	59.8574
314	0.225713	5.92981	35.7331	48.5822	0.256698	7.97072	38.1784	50.8548	0.254701	9.68132	46.7214	59.7084
316	0.225713	5.90196	35.8088	48.6328	0.269159	7.96075	38.2494	50.8189	0.253968	9.70525	46.6132	59.7917
318	0.227941	5.93739	35.7066	48.7576	0.261475	7.97092	38.2893	50.9032	0.254457	9.6967	46.6877	59.81
320	0.212121	5.94474	35.8197	48.8775	0.265005	7.95327	38.3823	50.8278	0.257631	9.68254	46.5436	59.5219
322	0.223708	5.90931	35.6689	48.6981	0.265628	7.97009	38.3664	50.9128	0.250061	9.72967	46.8672	59.7336
324	0.22705	5.95009	35.8966	48.8848	0.264798	7.97591	38.4422	50.8636	0.260317	9.70403	46.7558	59.7084
326	0.239528	5.93271	35.6508	48.6947	0.266874	7.96864	38.3931	51.1229	0.259585	9.69084	46.7609	59.6813
328	0.22705	5.9287	35.7455	48.7317	0.271651	7.9379	38.2937	50.8719	0.261783	9.68571	46.527	59.7465
330	0.226381	5.92937	35.9628	48.8913	0.267497	7.95057	38.2906	50.9018	0.264957	9.74432	46.9165	59.665
332	0.237522	5.93694	35.7807	48.6676	0.268951	7.98297	38.2654	51.0802	0.263248	9.73358	46.8159	59.853
334	0.228164	5.94029	35.7868	48.7201	0.26729	7.97944	38.2719	50.9884	0.256899	9.72576	46.7101	59.801
336	0.231952	5.94385	35.9151	48.84	0.271236	7.94476	38.4	51.1583	0.257631	9.71453	46.5758	59.673
338	0.221925	5.94987	35.8837	48.9283	0.278505	7.96906	38.358	51.2276	0.26398	9.66813	46.5963	59.5504
340	0.229278	5.92848	35.7451	48.8128	0.26999	7.98339	38.1605	51.1614	0.261783	9.73846	46.8574	59.6747
342	0.229278	5.9434	35.7086	48.9303	0.27269	7.95971	38.2613	51.0447	0.254945	9.73382	46.7961	59.8283
344	0.226604	5.90553	35.9055	49.0374	0.27622	8.01931	38.3184	51.264	0.259829	9.74921	46.7617	59.599
346	0.223708	5.93048	35.9465	48.6881	0.269782	8.02015	38.4825	51.1427	0.263248	9.71429	46.8967	59.8386
348	0.233289	5.94296	35.7518	48.7676	0.271236	7.99003	38.2318	51.373	0.265201	9.69524	46.7385	59.546
350	0.236185	5.97415	35.9022	49.0031	0.271443	7.98027	38.259	51.1784	0.264713	9.74579	47.001	59.5756
352	0.224376	5.91889	35.8445	48.7413	0.271443	7.98754	38.4611	51.2343	0.265201	9.72821	46.968	59.5548
354	0.246658	5.9033	35.8353	48.8289	0.276012	7.95389	38.3572	51.3614	0.261783	9.70989	46.789	59.6073
356	0.238414	5.88837	35.7074	48.7522	0.274559	7.9757	38.2282	51.5512	0.266911	9.77167	46.7216	59.4684
358	0.233957	5.93672	35.8812	48.7859	0.274974	7.95929	38.3026	51.2089	0.262759	9.69939	46.8816	59.7328
360	0.227273	5.90887	35.8572	48.6457	0.275805	7.97674	38.2725	51.3672	0.263004	9.70623	46.864	59.6589

## Sheet: SFig4
Supplementary Figure 4
	Fluorescence Intensity (AU)					Fluorescence Intensity at 4 hours (AU)
Time (min)	NC	J23101	OR2-OR1-Pr		J23101	4577
0	379	444	550		OR2-OR1-Pr	13042
10	306	528	873
20	317	688	1343
30	330	844	1878
40	350	1003	2503
50	365	1160	3256
60	387	1341	4022
70	400	1515	4761
80	418	1702	5503
90	438	1883	6282
100	455	2096	7042
110	479	2320	7819
120	501	2526	8526
130	516	2742	9164
140	539	2951	9791
150	554	3171	10308
160	579	3374	10787
170	601	3552	11190
180	620	3730	11599
190	632	3901	11879
200	653	4051	12164
210	675	4191	12454
220	682	4313	12674
230	701	4450	12869
240	702	4577	13042
250	725	4684	13247
260	740	4774	13350
270	746	4908	13501
280	762	5005	13530
290	769	5106	13667
300	781	5208	13748
310	803	5332	13863
320	804	5399	13879
330	816	5520	14037
340	822	5578	14017
350	829	5644	14068
360	841	5743	14142
370	847	5831	14220
380	853	5909	14219
390	859	5990	14312
400	872	6025	14321
410	874	6114	14355
420	885	6166	14366
430	890	6234	14375
440	898	6321	14420
450	894	6362	14405
460	903	6440	14521
470	908	6473	14468
480	915	6523	14491
490	933	6565	14501
500	946	6620	14565
510	954	6676	14568
520	950	6732	14545
530	951	6749	14540
540	964	6797	14575
550	972	6800	14548
560	971	6867	14594
570	974	6946	14636
580	984	6955	14623
590	980	6995	14619
600	991	7007	14655
610	988	7033	14605
620	1000	7063	14672
630	997	7063	14611
640	999	7127	14687
650	1004	7122	14653
660	1001	7161	14668
670	1000	7195	14739
680	1009	7156	14629
690	1002	7184	14704
700	1008	7199	14656
710	1009	7202	14639
720	1009	7254	14704
730	1024	7216	14656
740	1016	7229	14637
750	1021	7268	14727
760	1014	7235	14684
770	1011	7235	14673
780	1015	7270	14704
790	1018	7239	14682
800	1007	7277	14704
810	1008	7274	14697
820	1014	7297	14733
830	1013	7262	14715
840	1012	7263	14693
850	1010	7268	14676
860	999	7259	14663
870	1007	7268	14707
880	1010	7251	14672
890	1002	7259	14616
900	990	7294	14626

## Sheet: SFig5
Supplementary Figure 5			Experiment
	Model		Replicate 1		Replicate 2		Replicate 3
pBEST-HipO Concentration (nM)	TF = 30 nM	TF = 100 nM	TF = 30 nM	TF = 100 nM	TF = 30 nM	TF = 100 nM	TF = 30 nM	TF = 100 nM
0	0.0856257	0.0847936	0.437931	0.35977	0.451754	0.403509	0.394737	0.406433
0.1	20.3583	14.3055	39.8092	31.8644	54.3684	49.3056	47.8743	43.9211
0.3	31.5594	25.481	44.8851	37.1115	61.1886	59.2734	53.5117	52.7354
1	40.1504	37.3698	46.2414	42.2368	65.8787	64.3436	60.7675	61.2339
3	42.6572	42.9712	46.3	44.2759	66.0921	69.4825	58.4649	65.7778
10	39.6555	43.8982	32.046	41.5851	45.9635	63.4693	42.4444	59.0936
30	29.7549	38.6568	9.84483	26.3471	14.0263	42.9708	10.5702	39.614
100	14.1707	25.6964	1.73218	6.8	2.17836	10.5205	1.53216	7.44591

## Sheet: SFig6
Supplementary Figure 6
Hippuric Acid Sensor Kinetics
	Replicate 1				Replicate 2				Replicate 3
Time (min)	0 µM	10 µM	100 µM	1000µM	0 µM	10 µM	100 µM	1000µM	0 µM	10 µM	100 µM	1000µM
0	0.113846	0.113333	0.120513	0.12359	0.0852974	0.0914703	0.0897868	0.0869809	0.0724966	0.0770276	0.074309	0.0801994
5	0.0866667	0.0851282	0.0907692	0.0938462	0.0808081	0.0808081	0.0791246	0.0819304	0.0670594	0.0702311	0.0706842	0.0711373
10	0.0810256	0.08	0.0794872	0.0815385	0.0729517	0.0768799	0.0785634	0.0768799	0.0688718	0.0670594	0.0652469	0.069778
15	0.0723077	0.0717949	0.0707692	0.0779487	0.0645342	0.0740741	0.0740741	0.0729517	0.0629814	0.0629814	0.0625283	0.0684187
20	0.0723077	0.0682051	0.0723077	0.131795	0.0684624	0.0707071	0.0953984	0.147587	0.0598097	0.0561849	0.0715904	0.13729
25	0.0630769	0.0712821	0.137949	0.570256	0.0667789	0.0735129	0.258698	0.544332	0.0584504	0.0625283	0.20435	0.648391
30	0.0630769	0.0728205	0.515897	1.78667	0.0656566	0.113356	0.843996	1.51627	0.0570911	0.0974173	0.738559	2.0657
35	0.0707692	0.1	1.4159	3.96872	0.0701459	0.165544	1.84512	3.50898	0.0625283	0.17082	1.90122	4.27277
40	0.0723077	0.146154	2.77795	6.86769	0.0695847	0.249719	3.18462	6.39675	0.0593566	0.273222	3.53194	6.90757
45	0.0728205	0.189744	4.29026	10.2482	0.0830527	0.372054	4.77666	9.0881	0.0643407	0.428636	5.45854	9.51065
50	0.0764103	0.259487	5.62154	13.4128	0.0808081	0.55275	6.31257	11.3732	0.0715904	0.635705	7.49388	11.7413
55	0.0758974	0.332821	6.91026	15.8646	0.0909091	0.778339	7.99719	13.5859	0.0752152	0.944721	9.35659	13.8564
60	0.0815385	0.424615	7.94103	18.1631	0.0976431	1.08642	9.63749	15.5976	0.0856366	1.32216	11.0711	15.672
65	0.0897436	0.510256	8.94	20.1482	0.108305	1.48597	11.1515	17.3535	0.087449	1.78523	12.6652	17.541
70	0.0923077	0.631282	9.89744	21.7918	0.114478	1.91021	12.6807	18.9383	0.0888083	2.31128	14.2379	19.7463
75	0.0974359	0.770256	10.6533	23.0892	0.12009	2.36083	14.0791	20.6105	0.100136	2.82465	15.7757	21.1849
80	0.10359	0.897949	11.4826	24.179	0.12963	2.7991	15.5455	21.8861	0.107839	3.36339	17.391	22.7657
85	0.106667	1.05282	12.1462	25.0497	0.126824	3.23288	17.1577	23.427	0.110557	3.85093	18.8165	24.159
90	0.112308	1.20051	12.8236	25.9318	0.141975	3.60943	18.5831	24.8002	0.113729	4.37608	20.3688	25.8799
95	0.115897	1.35846	13.4062	26.6887	0.14927	3.99944	20.0758	26.3822	0.121885	4.88854	21.8337	27.3765
100	0.121026	1.50051	14.0118	27.2621	0.153199	4.3541	21.5471	27.4691	0.129135	5.343	23.2116	28.8346
105	0.130769	1.64205	14.6831	27.841	0.169473	4.65208	23.0746	28.8373	0.130041	5.74671	24.7309	30.1794
110	0.136923	1.82205	15.241	28.3477	0.167789	4.86813	24.3648	30.0236	0.133213	6.13865	26.1853	31.5288
115	0.139487	1.96667	15.9036	29.0303	0.170034	5.19136	25.6532	31.5348	0.138197	6.42184	27.3235	32.6665
120	0.146154	2.1159	16.4913	29.7021	0.172278	5.34456	26.8356	32.8114	0.143634	6.7295	28.4001	33.7671
125	0.14359	2.27949	17.0118	30.2133	0.182379	5.55387	27.9439	34.2576	0.148165	6.95152	29.5659	35.2211
130	0.153333	2.44	17.6154	30.9328	0.198653	5.74691	29.2217	35.592	0.15043	7.227	30.4304	36.2315
135	0.167692	2.57641	18.3636	31.4231	0.20202	5.90292	30.2531	36.8726	0.152243	7.37155	31.4132	36.8881
140	0.160513	2.74051	18.881	31.7313	0.204826	6.02132	31.2559	38.0786	0.157227	7.6126	32.2827	37.7408
145	0.165641	2.89179	19.4851	32.4436	0.203143	6.16218	32.1302	38.9489	0.162664	7.68464	32.9792	38.5446
150	0.174359	3.04205	20.2215	33.0841	0.212682	6.2514	32.679	40.2306	0.161305	7.77617	33.6937	39.1926
155	0.168205	3.14205	20.8641	33.82	0.225028	6.42424	33.5763	40.8956	0.169914	7.91799	34.3299	39.7594
160	0.181026	3.27026	21.4933	34.34	0.232884	6.50449	34.404	41.6633	0.161758	7.95378	34.5804	40.3507
165	0.189231	3.41692	22.1041	35.0867	0.227834	6.57688	35.1493	42.4366	0.172179	8.10195	35.0598	40.5242
170	0.190256	3.50462	22.7903	35.6569	0.242424	6.61953	35.1796	42.6532	0.171273	8.15859	35.5043	41.193
175	0.194872	3.58718	23.1667	36.5169	0.239618	6.65488	35.9355	43.2452	0.174445	8.16946	35.7657	41.6828
180	0.198974	3.66718	23.9431	37.1282	0.25477	6.6633	36.4063	43.9731	0.182148	8.18441	36.304	41.8052
185	0.193846	3.82718	24.2533	37.5713	0.252525	6.7486	36.7284	44.2593	0.17807	8.31038	36.3842	42.097
190	0.196923	3.85641	24.8082	38.2005	0.257576	6.7862	37.0948	44.4624	0.17807	8.32669	36.5084	42.4159
195	0.206154	3.95744	25.2995	38.799	0.263187	6.8092	37.6207	45.1162	0.188491	8.4087	36.8346	42.8976
200	0.204103	4.05744	25.5815	39.3456	0.27385	6.82884	37.5657	45.4893	0.182601	8.42139	37.0965	42.8668
205	0.210256	4.06769	26.0303	40.0554	0.268799	6.84007	38.0606	45.7486	0.188038	8.45763	36.9764	43.1731
210	0.224103	4.07795	26.2882	39.981	0.285073	6.85017	38.0292	46.17	0.187132	8.46171	37.1817	43.3135
215	0.225128	4.16359	26.5456	41.0077	0.273288	6.87879	38.4747	46.1549	0.198913	8.44087	37.4617	43.4717
220	0.226154	4.21744	26.7933	41.2072	0.270483	6.93266	38.4214	46.4057	0.193475	8.46035	37.6475	43.8337
225	0.224615	4.20051	26.9215	41.5364	0.277778	6.90965	38.3956	46.5522	0.190304	8.51065	37.7734	43.6715
230	0.225641	4.28205	27.121	42.0374	0.286195	6.88833	38.6403	46.679	0.194382	8.51427	37.6679	43.6928
235	0.229744	4.28103	27.521	42.5744	0.280022	6.9899	38.8103	47.0404	0.198459	8.48437	37.8237	43.8559
240	0.236923	4.26	27.4831	42.7174	0.299663	6.98878	39.2542	46.766	0.196647	8.47077	37.618	44.2941
245	0.24	4.30308	27.7446	43.2338	0.298541	6.97643	38.5449	47.0258	0.1971	8.48618	38.106	44.1029
250	0.233846	4.35128	27.7692	43.2051	0.283951	6.9899	38.9658	47.2565	0.193928	8.46171	38.2179	44.0304
255	0.244103	4.38974	28.1174	43.4944	0.297419	6.94669	38.9708	47.3002	0.1971	8.5034	37.7671	44.2918
260	0.238462	4.41128	28.1574	43.5513	0.297419	6.99607	38.9091	47.6431	0.197553	8.4889	37.9728	44.2868
265	0.248718	4.38103	28.0523	43.9041	0.314254	6.93939	39.1021	47.6549	0.195741	8.49434	38.0698	44.2768
270	0.239487	4.43231	28.2354	44.1272	0.304153	6.98597	38.986	47.8822	0.200725	8.57725	37.9687	44.406
275	0.261538	4.41795	28.2974	44.5903	0.301908	6.93603	39.1431	47.9175	0.201631	8.55143	38.2107	44.3104
280	0.263077	4.46205	28.4477	44.4744	0.309203	6.97026	39.3159	47.7379	0.191663	8.47984	38.1115	44.5365
285	0.265128	4.51795	28.4738	44.7574	0.311448	6.96745	39.1874	47.7228	0.198459	8.52107	38.246	44.5406
290	0.26359	4.48308	28.3979	44.921	0.318182	6.97868	39.2464	47.6167	0.20299	8.50748	38.1903	44.5274
295	0.268205	4.44462	28.5344	45.1108	0.313692	6.922	39.2435	48.0196	0.199366	8.45039	38.3194	44.6031
300	0.281538	4.47949	28.5646	45.1128	0.335017	6.94332	39.0685	47.9579	0.203897	8.48437	38.2841	44.6946
305	0.264615	4.46923	28.3723	45.3708	0.332211	6.94613	39.3131	47.647	0.20435	8.4812	38.2601	44.5673
310	0.273846	4.50718	28.5867	45.5103	0.328283	6.96352	39.2104	47.9029	0.200272	8.45718	38.2909	44.5242
315	0.278974	4.47795	28.5749	45.519	0.338384	6.99102	39.1627	47.711	0.200725	8.46262	38.3203	44.676
320	0.293846	4.47538	28.4969	45.5549	0.34119	6.97194	39.5191	48.6813	0.201178	8.51291	38.2637	44.5152
325	0.281538	4.44564	28.3913	45.9856	0.332772	7.00505	39.3266	48.1481	0.201178	8.3874	38.0865	44.5338
330	0.289231	4.51487	28.4544	45.9205	0.333333	6.96914	39.1425	48.0774	0.202084	8.5614	38.2007	44.6774
335	0.275385	4.48615	28.5056	45.7472	0.350168	6.97924	39.3053	47.9506	0.199819	8.40825	38.4504	44.8636
340	0.289744	4.48923	28.5	45.6282	0.338945	6.97138	39.4018	48.2329	0.200272	8.46579	38.1214	44.6411
345	0.296923	4.55949	28.5128	46.0118	0.351291	6.98765	39.3524	48.3917	0.196647	8.36792	38.1667	44.4649
350	0.297436	4.53333	28.7538	45.9236	0.35073	6.96184	39.0954	48.1762	0.203444	8.44857	37.8962	44.956
355	0.3	4.50308	28.7241	45.7179	0.35073	6.91134	39.229	48.1021	0.202537	8.48074	38.2039	44.7694
360	0.29641	4.53282	28.419	46.1867	0.347363	6.89562	39.2149	48.243	0.201631	8.43045	38.0952	44.3371

## Sheet: SFig7
Supplementary Figure 7
Cocaine Sensor Kinetics
	Replicate 1				Replicate 2				Replicate 3
Time (min)	0 µM	10 µM	100 µM	1000µM	0 µM	10 µM	100 µM	1000µM	0 µM	10 µM	100 µM	1000µM
0	0.150329	0.144098	0.145853	0.153401	0.227757	0.226399	0.224206	0.207916	0.225665	0.226167	0.231937	0.232689
5	0.145853	0.138219	0.13857	0.1491	0.212093	0.21251	0.212615	0.196324	0.210863	0.219267	0.22416	0.223783
10	0.14287	0.135059	0.134533	0.144625	0.206454	0.205618	0.204992	0.190894	0.198695	0.205971	0.211114	0.214626
15	0.138657	0.132339	0.132339	0.138921	0.200188	0.196637	0.196846	0.1816	0.193427	0.195183	0.201706	0.205469
20	0.139184	0.130935	0.129443	0.139535	0.193713	0.190789	0.192565	0.177632	0.191044	0.191545	0.193051	0.198946
25	0.138745	0.130233	0.129004	0.141027	0.192774	0.185359	0.190581	0.174499	0.189413	0.186528	0.190291	0.199197
30	0.139798	0.129706	0.129882	0.150417	0.189223	0.182226	0.187761	0.172619	0.189538	0.187782	0.189037	0.202584
35	0.141466	0.130847	0.134533	0.173848	0.188179	0.178258	0.187761	0.178363	0.190291	0.188409	0.190166	0.213623
40	0.143133	0.131812	0.145678	0.237999	0.188596	0.179616	0.192147	0.193191	0.191044	0.188409	0.199197	0.253261
45	0.143045	0.136288	0.178148	0.384906	0.190372	0.180556	0.199979	0.2382	0.194054	0.194305	0.215881	0.348846
50	0.148135	0.143923	0.257569	0.661781	0.189223	0.186821	0.221909	0.34221	0.198068	0.205218	0.267185	0.562218
55	0.151031	0.162527	0.415884	1.11391	0.19152	0.197891	0.285401	0.56391	0.200828	0.229679	0.388359	0.964124
60	0.153401	0.197718	0.706713	1.75086	0.195698	0.2217	0.427005	0.970447	0.203964	0.277722	0.630206	1.62193
65	0.159193	0.252655	1.17402	2.58412	0.198204	0.266082	0.710944	1.61894	0.208731	0.36139	1.07313	2.59797
70	0.166477	0.337516	1.83335	3.61852	0.200397	0.336571	1.1887	2.52976	0.212995	0.487331	1.79503	3.87594
75	0.170075	0.458798	2.68785	4.82729	0.201859	0.439536	1.91051	3.68536	0.219017	0.666708	2.82551	5.41759
80	0.176393	0.621413	3.72146	6.22922	0.208229	0.583333	2.88304	5.07393	0.227546	0.919844	4.17913	7.22817
85	0.183151	0.829487	4.95735	7.79149	0.212824	0.783835	4.10474	6.68651	0.234947	1.24009	5.84734	9.3072
90	0.190873	1.09882	6.3448	9.48934	0.217419	1.04323	5.56892	8.49906	0.242223	1.65592	7.78826	11.6141
95	0.199824	1.41501	7.88047	11.3108	0.223475	1.37448	7.24353	10.4935	0.248996	2.15492	9.98846	14.1766
100	0.20939	1.79649	9.56999	13.2785	0.230263	1.78321	9.13377	12.6166	0.259533	2.76405	12.437	16.8571
105	0.217552	2.25169	11.3768	15.3233	0.237886	2.27987	11.1984	15.0133	0.267561	3.46638	15.0411	19.6977
110	0.226415	2.76077	13.1754	17.4751	0.245823	2.86633	13.3823	17.4187	0.277722	4.27521	17.9131	22.7347
115	0.236946	3.33901	15.2211	19.6576	0.253551	3.54438	15.8557	19.9299	0.289764	5.20597	20.9723	25.8673
120	0.248618	3.97701	17.2405	21.8488	0.261383	4.3207	18.2634	22.4883	0.297667	6.23457	24.1155	29.072
125	0.258973	4.68091	19.3437	24.1862	0.270259	5.18901	20.863	25.2596	0.308956	7.36227	27.2789	32.4425
130	0.267047	5.43703	21.4285	26.4955	0.278718	6.13858	23.4598	27.9176	0.316608	8.59822	30.4783	35.8259
135	0.280298	6.25476	23.549	28.8839	0.289265	7.18076	26.2369	30.8415	0.327521	9.9433	33.9326	39.258
140	0.28846	7.12075	25.7261	31.2604	0.299081	8.30462	28.9666	33.7356	0.339187	11.3716	37.5054	42.6695
145	0.297762	8.03142	27.9209	33.6305	0.309628	9.52475	31.7808	36.6402	0.346713	12.8653	40.8263	46.3367
150	0.306011	8.98903	30.1385	35.9973	0.319027	10.8124	34.728	39.6082	0.356874	14.4728	44.4255	49.7546
155	0.315577	9.97938	32.257	38.6441	0.328112	12.1855	37.6007	42.4481	0.366282	16.1136	47.8815	53.384
160	0.323212	10.9916	34.3322	40.9703	0.337615	13.6054	40.5983	45.4459	0.377321	17.8049	51.4597	56.9592
165	0.332953	12.0747	36.6874	43.2705	0.348266	15.0503	43.5616	48.4673	0.384847	19.6162	55.1076	60.3557
170	0.342519	13.1635	38.7071	45.7989	0.358292	16.6274	46.4747	51.5304	0.395509	21.3414	58.577	63.8603
175	0.348925	14.1953	40.8343	48.2312	0.368421	18.1888	49.4295	54.5568	0.401029	23.17	62.1394	67.7787
180	0.35928	15.3775	43.049	50.5908	0.377611	19.7582	52.3727	57.3669	0.410562	25.0543	65.7042	71.1083
185	0.367705	16.5263	45.2548	52.8659	0.387427	21.4154	55.4779	60.6338	0.419844	26.9467	69.324	74.6949
190	0.373058	17.7034	47.3558	55.4244	0.396408	23.0946	58.3548	63.4511	0.42574	29.012	72.8352	78.2954
195	0.383063	18.7731	49.4415	57.7939	0.407477	24.8258	61.2433	66.4932	0.437657	30.9412	76.1782	81.6252
200	0.388943	19.99	51.5085	60.0366	0.411654	26.5647	64.2012	69.6314	0.446312	32.8933	79.7676	85.1766
205	0.396402	21.1524	53.7872	62.5973	0.424185	28.3495	67.2447	72.3791	0.449574	34.7846	83.285	88.6283
210	0.403949	22.2811	55.7267	64.9384	0.430347	30.0627	70.0339	75.7247	0.457852	36.7142	86.6123	92.0943
215	0.41176	23.4873	57.9704	67.0018	0.438388	31.8579	73.0525	78.2568	0.465253	38.5692	89.9339	95.4708
220	0.421413	24.6813	59.9876	69.4699	0.447055	33.5225	75.83	81.2751	0.470773	40.6109	93.2697	98.6619
225	0.425186	25.7985	61.8785	71.7175	0.454887	35.2843	78.6934	84.0863	0.482062	42.5958	96.5502	102.484
230	0.433523	26.9179	63.8717	73.914	0.463137	36.9419	81.5343	86.9238	0.487707	44.4629	100.063	105.629
235	0.441685	28.051	65.8234	76.1829	0.472536	38.5948	84.2212	89.5219	0.490467	46.393	103.343	108.832
240	0.449057	29.2411	67.7338	78.4516	0.47995	40.3718	86.7781	92.5194	0.495861	48.3185	106.326	111.787
245	0.455287	30.3043	69.7672	80.7472	0.485067	42.081	89.2546	95.3771	0.506523	50.1224	109.511	114.626
250	0.461079	31.3087	71.829	82.6536	0.492272	43.5711	92.2126	97.7491	0.508028	51.8798	112.723	118.139
255	0.467749	32.452	73.4811	84.9801	0.49906	45.2267	94.6439	100.033	0.51568	53.7065	115.677	121.172
260	0.473453	33.472	75.3575	86.8548	0.509816	46.8682	97.2293	102.984	0.522955	55.4096	118.621	124.432
265	0.482931	34.4987	77.1343	89.1666	0.516708	48.4136	99.6853	105.262	0.52722	57.0518	121.824	127.232
270	0.490566	35.4939	78.741	91.3857	0.524749	49.7712	101.634	107.669	0.53299	58.6908	123.953	129.943
275	0.498025	36.3773	80.5916	92.803	0.530806	51.2215	104.083	110.058	0.540642	60.2842	126.894	132.971
280	0.506626	37.3934	82.1385	95.1112	0.536132	52.4354	106.335	112.255	0.546287	61.893	129.676	135.183
285	0.512593	38.3473	83.6439	96.5254	0.546366	53.9829	108.186	114.016	0.554441	63.2992	132.052	137.542
290	0.520404	39.1996	85.5653	98.7935	0.551483	55.2752	110.552	115.985	0.560587	64.6918	134.757	140.624
295	0.527161	40.0407	86.8187	100.557	0.561299	56.3821	112.299	118.108	0.567988	66.1236	136.995	142.346
300	0.537253	40.8422	88.1412	101.605	0.565372	57.5749	114.256	120.085	0.572629	67.2658	138.701	144.873
305	0.544888	41.6864	89.9753	103.474	0.574561	58.7442	115.827	121.204	0.57865	68.7543	141.48	146.641
310	0.553752	42.4067	91.42	104.675	0.581662	59.9216	117.481	123.367	0.581661	69.8214	143.427	149.416
315	0.560158	43.074	92.5196	106.299	0.586988	60.9329	118.812	124.693	0.592072	71.1529	145.097	150.581
320	0.566652	43.9277	93.6066	107.626	0.591896	61.7333	120.633	126.88	0.595585	72.2065	147.182	153.849
325	0.573497	44.4938	94.8487	109.689	0.60401	62.8131	121.999	127.723	0.603236	73.285	148.422	154.971
330	0.581834	45.1485	96.0971	110.971	0.611529	63.7396	123.798	129.821	0.609132	74.4077	150.492	156.548
335	0.590347	45.6684	97.4573	112.151	0.618734	64.5277	124.777	130.597	0.615906	75.2316	151.64	157.892
340	0.595349	46.4166	98.3917	112.678	0.621867	65.3298	125.409	131.862	0.622554	76.3608	152.878	160.229
345	0.604563	46.902	99.1533	114.333	0.630744	66.0539	126.422	133.318	0.625941	76.9829	154.088	161.853
350	0.611847	47.3275	100.459	115.285	0.640351	66.9017	127.805	133.708	0.633969	77.8322	156.041	162.987
355	0.618429	48.0129	101.082	116.118	0.64787	67.4955	128.76	135.29	0.640492	78.7107	157.429	164.327
360	0.621852	48.3877	102.162	117.13	0.649645	68.2187	129.749	136.322	0.647391	79.3197	158.522	165.996
365	0.632821	48.8098	102.503	118.26	0.658208	68.9934	130.966	137.182	0.653537	80.0931	159.904	166.737
370	0.638438	49.3002	103.576	119.849	0.669591	69.533	131.76	137.546	0.660186	80.7716	159.986	168.115
375	0.644054	49.6889	104.743	120.098	0.674499	70.0123	132.907	138.381	0.664827	81.4181	161.957	169.264
380	0.649408	50.0575	105.303	121.25	0.680869	70.6053	132.947	139.893	0.670723	81.9802	162.238	170.794
385	0.656867	50.376	106.341	121.852	0.687448	71.2238	134.381	140.359	0.679127	82.6543	163.556	171.216
390	0.664326	50.799	107.014	122.351	0.693609	71.5081	134.399	141.253	0.681259	83.132	164.918	172.637
395	0.668012	51.159	107.137	123.108	0.70447	71.9586	134.879	141.606	0.688159	83.8422	165.598	173.818
400	0.677139	51.3565	108.147	124.019	0.70708	72.607	135.696	142.381	0.694681	84.2652	166.842	173.885
405	0.679421	51.7388	108.606	124.87	0.716583	72.9369	136.825	142.471	0.696061	84.8641	167.73	175.371
410	0.689688	52.0061	109.211	125.033	0.719089	73.3734	137.69	144.235	0.70133	85.3288	168.344	175.591
415	0.693901	52.3325	109.755	126.142	0.726295	73.5742	137.125	144.176	0.71011	85.6937	168.443	177.435
420	0.695656	52.5084	110.462	126.764	0.732874	73.9727	138.436	144.856	0.712368	86.0853	169.511	178.147
425	0.700395	52.8323	111.031	126.793	0.739244	74.5257	138.895	145.754	0.719895	86.4705	170.223	177.977
430	0.708644	53.0266	111.587	127.365	0.745823	74.7283	139.373	145.397	0.723407	86.9451	170.514	178.791
435	0.712067	53.0529	111.821	127.607	0.748642	74.908	140.736	145.981	0.729804	87.131	171.744	180.193
440	0.714875	53.2823	112.377	128.961	0.752089	75.2947	140.437	146.952	0.727923	87.5839	171.866	181.041
445	0.725055	53.4168	112.937	129.566	0.762531	75.5893	140.843	147.145	0.736829	87.9225	172.229	182.085
450	0.728302	53.7646	112.947	129.947	0.76462	75.9004	141.541	147.819	0.739463	88.0242	172.371	181.407
455	0.730057	53.9289	113.401	130.238	0.771721	76.0705	141.736	148.494	0.745359	88.393	173.646	182.177
460	0.734796	54.0176	113.726	130.569	0.778509	76.1888	141.843	148.101	0.74561	88.5927	174.298	182.662
465	0.738482	54.0859	115.099	131.141	0.780493	76.6752	142.837	148.734	0.751254	88.9281	174.308	183.722
470	0.744011	54.3427	115.392	131.287	0.785192	76.661	142.273	149.388	0.758028	89.1952	174.468	183.733
475	0.745853	54.5423	115.599	131.835	0.791353	76.8902	142.893	149.545	0.757903	89.3366	175.136	184.09
480	0.75226	54.5813	115.769	132.683	0.793338	77.3227	143.503	150.278	0.762168	89.7309	175.518	185.423
485	0.75577	54.7796	115.835	132.287	0.798663	77.3933	143.992	150.631	0.763547	89.7876	176.136	185.056
490	0.761036	54.7994	116.215	132.665	0.801692	77.599	144.62	150.406	0.76706	90.0053	176.729	185.35
495	0.763229	54.9693	116.796	132.483	0.806704	77.5443	144.383	150.989	0.769318	90.121	176.692	186.247
500	0.766389	54.9921	117.102	133.464	0.809211	77.891	144.859	151.8	0.771826	90.2847	177.363	186.705
505	0.77183	55.1596	117.358	134.179	0.814954	78.0021	144.874	152.167	0.774335	90.5403	176.782	188.288
510	0.773234	55.1814	117.194	134.67	0.820489	78.0657	145.319	151.867	0.776969	90.6765	178.385	187.853
515	0.776569	55.3394	117.729	134.344	0.824248	78.3246	145.895	152.566	0.777847	90.8566	177.548	187.263
520	0.779728	55.3652	118.417	134.541	0.822995	78.317	146.089	152.205	0.779854	91.167	178.618	187.342
525	0.77964	55.4537	118.616	134.671	0.832289	78.5637	145.761	152.481	0.782489	90.967	178.526	190.428
530	0.78473	55.6047	118.556	134.539	0.830723	78.646	146.02	153.753	0.784119	91.2686	179.126	189.641
535	0.787714	55.6356	119.234	134.704	0.837928	78.4892	146.269	152.602	0.784872	91.4452	179.979	190.928
540	0.792892	55.7652	119.279	136.262	0.840957	78.7994	146.129	153.354	0.788008	91.5173	179.674	189.286
545	0.792541	55.7362	119.386	135.327	0.839703	78.8103	147.337	154.278	0.785248	91.4303	180.085	190.042
550	0.796051	55.7711	119.897	136.176	0.840852	78.7895	146.654	154.61	0.78713	91.4382	179.052	191.374
555	0.799298	55.9478	120.584	136.781	0.842105	78.9326	147.53	153.206	0.791395	91.7929	181.048	191.731
560	0.803598	55.8799	120.196	136.458	0.850982	79.0334	147.031	153.766	0.791771	91.8101	180.343	191.762
565	0.804037	56.024	120.71	136.94	0.854114	79.0621	147.228	154.567	0.796287	92.0962	181.544	191.567
570	0.805353	55.9634	120.897	136.72	0.857561	79.1092	147.762	153.797	0.797165	91.9837	181.25	191.249
575	0.807372	56.0049	121.419	137.129	0.855054	79.3769	148.068	155.155	0.798169	92.0769	180.992	192.349
580	0.811057	56.0631	121.502	137.203	0.859962	79.1507	148.192	155.041	0.798419	92.1259	181.22	192.817
585	0.813164	56.1264	121.769	137.557	0.858709	79.1571	147.86	155.891	0.798043	92.3297	182.871	192.207
590	0.815796	56.0444	121.871	138.228	0.864871	79.1795	148.079	155.309	0.799298	92.2693	182.427	191.179
595	0.816147	56.1188	122.271	138.286	0.868525	79.1721	148.442	155.444	0.802559	92.3115	181.994	192.375
600	0.821588	56.0625	122.252	138.139	0.868943	79.3877	149.268	155.964	0.801179	92.248	182.096	192.14
605	0.817639	56.2167	122.839	138.078	0.870405	79.3374	149.456	156.159	0.802935	92.3954	182.238	192.692
610	0.823695	56.2494	122.644	137.706	0.872285	79.4081	149.025	155.782	0.805444	92.3186	182.726	192.421
615	0.82036	56.31	122.41	138.78	0.869779	79.4291	149.119	155.609	0.802434	92.2624	182.265	192.299
620	0.826503	56.1822	122.625	137.941	0.876253	79.3955	149.047	156.252	0.805444	92.3061	183.418	191.784
625	0.82624	56.2109	122.671	138.044	0.876775	79.4203	149.944	155.649	0.805946	92.386	182.438	192.71
630	0.830978	56.2671	122.668	139.026	0.876566	79.5211	149.261	156.926	0.806322	92.5573	183.02	193.125
635	0.829662	56.2262	123.392	138.302	0.878342	79.6981	149.699	156.058	0.805695	92.7707	183.394	193.161
640	0.825713	56.1903	123.31	138.162	0.883563	79.6146	149.97	157.23	0.810462	92.6293	182.673	193.924
645	0.831856	56.3086	123.282	139.13	0.882519	79.462	151.048	156.64	0.806824	92.5482	183.117	192.843
650	0.832997	56.2146	123.163	139.246	0.885234	79.5491	150.175	156.043	0.804566	92.5056	183.573	194.587
655	0.833787	56.2613	123.662	138.48	0.883876	79.7779	150.612	156.742	0.804441	92.8644	183.137	192.643
660	0.833875	56.2603	123.566	139.626	0.885443	79.6407	150.081	157.53	0.807326	92.8466	184.31	192.597
665	0.83563	56.2644	124.173	138.819	0.884816	79.8423	150.674	157.573	0.804566	92.7446	183.723	193.864
670	0.838262	56.2654	123.668	139.331	0.885965	79.5419	150.395	156.489	0.804064	92.6928	184.508	193.658
675	0.842299	56.2864	124.144	139.831	0.888471	79.5865	150.708	156.721	0.807702	92.5265	182.942	194.356
680	0.837473	56.307	124.579	140.034	0.888784	79.5335	149.516	157.231	0.806448	92.672	184.146	194.304
685	0.837297	56.2907	123.999	139.749	0.888367	79.6409	149.995	157.533	0.803437	92.7762	182.848	193.901
690	0.844493	56.3244	124.458	140.361	0.893901	79.4779	151.435	157.422	0.803312	92.7924	184.138	192.749
695	0.842475	56.2749	124.449	139.59	0.892335	79.6047	150.348	157.777	0.805695	92.833	184.428	193.667
700	0.844932	56.3584	124.708	139.377	0.894528	79.5228	150.856	158.01	0.806573	92.7953	184.5	195.157
705	0.844318	56.3411	124.933	139.638	0.895781	79.7575	151.201	156.882	0.801932	92.4206	184.242	193.285
710	0.847477	56.3087	124.837	140.225	0.89787	79.6629	151.549	157.073	0.799799	92.8377	184.429	194.262
715	0.848793	56.3496	124.804	140.58	0.894841	79.7669	151.61	157.662	0.797165	92.8536	183.7	194.736
720	0.848442	56.4112	124.345	141.165	0.895259	79.6366	151.048	156.844	0.800176	92.5809	184.5	194.386

## Sheet: SFig8
Supplementary Figure 8
1x Drinks (Fluorescence Intensity [AU])														0.1x Drinks (Fluorescence Intensity [AU])
	Replicate 1				Replicate 2				Replicate 3						Replicate 1				Replicate 2				Replicate 3
Time (min)	Orangina® Original	Monster® Original	Monster® The Doctor	Negative Control	Orangina® Original	Monster® Original	Monster® The Doctor	Negative Control	Orangina® Original	Monster® Original	Monster® The Doctor	Negative Control		Time (min)	Orangina® Original	Monster® Original	Monster® The Doctor	Negative Control	Orangina® Original	Monster® Original	Monster® The Doctor	Negative Control	Orangina® Original	Monster® Original	Monster® The Doctor	Negative Control
0	71	117	95	65	72	165	132	80	67	126	99	89		0	66	66	68	52	64	89	90	89	76	51	74	74
5	56	104	71	53	63	118	89	80	59	103	84	80		5	60	63	60	60	76	87	78	83	56	78	65	75
10	57	101	83	54	64	109	85	60	71	110	84	54		10	53	58	53	55	61	66	67	57	58	63	66	60
15	58	99	86	53	68	111	80	60	62	112	77	60		15	52	66	59	56	58	64	61	68	57	66	54	51
20	68	100	89	53	81	110	77	77	87	97	86	55		20	57	58	61	52	50	71	58	63	53	55	56	51
25	130	108	77	56	114	105	75	54	238	117	76	55		25	51	65	67	46	55	61	47	57	61	60	59	52
30	350	102	84	48	288	109	77	46	604	142	76	48		30	41	60	62	47	59	58	50	47	64	73	59	62
35	897	104	85	64	676	127	72	40	1378	249	79	59		35	70	82	53	51	66	65	52	49	84	68	54	61
40	1892	106	83	62	1389	180	77	53	2690	432	71	52		40	77	105	61	55	74	94	52	51	118	109	49	49
45	3317	145	81	59	2412	295	89	45	4529	731	74	58		45	93	149	59	60	101	99	57	60	160	162	51	60
50	5093	183	85	49	3807	423	85	50	6937	1153	71	50		50	124	217	60	47	124	143	57	52	190	223	52	55
55	7026	280	87	47	5497	636	77	52	9443	1704	84	39		55	155	286	60	52	142	162	56	49	261	275	62	53
60	9003	389	95	50	7212	900	78	47	11996	2305	82	53		60	189	360	60	67	182	213	54	51	320	347	58	52
65	10934	530	82	51	8942	1212	81	51	14571	3001	85	55		65	251	458	66	37	203	256	54	60	427	425	62	52
70	12791	710	91	61	10808	1649	83	44	17027	3738	83	50		70	267	534	55	52	257	295	58	49	458	504	59	57
75	14396	887	89	57	12484	2060	101	53	19322	4431	86	55		75	347	637	63	48	295	333	56	60	565	583	63	69
80	15836	1086	92	61	13845	2434	89	60	21521	5198	83	66		80	409	758	62	61	305	395	53	63	641	696	61	60
85	17345	1256	98	63	15014	2746	98	58	23731	5832	85	62		85	440	869	66	49	392	439	65	70	746	799	63	69
90	18461	1489	107	62	16308	3046	93	56	25234	6458	102	62		90	510	979	82	79	453	507	56	55	842	895	73	64
95	19701	1690	105	71	17374	3280	95	65	26764	7092	94	90		95	579	1111	72	82	510	569	70	54	960	1015	78	68
100	20733	1907	98	78	18402	3615	102	59	28357	7636	99	77		100	653	1246	74	89	574	626	72	68	1049	1122	88	74
105	21744	2035	81	82	19447	3882	93	73	29847	8137	94	70		105	697	1354	87	94	621	695	54	72	1168	1249	87	95
110	22585	2222	110	90	20247	4162	95	75	31197	8587	103	83		110	772	1516	93	102	682	761	82	74	1243	1364	83	93
115	23448	2406	109	99	21096	4357	112	78	32464	8858	112	85		115	832	1680	99	108	756	836	79	80	1345	1477	98	98
120	24217	2473	109	95	21819	4570	115	80	33488	9172	109	103		120	883	1770	103	107	828	895	85	90	1458	1612	111	90
125	25178	2595	109	118	22673	4792	104	93	34403	9563	99	97		125	948	1936	101	111	893	998	90	97	1551	1715	109	95
130	25654	2650	117	116	23126	4964	113	88	35276	9569	97	106		130	1012	2033	112	121	955	1079	105	103	1635	1837	104	106
135	26668	2653	122	121	23881	5093	102	114	36074	9741	98	112		135	1100	2218	125	132	1007	1158	118	100	1733	1946	126	112
140	27187	2666	114	126	24539	5211	112	96	36973	9811	110	118		140	1133	2329	133	132	1064	1223	120	106	1812	2044	129	120
145	28001	2757	115	129	25231	5258	115	109	37872	9878	105	119		145	1191	2434	147	145	1110	1296	116	119	1911	2146	131	124
150	28531	2726	112	130	25828	5345	107	128	38965	9881	108	121		150	1268	2610	136	148	1177	1376	125	124	2031	2226	139	132
155	28942	2710	115	144	26406	5402	108	119	39516	9828	110	122		155	1308	2711	143	151	1216	1404	127	126	2129	2384	143	141
160	29621	2730	114	149	27041	5433	104	120	40165	9794	99	129		160	1346	2814	159	184	1285	1523	132	128	2160	2493	133	142
165	30286	2743	109	152	27470	5434	113	149	40993	9724	102	141		165	1421	2965	162	170	1349	1560	152	132	2246	2558	157	145
170	30962	2729	121	165	28280	5449	120	128	41728	9716	103	140		170	1468	3071	151	178	1374	1637	151	131	2330	2689	150	162
175	31624	2747	123	180	28492	5512	114	134	42333	9732	101	156		175	1506	3176	159	172	1431	1723	156	142	2428	2747	154	154
180	31942	2767	127	174	29046	5501	110	138	43041	9694	105	152		180	1567	3315	173	183	1485	1769	162	150	2475	2844	179	153
185	32560	2689	119	190	29342	5496	110	149	43496	9616	115	153		185	1616	3411	179	197	1521	1864	171	168	2550	2927	186	166
190	32978	2762	126	173	29982	5504	114	141	44291	9620	110	171		190	1659	3480	191	194	1583	1892	177	167	2643	2994	178	165
195	33273	2766	124	193	30584	5462	101	162	44746	9673	102	167		195	1691	3632	197	200	1657	1988	166	178	2695	3107	180	162
200	33924	2765	118	184	30705	5504	115	150	45849	9555	103	166		200	1709	3749	194	209	1660	2007	183	166	2758	3187	153	174
205	34311	2750	133	209	31353	5490	115	157	45935	9636	99	180		205	1778	3840	197	214	1727	2122	200	181	2844	3249	192	171
210	34956	2759	127	207	31494	5474	113	176	46765	9576	106	183		210	1821	3925	208	221	1772	2197	189	186	2885	3372	196	186
215	35231	2787	123	217	32030	5524	120	179	46923	9546	99	179		215	1863	4023	200	219	1811	2232	207	183	2946	3432	201	178
220	35809	2762	123	227	32437	5517	111	170	47715	9613	103	188		220	1915	4141	212	230	1837	2294	214	196	3041	3467	202	192
225	36068	2728	122	234	32795	5541	118	181	47946	9616	100	192		225	1905	4191	210	238	1899	2349	208	201	3110	3609	214	179
230	36316	2758	134	232	33415	5511	111	187	48586	9608	112	190		230	1953	4285	220	240	1940	2411	219	205	3135	3625	201	188
235	37105	2776	144	234	33324	5495	113	194	49520	9502	108	190		235	1990	4371	225	251	1955	2493	220	193	3186	3679	201	199
240	37316	2762	125	238	33904	5465	109	199	49850	9534	102	197		240	2025	4468	228	241	1990	2540	224	206	3275	3740	207	207
245	37751	2766	132	240	34105	5530	117	210	50369	9501	108	207		245	2047	4498	237	249	2024	2621	225	208	3303	3821	225	209
250	38283	2756	136	241	34357	5441	110	205	50448	9496	88	196		250	2091	4643	223	252	2056	2657	231	213	3363	3847	233	208
255	38584	2762	125	253	34683	5459	112	207	51095	9496	105	200		255	2114	4704	235	267	2106	2676	232	215	3438	3966	229	213
260	39085	2762	126	249	35001	5473	116	227	51395	9509	106	200		260	2154	4798	241	268	2151	2740	234	226	3489	4026	215	225
265	39566	2745	132	250	35371	5478	120	218	51655	9496	108	201		265	2194	4870	252	266	2146	2797	245	232	3503	4054	220	207
270	39554	2722	127	265	35719	5448	112	225	52410	9408	105	220		270	2235	4890	248	268	2205	2862	241	230	3539	4073	228	218
275	40170	2784	131	275	36312	5410	123	229	52308	9498	113	207		275	2255	5009	257	271	2267	2951	251	260	3587	4151	229	215
280	40229	2718	136	260	36522	5417	121	228	53036	9446	111	219		280	2246	5101	291	282	2264	2944	245	249	3628	4208	224	218
285	40653	2716	125	273	36840	5427	121	233	53566	9479	110	223		285	2269	5152	255	273	2287	2985	253	238	3668	4256	238	238
290	40982	2772	140	273	37073	5337	104	240	54278	9443	99	210		290	2286	5243	271	281	2302	3092	247	251	3688	4341	233	233
295	41591	2707	143	268	37259	5377	112	249	54063	9354	100	221		295	2334	5285	269	285	2357	3131	265	256	3697	4310	229	238
300	41898	2732	128	276	37689	5382	122	245	54880	9473	105	228		300	2342	5356	274	304	2394	3150	262	254	3750	4453	241	236
305	42616	2743	135	298	38043	5381	124	264	55341	9410	110	238		305	2357	5485	276	289	2368	3176	273	261	3781	4468	241	223
310	42507	2742	141	293	38307	5349	127	276	55493	9399	103	239		310	2383	5464	273	305	2421	3226	290	282	3823	4544	245	242
315	42873	2676	140	286	38683	5389	118	269	55883	9421	102	230		315	2390	5568	275	298	2460	3279	277	274	3848	4549	244	236
320	43348	2738	132	296	38795	5352	134	273	56459	9287	108	228		320	2385	5621	290	295	2492	3360	297	273	3885	4548	249	241
325	43349	2762	135	293	38905	5322	112	274	56622	9398	105	228		325	2368	5648	299	294	2513	3412	299	278	3909	4586	239	258
330	43487	2733	134	297	39133	5333	119	270	56722	9269	94	235		330	2437	5725	277	297	2517	3422	297	290	3886	4625	241	250
335	43892	2751	140	309	39369	5262	132	282	57071	9365	109	244		335	2451	5779	287	312	2478	3458	298	285	3929	4695	238	250
340	44249	2746	143	297	39709	5253	112	297	57002	9239	109	244		340	2446	5812	296	297	2563	3509	301	301	3887	4697	253	248
345	44540	2744	133	319	39795	5303	123	274	57775	9345	93	220		345	2430	5909	296	324	2565	3540	323	294	3963	4742	246	252
350	44586	2757	139	308	39973	5285	124	285	58162	9323	107	232		350	2500	5966	300	309	2605	3567	319	301	3939	4814	248	255
355	45006	2744	142	320	40441	5259	122	297	58175	9276	104	247		355	2513	5963	309	343	2604	3571	323	300	3952	4829	245	258
360	45567	2740	127	309	40490	5280	124	305	58465	9279	108	241		360	2479	5991	302	315	2644	3690	324	312	3995	4842	253	252
365	45877	2743	118	332	40896	5259	123	297	58946	9258	97	237		365	2479	6026	306	305	2653	3712	337	315	3998	4885	261	261
370	45973	2764	135	315	41117	5223	105	309	59296	9251	103	238		370	2487	6056	302	317	2624	3729	316	308	4036	4822	252	246
375	45994	2761	135	316	41036	5257	129	312	59776	9205	98	249		375	2539	6052	318	327	2672	3784	334	314	3999	4904	253	257
380	46607	2762	133	325	41847	5199	121	310	59702	9232	108	252		380	2492	6170	305	321	2652	3795	330	312	4016	4865	259	260
385	46639	2751	138	326	41959	5248	131	321	60125	9240	105	245		385	2558	6229	314	313	2672	3835	342	327	4010	4890	264	263
390	46798	2764	130	303	42137	5239	125	318	60336	9198	103	242		390	2533	6196	304	310	2651	3846	330	324	4054	4970	266	259
395	47204	2747	135	336	42157	5259	123	331	60482	9215	102	242		395	2508	6260	307	332	2703	3875	345	329	4048	4962	261	263
400	47123	2730	136	317	42009	5212	111	332	60462	9166	102	243		400	2573	6258	321	331	2701	3935	353	334	4011	4989	253	253
405	47062	2748	136	312	42324	5255	133	336	60986	9127	89	246		405	2525	6318	325	323	2711	3952	356	327	4035	4947	259	259
410	47849	2757	138	327	42608	5168	117	338	61211	9187	102	248		410	2572	6360	318	316	2749	4028	354	343	4036	5025	257	264
415	48127	2743	140	314	42934	5197	117	350	61442	9131	106	254		415	2576	6421	315	318	2731	4024	369	344	4062	5030	263	257
420	48250	2765	136	347	43173	5176	127	330	61601	9120	100	248		420	2586	6404	306	319	2723	4058	365	323	4059	5038	266	265
425	48514	2742	144	332	42879	5129	124	355	62132	9143	91	241		425	2575	6408	317	327	2762	4086	384	356	4076	5052	265	272
430	48620	2790	121	330	43163	5151	133	348	62136	9203	102	252		430	2571	6399	337	325	2761	4068	381	344	4056	5052	268	265
435	48474	2742	142	335	43689	5138	125	355	61980	9129	94	247		435	2580	6408	310	323	2760	4069	371	357	4034	5055	267	256
440	48866	2738	142	340	43742	5157	125	362	62517	9134	89	250		440	2573	6423	326	335	2750	4174	392	348	4071	5088	266	262
445	49073	2768	154	335	43853	5142	150	370	62464	9118	104	242		445	2581	6438	323	329	2781	4120	392	354	4034	5106	261	253
450	49369	2755	119	341	43872	5145	120	359	62952	9152	98	253		450	2572	6439	336	335	2772	4148	397	374	4068	5049	261	277
455	49332	2722	134	328	44139	5074	127	373	63551	9089	89	252		455	2594	6458	330	331	2791	4209	403	368	4060	5063	251	266
460	49680	2757	133	330	44138	5148	134	365	63093	9100	92	260		460	2590	6495	318	347	2783	4191	401	371	4091	5086	254	268
465	50053	2772	143	342	44561	5133	141	376	63213	9108	105	255		465	2566	6486	347	337	2728	4256	409	369	4011	5006	254	277
470	50383	2746	130	334	44885	5104	114	381	63354	9111	111	246		470	2597	6463	335	330	2779	4222	421	366	4087	5048	256	266
475	50629	2754	128	345	44622	5096	134	378	63884	9015	84	240		475	2593	6483	344	341	2771	4262	399	386	4108	5077	265	270
480	50376	2814	141	345	45006	5061	127	382	63760	9052	90	251		480	2619	6475	327	347	2799	4264	422	386	4083	5171	258	283

## Sheet: SFig9
Supplementary Figure 9
	1x Drinks				0.1x Drinks
	Relative to Positive Control (%)				Relative to Positive Control (%)
	Replicate 1	Replicate 2	Replicate 3		Replicate 1	Replicate 2	Replicate 3
Orangina® Original	67.422	100.543	100.779		93.496	108.383	101.323
Orangina® Original Can	88.8716	98.2103	96.2174		89.4964	107.2	106.104
Orangina® Zero	77.4484	95.7974	94.8869		94.0464	107.677	104.688
Generic Brand	23.7622	65.4043	59.2853		102.33	110.647	105.983
Monster® Original	20.8133	34.0524	34.4991		111.595	109.694	111.1
Monster® Zero	68.1049	64.9728	73.6172		98.2295	95.9745	104.548
Monster® Ultra	67.2047	58.8846	60.901		102.706	105.566	103.029
Monster® Ultra Red	68.0118	51.0227	70.766		105.311	104.306	100.643
Monster® The Doctor	31.476	64.3656	62.3836		127.86	112.383	104.035
Monster® Punch	83.9205	86.5932	36.2859		111.366	108.094	107.26

[truncated: 8 more sheets: SFig10, SFig11, SFig12, SFig13, SFig14, SFig15, SFig16, SFig17]
